# Supplementary material for: Two cold shock domain containing proteins trigger the development of infectious Trypanosoma brucei
Source: PLoS Pathog. 2023 Jun 5;19(6):e1011438. doi: 10.1371/journal.ppat.1011438 (PMC10270622; doi:10.1371/journal.ppat.1011438)
Supplement: S1 Table — (XLSX) [file ppat.1011438.s010.xlsx]

## Sheet: CSD1 OE 0-Meta All Data
Gene ID	FC 1h/0h	P value FC 1h/0h	FC 4h/0h	P value FC 4h/0h	FC 16h/0h	P value FC 16h/0h	FC 24h/0h	P value FC 24h/0h	FC Meta/0h	P value FC Meta/0h	CSD1 0h - linear total RPKM	CSD1 1h - linear total RPKM	CSD1 4h - linear total RPKM	CSD1 16h - linear total RPKM	CSD1 24h - linear total RPKM	CSD1 Meta - linear total RPKM
Tb11.01.2730	0.897887	0.997	1.04655	1	1.39489	0.162	1.59055	0.0138	1.74932	0.000204	2237.91	2009.39	2342.09	3121.63	3559.51	3914.83
Tb11.01.6240	0.995745	1	0.672698	0.188	1.48913	0.0722	1.92684	0.000165	6.73921	0	23.357	23.257	15.712	34.781	45.005	157.406
Tb11.01.6250	0.737861	0.887	0.66359	0.179	1.09547	0.903	3.62562	0	21.1356	0	4.559	3.364	3.025	4.994	16.53	96.361
Tb11.02.5090	1	1	1	1	1	1	1	1	1	1	0	0	0	0	0	0
Tb11.02.5105	0.831366	0.997	0.912139	1	0.850387	0.661	0.917329	0.852	0.830916	0.313	305.759	254.198	278.895	260.014	280.482	254.06
Tb11.02.5360	0.829201	0.997	0.954745	1	0.822497	0.543	0.892232	0.746	0.768447	0.118	352.941	292.659	336.969	290.293	314.905	271.216
Tb11.02.5370	0.872077	0.997	0.971477	1	0.76236	0.301	0.764832	0.235	0.706189	0.0298	462.711	403.52	449.513	352.753	353.896	326.762
Tb11.02.5380	0.934559	1	0.963085	1	0.773646	0.343	0.773567	0.264	0.592904	0.00057	1411.53	1319.16	1359.42	1092.03	1091.91	836.903
Tb11.02.5390	0.903136	0.997	0.991588	1	0.80602	0.473	0.789727	0.323	0.585209	0.000398	1769.82	1598.39	1754.93	1426.51	1397.67	1035.71
Tb11.02.5400	0.958951	1	0.885093	1	0.474711	6.6e-05	0.548351	0.000703	0.379947	1.8e-11	2009.2	1926.72	1778.33	953.789	1101.75	763.389
Tb11.02.5410	0.779696	0.997	0.912074	1	0.956144	1	0.921873	0.872	0.991207	1	196.234	153.003	178.98	187.628	180.903	194.508
Tb11.02.5420	0.789179	0.997	0.899895	1	1.27092	0.395	1.2686	0.317	0.9772	1	1161.85	916.912	1045.55	1476.63	1473.93	1135.36
Tb11.02.5430	0.841005	0.997	0.999513	1	0.975044	1	0.994794	1	0.912015	0.703	450.45	378.83	450.23	439.208	448.105	410.817
Tb11.02.5440	0.858494	0.997	0.989496	1	1.014	1	1.03354	1	1.05715	0.878	598.098	513.463	591.816	606.47	618.157	632.277
Tb11.1431	1	1	1	1	1	1	1	1	1	1	0	0	0	0	0	0
Tb11.1441	1	1	1	1	1	1	1	1	1	1	0	0	0	0	0	0
Tb11.1451	0.99996	1	0.999961	1	1.49176	0.0702	1.49176	0.0406	0.99996	1	0.184	0.184	0.184	0.274	0.274	0.184
Tb11.1480	0.670325	0.564	0.670326	0.179	0.670326	0.0702	0.670326	0.0406	0.670326	0.0109	0.274	0.184	0.184	0.184	0.184	0.184
Tb427.BES40.1	0.564684	0.079	1.07103	1	0.652785	0.0503	0.436116	7.61e-07	0.163055	0	4013.81	2266.53	4298.89	2620.15	1750.49	654.47
Tb427.BES40.10	0.596936	0.19	0.970138	1	1.95763	0.000423	1.42671	0.08	2.22249	4.34e-08	8.873	5.296	8.608	17.369	12.659	19.719
Tb427.BES40.11	0.214148	0	0.588425	0.0195	0.844722	0.639	0.722093	0.119	0.747454	0.0779	2.67	0.572	1.571	2.256	1.928	1.996
Tb427.BES40.12	0.799813	0.997	1.05345	1	1.09132	0.915	0.880341	0.695	0.990268	1	19.543	15.631	20.588	21.328	17.204	19.353
Tb427.BES40.13	0.942929	1	0.776443	0.973	0.67924	0.0843	0.629591	0.0142	0.6961	0.0229	835.596	787.908	648.792	567.57	526.083	581.658
Tb427.BES40.14	0.502152	0.00982	0.914183	1	1.31919	0.286	0.612074	0.00816	0.545043	4.77e-05	10.163	5.103	9.291	13.407	6.221	5.539
Tb427.BES40.15	0.819713	0.997	1.09416	1	1.39318	0.164	0.888672	0.731	0.856431	0.423	4.104	3.364	4.49	5.717	3.647	3.515
Tb427.BES40.16	0.619525	0.312	1.09692	1	1.80873	0.00252	1.30221	0.245	1.92434	1.01e-05	12.835	7.952	14.079	23.215	16.714	24.699
Tb427.BES40.17	0.410237	0.00013	1.47214	0.219	1.53819	0.0476	0.826239	0.466	0.854495	0.414	2.387	0.979	3.514	3.672	1.972	2.04
Tb427.BES40.18	0.835921	0.997	0.970297	1	1.84963	0.00157	1.82973	0.000647	4.62077	0	19.105	15.97	18.537	35.337	34.957	88.279
Tb427.BES40.2	0.425423	0.000317	1.13664	1	3.93592	0	3.56807	0	1.26444	0.175	266.404	113.334	302.805	1048.55	950.55	336.851
Tb427.BES40.20	0.249127	1.26e-11	0.361716	2.03e-09	0.467267	4.26e-05	0.496041	4.6e-05	0.987115	1	1.643	0.409	0.594	0.768	0.815	1.622
Tb427.BES40.3	0.45103	0.00106	1.00979	1	4.27352	0	4.14919	0	1.16389	0.436	306.878	138.411	309.884	1311.45	1273.3	357.172
Tb427.BES40.6	0.288991	3.02e-09	0.702457	0.344	1.40123	0.155	0.633723	0.0161	0.294059	0	3.431	0.991	2.41	4.807	2.174	1.009
Tb427.BES40.7	0.941406	1	0.782805	1	0.641096	0.0388	0.540729	0.000493	0.601381	0.000836	894.037	841.652	699.856	573.163	483.432	537.657
Tb427.BES40.8	1.04037	1	1.23667	1	11.2474	0	17.2114	0	5.9709	0	241.691	251.447	298.89	2718.39	4159.83	1443.11
Tb427.BES40.9	0.762753	0.997	0.783777	1	1.02665	1	0.553534	0.000886	0.517565	8.8e-06	4.993	3.808	3.913	5.126	2.764	2.584
Tb927.1.05	0.670322	0.564	0.670322	0.179	0.670322	0.0702	0.670322	0.0406	0.999998	1	0.274	0.184	0.184	0.184	0.184	0.274
Tb927.1.10	1.84615	0.0399	1.87498	0.00184	1.71802	0.00714	2.17174	4.57e-06	3.3817	0	1.172	2.164	2.198	2.014	2.546	3.964
Tb927.1.100	1	1	1	1	1	1	1	1	1	1	0	0	0	0	0	0
Tb927.1.1000	0.874533	0.997	0.900696	1	0.919425	0.927	0.980752	1	0.863357	0.456	1051.84	919.87	947.389	967.089	1031.6	908.114
Tb927.1.1010	0.902665	0.997	0.986697	1	1.06767	0.975	1.068	0.929	1.22491	0.257	536.763	484.517	529.622	573.086	573.264	657.486
Tb927.1.1020	0.923561	1	0.925882	1	0.972819	1	0.969716	1	1.26823	0.168	361.33	333.71	334.549	351.509	350.388	458.248
Tb927.1.1030	0.976782	1	0.945902	1	1.02859	1	1.18604	0.536	1.07528	0.798	679.369	663.596	642.617	698.79	805.759	730.511
Tb927.1.1040	0.95502	1	1.01479	1	0.903424	0.868	1.03185	1	0.887537	0.576	100.497	95.977	101.983	90.791	103.697	89.195
Tb927.1.1050	0.784916	0.997	0.812835	1	0.486114	0.000125	0.534112	0.000357	0.557261	9.48e-05	1282.3	1006.5	1042.3	623.343	684.89	714.574
Tb927.1.1060	0.942504	1	1.04464	1	1.02796	1	1.03259	1	0.906991	0.677	288.888	272.278	301.785	296.967	298.303	262.019
Tb927.1.1070	0.743352	0.919	0.907635	1	0.894244	0.833	0.866394	0.636	0.806225	0.222	54.195	40.286	49.19	48.464	46.954	43.694
Tb927.1.1080	0.863625	0.997	0.931936	1	0.886729	0.807	0.996135	1	1.00278	1	414.268	357.772	386.071	367.344	412.667	415.419
Tb927.1.1090	0.805135	0.997	0.864152	1	1.3549	0.221	1.536	0.0258	1.96924	4.53e-06	261.7	210.704	226.149	354.576	401.972	515.352
Tb927.1.110	0.941251	1	0.907362	1	0.567561	0.00433	0.581246	0.00277	0.557265	9.48e-05	4515.74	4250.44	4097.41	2562.96	2624.76	2516.47
Tb927.1.1100	0.958579	1	1.01216	1	1.07858	0.949	1.03739	1	1.05003	0.912	876.165	839.873	886.817	945.017	908.921	919.999
Tb927.1.1110	0.842751	0.997	0.898065	1	1.03193	1	1.15626	0.63	1.14568	0.501	29.967	25.254	26.912	30.923	34.649	34.332
Tb927.1.1120	0.983233	1	0.981984	1	0.963562	1	1.026	1	0.794497	0.185	524.539	515.744	515.089	505.426	538.178	416.745
Tb927.1.1130	0.926815	1	0.987836	1	0.793585	0.422	0.803786	0.377	0.760172	0.101	776.991	720.127	767.54	616.609	624.535	590.647
Tb927.1.1140	0.969814	1	0.865045	1	0.637072	0.0351	0.767162	0.242	0.774665	0.133	600.093	581.978	519.107	382.302	460.368	464.871
Tb927.1.1150	0.981709	1	1.03894	1	0.95065	1	1.01115	1	1.00106	1	465.731	457.212	483.864	442.747	470.925	466.224
Tb927.1.1160	0.894635	0.997	0.906284	1	0.868894	0.736	0.894546	0.757	0.861376	0.447	486.575	435.307	440.975	422.782	435.263	419.124
Tb927.1.1170	0.845384	0.997	0.91658	1	0.675461	0.0782	0.839213	0.519	0.819803	0.27	151.039	127.686	138.439	102.021	126.754	123.822
Tb927.1.1180	0.862107	0.997	0.893136	1	0.734118	0.209	0.834748	0.501	0.693106	0.0211	108.153	93.24	96.596	79.397	90.281	74.962
Tb927.1.120	0.982105	1	0.93899	1	0.567629	0.00434	0.545817	0.000625	0.538529	3.25e-05	29117.5	28596.5	27341.1	16527.9	15892.8	15680.6
Tb927.1.1200	0.878404	0.997	0.938466	1	0.657773	0.0559	0.67835	0.0493	0.665535	0.0095	661.609	581.16	620.898	435.189	448.802	440.324
Tb927.1.1210	0.785011	0.997	0.925828	1	0.683283	0.0909	0.65584	0.0293	0.661437	0.00832	305.921	240.152	283.23	209.031	200.635	202.347
Tb927.1.1220	0.767732	0.997	0.894896	1	0.726167	0.187	0.73568	0.151	0.589318	0.000482	430.961	330.863	385.665	312.95	317.05	253.973
Tb927.1.1230	0.986616	1	1.05025	1	0.993731	1	1.03518	1	1.04331	0.942	302.397	298.349	317.593	300.501	313.035	315.493
Tb927.1.1240	0.905673	0.997	0.909494	1	0.555499	0.00279	0.685945	0.0587	0.596107	0.00066	2713.3	2457.37	2467.73	1507.24	1861.18	1617.42
Tb927.1.1250	0.932564	1	0.960118	1	0.539154	0.00148	0.775738	0.271	0.571721	0.000205	367.121	342.364	352.479	197.935	284.789	209.891
Tb927.1.1260	0.854138	0.997	0.832015	1	0.525889	0.000825	0.701995	0.0817	0.57291	0.000217	554.67	473.764	461.494	291.695	389.375	317.776
Tb927.1.1270	1.07517	1	0.855598	1	0.400811	3.78e-07	0.542943	0.000547	0.795002	0.187	762.573	819.897	652.456	305.648	414.034	606.247
Tb927.1.1280	0.997248	1	0.733745	0.595	0.346499	1.7e-09	0.548157	0.000698	0.723376	0.0457	208.304	207.731	152.842	72.177	114.183	150.682
Tb927.1.1290	1.01548	1	0.734053	0.595	0.34442	1.33e-09	0.559659	0.00117	0.782602	0.152	166.207	168.78	122.005	57.245	93.019	130.074
Tb927.1.1300	0.923263	1	0.960681	1	1.00486	1	1.28569	0.278	1.50231	0.00953	194.361	179.446	186.719	195.306	249.887	291.991
Tb927.1.1310	0.867053	0.997	0.951055	1	0.762861	0.302	0.750192	0.19	0.652311	0.00612	730.176	633.101	694.438	557.023	547.772	476.302
Tb927.1.1320	0.849722	0.997	0.925485	1	0.698752	0.122	0.787795	0.315	0.683125	0.0161	116.074	98.63	107.424	81.107	91.442	79.293
Tb927.1.1330	0.923304	1	0.920435	1	0.740305	0.228	0.803265	0.375	0.781802	0.15	727.093	671.328	669.242	538.271	584.048	568.443
Tb927.1.1340	0.807532	0.997	0.933117	1	0.930143	0.958	0.906679	0.809	0.895559	0.619	585.501	472.811	546.341	544.599	530.862	524.351
Tb927.1.1350	0.891808	0.997	0.96529	1	0.743425	0.238	0.806324	0.386	0.703323	0.0277	645.104	575.309	622.712	479.586	520.163	453.716
Tb927.1.1360	0.772701	0.997	0.813227	1	0.634563	0.0331	0.650817	0.0257	0.592519	0.00056	87.269	67.433	70.97	55.378	56.796	51.709
Tb927.1.1370	1.04734	1	0.968081	1	0.778458	0.362	0.792899	0.335	0.484851	8.37e-07	764.123	800.296	739.733	594.838	605.872	370.485
Tb927.1.1380	0.982622	1	0.981704	1	0.827051	0.564	0.789214	0.321	0.933033	0.814	199.839	196.366	196.183	165.277	157.716	186.456
Tb927.1.1390	0.852475	0.997	0.93017	1	0.831659	0.585	0.813094	0.414	0.781845	0.15	435.018	370.842	404.641	361.787	353.711	340.117
Tb927.1.1400	0.834008	0.997	0.950636	1	1.10771	0.866	1.18115	0.55	1.08236	0.766	193.793	161.625	184.227	214.666	228.899	209.754
Tb927.1.1410	0.882944	0.997	0.96414	1	0.769025	0.326	1.03554	1	0.757877	0.0965	296.823	262.078	286.179	228.265	307.373	224.956
Tb927.1.1420	0.894281	0.997	0.836217	1	0.620216	0.0226	0.717342	0.11	0.730722	0.0539	1292.53	1155.89	1080.84	801.65	927.188	944.482
Tb927.1.1430	0.84383	0.997	0.880645	1	0.678667	0.0835	0.713422	0.102	0.711884	0.0346	208.201	175.686	183.351	141.299	148.535	148.215
Tb927.1.1440	0.887834	0.997	0.845105	1	0.608656	0.0163	0.749251	0.188	0.734016	0.0581	148.043	131.438	125.112	90.107	110.922	108.666
Tb927.1.1450	0.844956	0.997	0.87382	1	1.26216	0.418	1.55889	0.0201	1.77263	0.000137	19.047	16.094	16.644	24.041	29.692	33.763
Tb927.1.1460	1.01146	1	0.755628	0.784	0.436044	5.85e-06	0.577861	0.00243	0.575495	0.000247	77.23	78.115	58.357	33.676	44.628	44.446
Tb927.1.1470	0.994367	1	0.709252	0.396	0.501559	0.000274	0.54225	0.00053	0.698999	0.0247	597.447	594.082	423.741	299.655	323.966	417.615
Tb927.1.1480	0.966126	1	0.723986	0.51	0.490204	0.000154	0.622837	0.0115	0.645684	0.00487	104.351	100.816	75.549	51.153	64.994	67.378
Tb927.1.1490	0.845063	0.997	0.594866	0.0247	0.519735	0.000641	0.623055	0.0116	0.743835	0.0721	172.728	145.966	102.75	89.773	107.619	128.481
Tb927.1.1500	1.2372	0.997	1.10042	1	1.34595	0.237	1.55447	0.0211	3.33772	0	122.951	152.115	135.298	165.486	191.123	410.375
Tb927.1.1510	1.58031	0.401	1.77313	0.00761	1.6151	0.0219	1.84435	0.000529	3.47208	0	12.438	19.655	22.054	20.088	22.939	43.185
Tb927.1.1520	1.03684	1	0.741754	0.659	1.33931	0.248	1.29467	0.26	2.35515	3.58e-09	14.75	15.293	10.941	19.754	19.096	34.738
Tb927.1.1530	0.912885	0.998	0.746791	0.704	0.758499	0.288	0.973757	1	1.25707	0.188	1739.78	1588.22	1299.25	1319.62	1694.12	2187.03
Tb927.1.1540	1.0422	1	0.975915	1	0.979151	1	1.04035	1	0.927113	0.783	574.488	598.729	560.652	562.511	597.667	532.615
Tb927.1.1550	0.923685	1	1.04328	1	1.07257	0.965	1.11543	0.766	1.1072	0.659	745.349	688.468	777.608	799.44	831.383	825.254
Tb927.1.1560	0.931872	1	0.949866	1	1.27246	0.391	1.6283	0.0087	1.44717	0.0199	743.57	692.911	706.291	946.164	1210.75	1076.07
Tb927.1.1570	0.824799	0.997	0.889515	1	1.10256	0.883	1.35814	0.152	1.4696	0.0148	66.841	55.13	59.456	73.696	90.779	98.229
Tb927.1.1580	0.746204	0.927	0.780846	1	0.571458	0.00496	0.63683	0.0175	0.609061	0.00117	391.683	292.275	305.844	223.83	249.436	238.559
Tb927.1.1590	0.785319	0.997	0.843851	1	0.550562	0.00231	0.672817	0.0432	0.708211	0.0314	108.661	85.334	91.694	59.825	73.109	76.955
Tb927.1.1600	1.0098	1	1.05214	1	0.858378	0.693	0.863334	0.624	0.898772	0.636	1310.83	1323.68	1379.17	1125.19	1131.68	1178.14
Tb927.1.1610	0.848387	0.997	1.04604	1	0.976322	1	0.931047	0.906	0.796026	0.19	342.625	290.679	358.398	334.512	319	272.738
Tb927.1.1620	1.04682	1	0.99487	1	0.6623	0.0619	0.701818	0.0814	0.64201	0.00426	1014.22	1061.7	1009.01	671.714	711.794	651.136
Tb927.1.1630	0.856509	0.997	0.90935	1	0.983126	1	0.956752	1	0.983958	1	198.472	169.993	180.481	195.123	189.889	195.288
Tb927.1.1640	0.982882	1	0.980762	1	1.04534	1	1.08642	0.866	1.23563	0.232	319.86	314.385	313.707	334.363	347.502	395.229
Tb927.1.1650	0.85991	0.997	1.0397	1	0.973466	1	1.02014	1	0.937335	0.837	144.721	124.447	150.466	140.881	147.636	135.653
Tb927.1.1660	0.902985	0.997	1.03967	1	1.15617	0.719	1.18775	0.531	0.950694	0.903	265.597	239.83	276.132	307.075	315.462	252.501
Tb927.1.1670	0.81628	0.997	0.849872	1	1.11996	0.828	1.13034	0.714	0.78044	0.146	2074.89	1693.69	1763.39	2323.79	2345.34	1619.33
Tb927.1.1680	0.908397	0.997	1.08781	1	0.96838	1	0.960655	1	0.805954	0.221	276.435	251.113	300.708	267.694	265.559	222.794
Tb927.1.1690	0.999684	1	1.14618	1	0.935131	0.972	0.911401	0.829	0.829429	0.307	990.637	990.323	1135.45	926.375	902.867	821.663
Tb927.1.1700	1.12143	0.997	1.08445	1	0.895213	0.836	0.959221	1	0.634883	0.00326	601.145	674.14	651.911	538.153	576.631	381.657
Tb927.1.1710	0.905088	0.997	1.01351	1	1.00293	1	0.963683	1	0.908519	0.685	2548.14	2306.29	2582.56	2555.6	2455.59	2315.03
Tb927.1.1720	0.864238	0.997	0.94707	1	1.06007	0.992	1.10242	0.811	0.983993	1	421.123	363.951	398.833	446.418	464.254	414.382
Tb927.1.1730	0.933838	1	1.01062	1	1.04112	1	0.98561	1	0.914522	0.716	1150.89	1074.75	1163.11	1198.22	1134.33	1052.52
Tb927.1.1740	1.2034	0.997	1.01363	1	1.40179	0.154	1.32494	0.204	2.36845	2.78e-09	3212.69	3866.15	3256.48	4503.53	4256.63	7609.09
Tb927.1.1750	0.9075	0.997	0.931104	1	1.06734	0.976	1.19579	0.507	1.28531	0.14	345.188	313.258	321.406	368.433	412.772	443.673
Tb927.1.1760	0.843836	0.997	0.921733	1	1.0155	1	1.27744	0.296	1.26102	0.181	89.797	75.774	82.769	91.189	114.709	113.236
Tb927.1.1770	0.805018	0.997	0.74144	0.658	0.631485	0.0305	0.765964	0.238	0.790138	0.173	186.455	150.099	138.245	117.743	142.818	147.325
Tb927.1.1780	0.737942	0.887	0.775464	0.965	0.6038	0.0141	0.721498	0.118	0.626645	0.0024	108.06	79.742	83.796	65.246	77.965	67.715
Tb927.1.1790	0.882779	0.997	0.987963	1	1.52152	0.0553	1.75159	0.00184	1.72976	0.000282	321.906	284.172	318.031	489.785	563.846	556.821
Tb927.1.180	0.87164	0.997	0.794113	1	0.770594	0.332	0.957538	1	1.09133	0.725	8012.64	6984.14	6362.94	6174.49	7672.4	8744.43
Tb927.1.1800	0.809178	0.997	0.901873	1	1.37765	0.186	1.62795	0.00873	1.60723	0.00201	159.041	128.692	143.435	219.103	258.911	255.616
Tb927.1.1810	0.88863	0.997	0.81661	1	1.2772	0.38	1.65316	0.00642	1.6986	0.000468	97.339	86.498	79.488	124.321	160.917	165.34
Tb927.1.1820	0.917453	1	1.11606	1	1.62767	0.0191	2.07281	2e-05	1.87135	2.55e-05	458.266	420.438	511.451	745.905	949.899	857.576
Tb927.1.1830	0.825835	0.997	1.16396	1	1.4476	0.106	2.11959	9.9e-06	1.90555	1.4e-05	79.056	65.287	92.018	114.441	167.565	150.644
Tb927.1.1840	0.944014	1	1.00836	1	1.7096	0.00789	1.77673	0.00134	1.24417	0.213	690.44	651.785	696.211	1180.37	1226.72	859.026
Tb927.1.1850	1.09803	0.997	0.979751	1	1.05194	1	1.04272	1	1.21785	0.275	492.176	540.424	482.21	517.742	513.204	599.396
Tb927.1.1860	1.19618	0.997	0.931952	1	1.06078	0.99	0.985618	1	1.22954	0.246	77.732	92.981	72.442	82.456	76.614	95.574
Tb927.1.1870	1.49644	0.564	1.61516	0.0552	1.29829	0.33	2.35385	3.04e-07	2.71699	3.54e-12	4.986	7.462	8.054	6.474	11.737	13.548
Tb927.1.1880	0.978841	1	1.10093	1	1.33777	0.251	1.38036	0.124	1.81875	6.26e-05	1383.64	1354.37	1523.3	1850.99	1909.93	2516.49
Tb927.1.1890	0.930469	1	1.11445	1	0.893959	0.832	0.947709	0.97	1.20114	0.319	937.888	872.676	1045.23	838.434	888.845	1126.54
Tb927.1.190	1	1	1	1	1	1	1	1	1	1	0	0	0	0	0	0
Tb927.1.1900	1.10059	0.997	1.30239	0.894	1.1929	0.611	1.47915	0.0468	1.5827	0.00291	35.149	38.684	45.777	41.929	51.99	55.63
Tb927.1.1910	0.964166	1	1.03879	1	1.11978	0.829	1.17074	0.584	1.39387	0.0397	934.873	901.373	971.138	1046.85	1094.5	1303.09
Tb927.1.1920	1.0418	1	1.17842	1	0.875358	0.761	1.07495	0.904	1.19816	0.327	247.764	258.12	291.972	216.882	266.334	296.862
Tb927.1.1930	1.08321	1	1.16937	1	1.1705	0.679	1.23349	0.404	1.3319	0.0835	4014.89	4348.98	4694.91	4699.42	4952.35	5347.45
Tb927.1.1940	0.97588	1	0.917092	1	1.0766	0.953	1.335	0.187	1.08168	0.769	355.365	346.794	325.903	382.587	474.414	384.392
Tb927.1.1950	0.957834	1	0.839615	1	1.06196	0.987	1.46243	0.0559	1.18386	0.37	150.298	143.96	126.192	159.61	219.8	177.932
Tb927.1.1960	0.919295	1	0.950971	1	0.814818	0.511	0.889825	0.736	0.87566	0.516	1412.5	1298.51	1343.25	1150.93	1256.88	1236.87
Tb927.1.1970	0.87888	0.997	0.978649	1	1.01217	1	1.27933	0.292	1.18277	0.373	35.813	31.475	35.048	36.249	45.817	42.359
Tb927.1.1980	0.783716	0.997	1.01419	1	1.23955	0.476	1.243	0.38	1.13547	0.542	442.603	346.875	448.883	548.63	550.157	502.561
Tb927.1.1990	0.739681	0.898	0.987965	1	1.38728	0.172	1.38026	0.124	1.36728	0.0547	130.263	96.353	128.696	180.712	179.797	178.106
Tb927.1.20	1	1	1	1	1	1	1	1	1	1	0	0	0	0	0	0
Tb927.1.200	0.83985	0.997	0.725847	0.529	1.13518	0.784	1.58118	0.0155	1.71788	0.000343	55.382	46.512	40.199	62.868	87.569	95.139
Tb927.1.2000	0.926346	1	0.764989	0.866	1.10042	0.889	1.45494	0.0602	1.7157	0.000355	15.869	14.7	12.14	17.463	23.088	27.227
Tb927.1.2010	1.4918	0.564	1.4918	0.179	1.4918	0.0702	4.3725	0	2.98755	2.02e-14	0.184	0.274	0.274	0.274	0.804	0.55
Tb927.1.2020	1.34473	0.919	1.04558	1	1.7201	0.00699	2.04368	3.08e-05	3.89344	0	1.146	1.542	1.199	1.972	2.343	4.464
Tb927.1.2030	0.807128	0.997	2.13765	3.81e-05	2.53234	2.3e-07	2.20912	2.62e-06	3.98475	0	0.975	0.787	2.085	2.47	2.154	3.886
Tb927.1.2040	0.783497	0.997	0.804709	1	1.27392	0.388	0.952024	0.985	2.77182	1.23e-12	50.608	39.651	40.725	64.471	48.18	140.277
Tb927.1.2050	0.238879	2.53e-12	0.238879	0	1.6837	0.0105	2.13167	8.35e-06	8.75665	0	1.149	0.274	0.274	1.934	2.449	10.059
Tb927.1.2060	1	1	1	1	1	1	1	1	1	1	0	0	0	0	0	0
Tb927.1.2070	1	1	1	1	1	1	1	1	1	1	0	0	0	0	0	0
Tb927.1.2080	0.726231	0.856	0.394893	9.45e-08	0.571948	0.00503	0.599204	0.00526	1.37244	0.0514	1.037	0.753	0.409	0.593	0.621	1.423
Tb927.1.2090	0.851076	0.997	0.749526	0.728	1.04113	1	1.19548	0.508	1.87082	2.57e-05	25.867	22.014	19.388	26.931	30.923	48.392
Tb927.1.2100	0.868335	0.997	0.987845	1	1.34033	0.246	1.14148	0.678	0.714781	0.0372	10228.6	8881.83	10104.3	13709.7	11675.7	7311.19
Tb927.1.2110	1.05743	1	1.04054	1	0.719949	0.17	0.598913	0.00522	0.659369	0.00776	746.337	789.199	776.595	537.324	446.991	492.111
Tb927.1.2120	0.867936	0.997	0.930998	1	1.19506	0.605	1.30049	0.248	1.04082	0.952	1328.76	1153.28	1237.07	1587.95	1728.04	1382.99
Tb927.1.2130	0.889562	0.997	0.874243	1	1.22232	0.524	1.20153	0.491	0.883645	0.557	69.413	61.747	60.684	84.845	83.402	61.337
Tb927.1.2140	0.770022	0.997	0.788333	1	0.976852	1	1.25961	0.339	0.867632	0.475	126.186	97.166	99.476	123.265	158.945	109.483
Tb927.1.2150	0.867978	0.997	1.07392	1	1.96569	0.000384	2.35495	2.99e-07	2.14422	1.87e-07	64.095	55.633	68.833	125.991	150.941	137.434
Tb927.1.2160	0.822699	0.997	1.0106	1	1.4749	0.0825	1.42022	0.0851	1.54327	0.00527	174.192	143.307	176.038	256.916	247.39	268.825
Tb927.1.2170	0.816544	0.997	0.961755	1	1.41274	0.143	1.31303	0.225	1.37018	0.0528	134.086	109.487	128.957	189.428	176.059	183.722
Tb927.1.2180	0.903265	0.997	0.932453	1	1.12998	0.801	1.12611	0.728	1.12997	0.563	227.012	205.052	211.678	256.52	255.641	256.516
Tb927.1.2190	0.900941	0.997	0.842511	1	1.09495	0.905	1.18794	0.531	1.23698	0.229	2105.01	1896.49	1773.49	2304.88	2500.62	2603.85
Tb927.1.220	0.866698	0.997	0.793848	1	0.758214	0.287	0.95937	1	1.09465	0.711	6784.89	5880.45	5386.18	5144.4	6509.22	7427.09
Tb927.1.2200	0.81475	0.997	0.792384	1	1.05181	1	1.24167	0.383	1.36137	0.0588	77.385	63.049	61.319	81.394	96.086	105.35
Tb927.1.2210	0.780932	0.997	0.842814	1	0.588548	0.00887	0.599164	0.00526	0.538313	3.21e-05	1640.09	1280.8	1382.29	965.273	982.684	882.883
Tb927.1.2220	0.84525	0.997	0.809138	1	0.565433	0.00402	0.624381	0.0121	0.60538	0.000993	350.444	296.212	283.557	198.153	218.81	212.152
Tb927.1.2230	0.853415	0.997	1.04765	1	0.487692	0.000136	0.605801	0.0066	0.489656	1.21e-06	2337.89	1995.19	2449.3	1140.17	1416.3	1144.76
Tb927.1.2240	0.873156	0.997	0.974851	1	0.469961	4.95e-05	0.575758	0.00224	0.4555	7.2e-08	700.878	611.975	683.251	329.385	403.536	319.25
Tb927.1.2250	0.848035	0.997	1.05517	1	0.496142	0.00021	0.548652	0.000712	0.369152	4.13e-12	153.936	130.543	162.429	76.374	84.458	56.826
Tb927.1.2260	0.789015	0.997	0.814157	1	0.440787	8.1e-06	0.512805	0.000119	0.434631	9.95e-09	1592.86	1256.79	1296.84	702.11	816.824	692.305
Tb927.1.2270	0.626721	0.357	0.726365	0.531	0.494113	0.000189	0.545867	0.000626	0.340913	5.44e-14	145.914	91.447	105.986	72.098	79.649	49.744
Tb927.1.2280	0.760086	0.995	0.743094	0.668	0.409095	7.64e-07	0.493823	4.05e-05	0.346093	1.28e-13	811.391	616.727	602.94	331.936	400.683	280.816
Tb927.1.2290	0.797839	0.997	0.857822	1	0.453561	1.85e-05	0.495878	4.57e-05	0.392184	8.71e-11	871.408	695.243	747.513	395.236	432.112	341.752
Tb927.1.230	0.886096	0.997	0.790631	1	1.04054	1	1.3715	0.134	1.45991	0.0169	269.227	238.561	212.859	280.14	369.244	393.045
Tb927.1.2300	0.787454	0.997	0.780616	1	0.425649	2.75e-06	0.506742	8.59e-05	0.392837	9.43e-11	1130.35	890.098	882.369	481.133	572.796	444.044
Tb927.1.2310	0.787476	0.997	0.752627	0.755	0.410523	8.61e-07	0.501165	6.22e-05	0.386592	4.3e-11	776.163	611.209	584.161	318.633	388.986	300.058
Tb927.1.2320	0.826799	0.997	0.78018	1	0.961485	1	1.09655	0.832	1.20576	0.306	268.254	221.792	209.286	257.922	294.153	323.45
Tb927.1.2330	0.737206	0.886	0.943857	1	0.633559	0.0323	0.531064	0.000308	0.371615	5.87e-12	20911.1	15415.8	19737.1	13248.4	11105.1	7770.86
Tb927.1.2340	0.725013	0.854	0.937633	1	0.686195	0.0962	0.535917	0.000391	0.379922	1.8e-11	23636.2	17136.6	22162.1	16219.1	12667.1	8979.92
Tb927.1.2350	0.745322	0.927	0.954378	1	0.646874	0.0442	0.52635	0.000242	0.367697	3.38e-12	18286	13629	17451.8	11828.8	9624.86	6723.72
Tb927.1.2360	0.73059	0.869	0.93879	1	0.68435	0.0927	0.528041	0.000264	0.375309	9.68e-12	22627.6	16531.5	21242.5	15485.2	11948.3	8492.33
Tb927.1.2370	0.746326	0.927	0.969957	1	0.652821	0.0503	0.56227	0.00131	0.378721	1.53e-11	25098.3	18731.5	24344.3	16384.7	14112	9505.25
Tb927.1.2380	0.727724	0.863	0.941382	1	0.686378	0.0966	0.536369	0.0004	0.38048	1.94e-11	23580.3	17159.9	22198	16185	12647.7	8971.83
Tb927.1.2390	0.742821	0.917	0.950665	1	0.63731	0.0353	0.523178	0.000207	0.368258	3.64e-12	20445.3	15187.2	19436.7	13030	10696.6	7529.17
Tb927.1.240	1	1	1	1	1	1	1	1	1	1	0	0	0	0	0	0
Tb927.1.2400	0.73093	0.873	0.941627	1	0.684486	0.093	0.525794	0.000236	0.375239	9.61e-12	20188.4	14756.3	19010	13818.7	10615	7575.5
Tb927.1.2410	1	1	1	1	1	1	1	1	1	1	0	0	0	0	0	0
Tb927.1.2420	1.20118	0.997	1.23257	1	1.08792	0.926	1.28152	0.287	2.17618	1.03e-07	60.15	72.251	74.139	65.439	77.084	130.898
Tb927.1.2430	0.671069	0.566	1.06062	1	0.652387	0.05	0.613939	0.00865	0.556708	9.2e-05	2287.77	1535.25	2426.46	1492.51	1404.55	1273.62
Tb927.1.2440	1	1	1	1	1	1	1	1	1	1	0	0	0	0	0	0
Tb927.1.2450	0.672323	0.577	1.04815	1	0.659579	0.0582	0.607137	0.00689	0.541894	3.97e-05	2183.34	1467.91	2288.47	1440.09	1325.59	1183.14
Tb927.1.2460	1	1	1	1	1	1	1	1	1	1	0	0	0	0	0	0
Tb927.1.2470	0.677409	0.615	1.08086	1	0.656229	0.0543	0.630116	0.0144	0.561482	0.000119	2287.32	1549.45	2472.28	1501.01	1441.28	1284.29
Tb927.1.2480	1	1	1	1	1	1	1	1	1	1	0	0	0	0	0	0
Tb927.1.2490	0.671863	0.575	1.02822	1	0.659943	0.0587	0.586818	0.00342	0.527569	1.67e-05	1876.48	1260.74	1929.43	1238.37	1101.15	989.974
Tb927.1.250	0.97713	1	1.04847	1	0.888253	0.812	1.13596	0.695	2.33015	5.78e-09	65.495	63.997	68.669	58.176	74.4	152.613
Tb927.1.2500	1	1	1	1	1	1	1	1	1	1	0	0	0	0	0	0
Tb927.1.2510	0.660764	0.564	1.04071	1	0.650471	0.048	0.588296	0.00361	0.535964	2.8e-05	2076.43	1372.03	2160.95	1350.66	1221.56	1112.89
Tb927.1.2520	1	1	1	1	1	1	1	1	1	1	0	0	0	0	0	0
Tb927.1.2530	0.680719	0.64	1.08287	1	0.666562	0.0677	0.626827	0.013	0.549467	6.14e-05	2406.68	1638.27	2606.12	1604.2	1508.57	1322.39
Tb927.1.2540	1	1	1	1	1	1	1	1	1	1	0	0	0	0	0	0
Tb927.1.2550	0.667002	0.564	1.04793	1	0.642753	0.0402	0.598649	0.00517	0.539974	3.55e-05	2064.84	1377.25	2163.8	1327.18	1236.11	1114.96
Tb927.1.2560	1	1	1	1	1	1	1	1	1	1	0	0	0	0	0	0
Tb927.1.2570	0.954323	1	0.95319	1	0.906583	0.881	0.930889	0.906	0.914649	0.717	2016.63	1924.52	1922.23	1828.24	1877.26	1844.51
Tb927.1.2580	0.975181	1	1.0084	1	0.98314	1	0.955756	0.998	0.757143	0.0951	581.494	567.062	586.381	571.69	555.767	440.274
Tb927.1.2590	0.933831	1	1.05839	1	0.751401	0.264	0.810974	0.405	0.966061	0.975	54.086	50.507	57.244	40.64	43.862	52.25
Tb927.1.260	0.738439	0.891	0.904652	1	0.841311	0.625	1.16912	0.589	1.32377	0.0918	555.163	409.955	502.23	467.065	649.055	734.908
Tb927.1.2600	0.956002	1	0.99079	1	0.496288	0.000211	0.44365	1.36e-06	0.467195	2e-07	829.021	792.545	821.386	411.433	367.795	387.314
Tb927.1.2610	0.773719	0.997	0.475864	6.77e-05	0.229838	0	0.229838	0	0.154065	0	1.194	0.924	0.568	0.274	0.274	0.184
Tb927.1.2620	0.800937	0.997	0.835109	1	0.505195	0.000328	0.59297	0.00424	0.403814	3.6e-10	82.154	65.8	68.608	41.504	48.715	33.175
Tb927.1.2630	0.86311	0.997	0.915681	1	0.500422	0.00026	0.567108	0.00159	0.516662	8.29e-06	66.423	57.33	60.822	33.24	37.669	34.318
Tb927.1.2640	0.901817	0.997	0.929954	1	0.98875	1	0.991247	1	1.0967	0.702	445.92	402.138	414.685	440.903	442.017	489.041
Tb927.1.2650	0.906466	0.997	0.85601	1	0.995951	1	0.971165	1	1.17061	0.413	61.73	55.956	52.841	61.48	59.95	72.261
Tb927.1.2660	0.664269	0.564	1.87517	0.00184	1.48449	0.0752	2.50217	3.1e-08	0.990973	1	0.413	0.274	0.775	0.613	1.034	0.409
Tb927.1.2670	0.889729	0.997	1.0399	1	0.881615	0.786	0.678138	0.0491	0.616817	0.00162	1174.48	1044.97	1221.34	1035.44	796.46	724.44
Tb927.1.2680	0.972082	1	0.977769	1	0.796509	0.435	0.68712	0.0599	0.488504	1.11e-06	149.718	145.538	146.389	119.251	102.874	73.138
Tb927.1.2690	0.908316	0.997	1.1293	1	0.911202	0.898	0.926902	0.891	0.731228	0.0546	70.479	64.017	79.592	64.22	65.327	51.536
Tb927.1.270	0.787379	0.997	0.910937	1	0.867856	0.731	1.17128	0.582	1.307	0.111	433.767	341.539	395.135	376.448	508.064	566.934
Tb927.1.2700	0.819978	0.997	0.943651	1	0.924035	0.941	0.919609	0.862	0.824851	0.289	563.548	462.097	531.793	520.739	518.244	464.843
Tb927.1.2710	0.971501	1	0.932525	1	0.824748	0.552	0.915689	0.848	1.08492	0.754	460.323	447.204	429.262	379.65	421.512	499.414
Tb927.1.2720	0.949952	1	0.859681	1	0.831868	0.586	0.880202	0.695	1.02082	1	69.169	65.708	59.464	57.54	60.883	70.609
Tb927.1.2730	1.00736	1	1.08064	1	0.918636	0.925	0.938964	0.94	0.960638	0.952	314.741	317.058	340.122	289.133	295.531	302.352
Tb927.1.2740	0.996643	1	1.06002	1	1.16683	0.688	1.2413	0.384	1.1865	0.362	415.757	414.361	440.71	485.117	516.077	493.297
Tb927.1.275	1	1	1	1	1	1	1	1	1	1	0	0	0	0	0	0
Tb927.1.2750	0.912192	0.998	0.998151	1	0.809363	0.489	0.766642	0.24	0.706131	0.0298	431.744	393.833	430.945	349.437	330.993	304.868
Tb927.1.2760	0.949907	1	1.02841	1	0.759782	0.292	0.859261	0.606	0.774966	0.133	149.854	142.347	154.112	113.856	128.764	116.132
Tb927.1.2770	0.866809	0.997	0.941917	1	1.1432	0.76	1.26959	0.315	1.38995	0.0416	196.575	170.393	185.157	224.725	249.57	273.23
Tb927.1.2780	1.09305	1	1.41271	0.387	1.82284	0.00213	1.68744	0.0042	1.5505	0.00474	3.117	3.407	4.403	5.682	5.26	4.833
Tb927.1.280	0.874957	0.997	0.879963	1	1.01282	1	1.52435	0.0294	1.65037	0.00102	63.841	55.858	56.178	64.659	97.315	105.361
Tb927.1.2810	1.20448	0.997	0.881078	1	1.46548	0.0894	1.58982	0.0139	1.10891	0.652	16.079	19.366	14.166	23.563	25.562	17.83
Tb927.1.2820	0.884501	0.997	0.963409	1	0.277972	9.61e-14	0.189196	0	0.282545	0	2762.57	2443.49	2661.48	767.917	522.667	780.55
Tb927.1.2830	0.960174	1	0.925779	1	1.40038	0.156	1.60902	0.0111	1.67594	0.000677	7.852	7.539	7.269	10.996	12.634	13.16
Tb927.1.2840	1.08764	1	1.1322	1	1.53964	0.047	1.40878	0.0949	1.08944	0.734	14.187	15.43	16.062	21.843	19.986	15.456
Tb927.1.2850	0.885512	0.997	0.984407	1	0.291537	9.21e-13	0.212567	0	0.293115	0	2944.78	2607.64	2898.86	858.511	625.962	863.16
Tb927.1.2860	0.794614	0.997	0.862958	1	1.35207	0.226	1.53184	0.027	1.77111	0.000141	9.078	7.213	7.834	12.273	13.905	16.077
Tb927.1.2870	1.34395	0.921	1.31538	0.825	1.62564	0.0195	1.70253	0.00348	1.46292	0.0163	14.848	19.955	19.531	24.138	25.28	21.722
Tb927.1.2880	0.907553	0.997	1.01635	1	0.301749	4.58e-12	0.215512	0	0.310937	0	2705.49	2455.38	2749.72	816.381	583.065	841.238
Tb927.1.2890	0.823562	0.997	1.44919	0.271	1.6473	0.0155	1.63669	0.00787	1.39624	0.0385	3.54	2.915	5.13	5.831	5.793	4.942
Tb927.1.290	0.877145	0.997	0.858831	1	0.846074	0.645	1.0356	1	1.42192	0.0276	1983.56	1739.87	1703.55	1678.24	2054.17	2820.46
Tb927.1.2900	0.815261	0.997	0.938521	1	1.05017	1	1.40599	0.0976	1.44905	0.0195	20.778	16.939	19.5	21.82	29.213	30.108
Tb927.1.2910	0.788106	0.997	1.11632	1	1.34365	0.242	2.52008	2.37e-08	1.69696	0.000481	9.545	7.522	10.655	12.825	24.054	16.197
Tb927.1.2920	0.84342	0.997	1.00106	1	1.00343	1	1.12257	0.74	1.41988	0.0284	13.802	11.641	13.817	13.85	15.494	19.598
Tb927.1.2930	0.914682	1	1.22781	1	0.81713	0.52	0.994703	1	1.69644	0.000485	16.897	15.455	20.746	13.807	16.808	28.665
Tb927.1.2940	1.42633	0.77	1.18898	1	0.950018	1	0.7055	0.0875	2.06596	7.9e-07	6.671	9.515	7.931	6.337	4.706	13.782
Tb927.1.2950	1.02292	1	1.28055	1	0.805124	0.47	0.727865	0.132	1.2025	0.315	18.981	19.416	24.305	15.282	13.815	22.824
Tb927.1.2960	0.988412	1	1.00082	1	0.614655	0.0192	0.677959	0.0489	1.18997	0.351	15.993	15.808	16.006	9.83	10.843	19.032
Tb927.1.2970	0.785467	0.997	0.953626	1	1.01751	1	1.04763	0.994	1.12838	0.569	291.765	229.172	278.234	296.873	305.663	329.223
Tb927.1.2980	0.970332	1	1.00966	1	0.902548	0.865	1.04277	1	1.60939	0.00194	1114.43	1081.37	1125.19	1005.83	1162.1	1793.56
Tb927.1.2985	0.886363	0.997	0.961021	1	1.14715	0.746	1.19509	0.51	1.17087	0.412	146.062	129.463	140.368	167.554	174.557	171.019
Tb927.1.2990	0.879298	0.997	0.975713	1	0.827181	0.564	0.839938	0.522	0.9943	1	1616.64	1421.51	1577.38	1337.25	1357.88	1607.42
Tb927.1.30	1	1	1	1	1	1	1	1	1	1	0	0	0	0	0	0
Tb927.1.300	1	1	1	1	1	1	1	1	1	1	0	0	0	0	0	0
Tb927.1.3000	0.82636	0.997	0.980301	1	1.0731	0.963	1.13306	0.704	1.56262	0.00395	440.837	364.29	432.153	473.063	499.496	688.862
Tb927.1.3010	0.885488	0.997	0.971323	1	0.921769	0.933	0.946015	0.965	1.026	1	324.366	287.222	315.064	298.99	306.855	332.8
Tb927.1.3020	1.00181	1	1.21082	1	1.26797	0.402	0.992353	1	1.28067	0.147	15.351	15.379	18.587	19.465	15.234	19.66
Tb927.1.3030	0.849701	0.997	0.988774	1	0.868448	0.734	0.854242	0.584	0.638975	0.00381	1340.6	1139.11	1325.55	1164.24	1145.2	856.609
Tb927.1.3040	0.90778	0.997	1.01479	1	0.930145	0.958	0.873954	0.668	0.630603	0.00278	423.319	384.281	429.579	393.748	369.962	266.946
Tb927.1.3050	0.97461	1	1.06447	1	1.04771	1	1.01168	1	0.734938	0.0594	1146.18	1117.08	1220.08	1200.86	1159.57	842.374
Tb927.1.3060	0.963844	1	0.827561	1	0.697042	0.118	1.09592	0.834	1.16905	0.418	10.787	10.397	8.927	7.519	11.821	12.61
Tb927.1.3070	0.932619	1	0.859707	1	0.635533	0.0337	0.7615	0.225	0.931798	0.807	1068.66	996.653	918.736	679.169	813.785	995.776
Tb927.1.3080	0.914015	0.998	0.800351	1	0.5866	0.00834	0.69728	0.0741	0.84524	0.372	382.348	349.472	306.012	224.285	266.603	323.176
Tb927.1.3090	0.835003	0.997	0.763537	0.853	0.542514	0.00168	0.714095	0.103	0.980614	1	159.121	132.867	121.495	86.326	113.628	156.037
Tb927.1.310	0.721395	0.851	0.617225	0.0518	0.655564	0.0536	0.856408	0.594	0.823949	0.286	11.36	8.195	7.011	7.447	9.728	9.36
Tb927.1.3100	0.859124	0.997	0.792862	1	0.661793	0.0613	0.73789	0.156	0.94546	0.875	160.473	137.866	127.233	106.2	118.411	151.72
Tb927.1.3110	0.905292	0.997	1.01161	1	1.18188	0.645	1.21156	0.463	1.22592	0.255	523.448	473.873	529.526	618.653	634.187	641.705
Tb927.1.3120	0.957668	1	1.00015	1	1.15297	0.729	1.09114	0.85	1.09451	0.712	841.571	805.945	841.701	970.307	918.27	921.104
Tb927.1.3130	0.950333	1	1.03326	1	1.27114	0.394	1.29525	0.259	1.39099	0.0411	453.252	430.74	468.329	576.148	587.075	630.469
Tb927.1.3140	0.944426	1	1.13893	1	1.25517	0.436	1.30098	0.247	1.5262	0.00674	50.369	47.57	57.367	63.221	65.529	76.873
Tb927.1.3150	0.953149	1	1.12288	1	1.06681	0.976	1.14569	0.663	0.737346	0.0627	586.103	558.644	658.122	625.263	671.494	432.161
Tb927.1.3160	0.562953	0.0757	0.780823	1	0.707258	0.142	0.736443	0.152	0.491667	1.41e-06	16.336	9.196	12.755	11.554	12.03	8.032
Tb927.1.3170	0.799404	0.997	0.810678	1	0.734006	0.209	0.757071	0.211	0.572441	0.000212	899.916	719.397	729.542	660.543	681.3	515.149
Tb927.1.3180	0.728619	0.864	0.841381	1	0.971532	1	1.14648	0.661	0.9672	0.981	9001.9	6558.95	7574.03	8745.63	10320.5	8706.64
Tb927.1.3190	0.732207	0.878	0.738143	0.628	0.943409	0.992	1.47935	0.0467	1.18525	0.366	234.575	171.758	173.15	221.3	347.018	278.03
Tb927.1.320	1	1	1	1	1	1	1	1	1	1	0	0	0	0	0	0
Tb927.1.3200	0.755487	0.982	1.07016	1	2.05678	0.000125	1.9956	6.2e-05	1.12444	0.586	429.978	324.842	460.144	884.368	858.064	483.486
Tb927.1.3210	0.810635	0.997	1.03262	1	1.99675	0.000264	2.02925	3.8e-05	1.23787	0.227	135.712	110.013	140.14	270.983	275.395	167.995
Tb927.1.3220	0.940382	1	0.985784	1	1.28134	0.369	1.40328	0.101	1.67525	0.000684	579.831	545.263	571.588	742.962	813.665	971.362
Tb927.1.3230	0.892959	0.997	0.943994	1	0.800804	0.453	0.804944	0.381	0.841301	0.355	768.546	686.28	725.503	615.454	618.637	646.579
Tb927.1.3240	0.956887	1	1.02584	1	0.547332	0.00203	0.668915	0.0405	1.05124	0.906	9.041	8.651	9.275	4.949	6.048	9.505
Tb927.1.3250	0.962145	1	0.993437	1	1.01715	1	1.06399	0.944	1.05906	0.87	1930.67	1857.59	1918	1963.78	2054.22	2044.69
Tb927.1.3260	0.959313	1	1.03961	1	1.10276	0.882	1.11022	0.785	0.97957	1	1958.74	1879.04	2036.32	2160.03	2174.62	1918.72
Tb927.1.3270	0.840954	0.997	1.00737	1	1.00393	1	1.03161	1	1.09596	0.705	847.261	712.507	853.504	850.59	874.045	928.567
Tb927.1.3280	0.891377	0.997	1.03463	1	0.92736	0.949	0.927225	0.892	1.152	0.477	284.573	253.662	294.427	263.902	263.863	327.829
Tb927.1.3290	0.8655	0.997	0.948517	1	0.966461	1	0.979036	1	1.11993	0.605	1377.43	1192.16	1306.51	1331.23	1348.55	1542.62
Tb927.1.330	1	1	1	1	1	1	1	1	1	1	0	0	0	0	0	0
Tb927.1.3300	0.864631	0.997	0.877162	1	0.990737	1	1.06047	0.955	1.26503	0.174	886.294	766.317	777.424	878.084	939.889	1121.19
Tb927.1.3310	0.818047	0.997	0.652925	0.137	0.434282	5.18e-06	0.534781	0.00037	0.507104	4.31e-06	1200.98	982.457	784.149	521.563	642.26	609.021
Tb927.1.3320	0.893916	0.997	0.785649	1	0.946915	1	1.38148	0.123	2.44827	6.15e-10	59.146	52.871	46.468	56.006	81.708	144.805
Tb927.1.3330	0.534665	0.0324	1.3256	0.773	1.5565	0.04	0.769787	0.251	5.25062	0	0.762	0.407	1.01	1.185	0.586	3.999
Tb927.1.3340	2.65788	1.28e-05	1.06142	1	1.80197	0.00273	1.76124	0.00162	3.68397	0	0.756	2.009	0.802	1.362	1.331	2.784
Tb927.1.3350	1.11429	0.997	1.65951	0.0316	0.399091	3.25e-07	0.629072	0.0139	1.65312	0.000976	3.502	3.903	5.812	1.398	2.203	5.79
Tb927.1.3360	1.77337	0.0777	1.16213	1	0.431918	4.38e-06	0.435069	7.02e-07	2.36441	3e-09	1.36	2.411	1.58	0.587	0.591	3.215
Tb927.1.3370	0.63564	0.413	0.903479	1	0.797643	0.439	0.528939	0.000276	2.72327	3.16e-12	10.056	6.392	9.086	8.021	5.319	27.387
Tb927.1.3380	1.17324	0.997	0.843774	1	1.11198	0.853	0.798813	0.358	3.78484	0	6.805	7.984	5.742	7.567	5.436	25.755
Tb927.1.3390	1.01678	1	0.905469	1	0.453202	1.81e-05	0.413069	1.12e-07	0.481865	6.68e-07	266.824	271.301	241.601	120.925	110.217	128.573
Tb927.1.340	0.715431	0.828	0.822286	1	0.889487	0.817	1.01953	1	0.75881	0.0983	32.877	23.521	27.034	29.243	33.519	24.947
Tb927.1.3400	0.957095	1	0.986557	1	0.930797	0.959	0.87777	0.684	0.855113	0.417	442.897	423.894	436.943	412.247	388.762	378.727
Tb927.1.3410	0.956496	1	0.902296	1	0.838176	0.611	0.960159	1	1.09313	0.718	442.044	422.813	398.855	370.511	424.433	483.21
Tb927.1.3420	0.840869	0.997	0.863885	1	0.820398	0.534	0.914021	0.84	0.651861	0.00603	58.038	48.802	50.138	47.614	53.048	37.833
Tb927.1.3430	1.00968	1	0.936038	1	0.867488	0.73	0.815548	0.423	0.790109	0.173	40.563	40.956	37.969	35.188	33.081	32.049
Tb927.1.3440	0.972964	1	0.845166	1	0.842681	0.63	0.768077	0.245	0.722237	0.0446	65.185	63.422	55.092	54.93	50.067	47.079
Tb927.1.3450	0.922998	1	0.895555	1	0.841653	0.626	0.78848	0.318	0.720677	0.0429	1237.5	1142.21	1108.25	1041.54	975.743	891.836
Tb927.1.3460	0.978831	1	0.911357	1	1.56176	0.0381	1.89105	0.000275	2.82521	4.38e-13	44.243	43.306	40.321	69.096	83.665	124.995
Tb927.1.3470	0.994671	1	1.16394	1	1.90617	0.000783	2.04434	3.06e-05	3.31053	0	26.637	26.495	31.003	50.774	54.454	88.181
Tb927.1.3480	1.05789	1	1.06147	1	1.6954	0.00921	1.95058	0.000118	3.21987	0	50.607	53.537	53.718	85.799	98.713	162.948
Tb927.1.3490	0.941447	1	0.86574	1	1.66788	0.0124	1.99783	6.02e-05	1.94708	6.76e-06	46.469	43.748	40.23	77.505	92.837	90.48
Tb927.1.350	1	1	1	1	1	1	1	1	1	1	0	0	0	0	0	0
Tb927.1.3500	0.974698	1	1.13582	1	3.0616	1.47e-10	2.50436	3.01e-08	2.91429	7.67e-14	8.983	8.755	10.203	27.502	22.496	26.178
Tb927.1.3510	1.05597	1	1.29567	0.933	1.94996	0.000466	2.39108	1.72e-07	2.14594	1.81e-07	14.284	15.084	18.508	27.854	34.155	30.654
Tb927.1.3520	1.0183	1	1.12464	1	1.85691	0.00144	2.17306	4.48e-06	2.23996	3.18e-08	22.35	22.759	25.135	41.501	48.567	50.062
Tb927.1.3530	1.01812	1	1.05874	1	2.15313	3.58e-05	2.24437	1.58e-06	2.31925	7.08e-09	36.946	37.616	39.116	79.549	82.92	85.687
Tb927.1.3540	1.00403	1	1.10822	1	1.95449	0.000439	2.0961	1.41e-05	2.15043	1.67e-07	32.154	32.284	35.633	62.844	67.398	69.144
Tb927.1.3550	1.08724	1	1.09971	1	2.13406	4.59e-05	2.13418	8.07e-06	2.19018	7.93e-08	133.807	145.48	147.15	285.553	285.569	293.062
Tb927.1.3560	0.884154	0.997	1.0003	1	0.918887	0.925	1.14778	0.656	1.37329	0.051	806.085	712.703	806.33	740.701	925.21	1106.99
Tb927.1.3570	0.796737	0.997	0.81632	1	0.99094	1	1.15581	0.632	1.64708	0.00107	19.174	15.277	15.652	19	22.161	31.581
Tb927.1.3580	0.825327	0.997	0.836857	1	0.745724	0.246	0.869853	0.651	1.34395	0.0725	23.704	19.564	19.837	17.677	20.619	31.857
Tb927.1.3590	1.70753	0.144	0.705428	0.369	1.45667	0.0967	0.94952	0.977	1.98246	3.58e-06	3.594	6.136	2.535	5.235	3.412	7.124
Tb927.1.360	0.947875	1	0.90304	1	0.690999	0.106	0.814917	0.421	1.45572	0.0179	173.209	164.181	156.415	119.687	141.151	252.143
Tb927.1.3600	0.407706	0.000111	0.831621	1	0.607803	0.0159	0.804741	0.38	1.42463	0.0267	9.3	3.792	7.734	5.653	7.484	13.25
Tb927.1.3610	0.735752	0.882	0.862244	1	0.962099	1	1.0904	0.852	1.50478	0.00922	45.681	33.61	39.388	43.95	49.811	68.74
Tb927.1.3620	0.635457	0.413	0.930317	1	0.801768	0.457	1.21892	0.444	1.61124	0.00189	16.956	10.775	15.775	13.595	20.668	27.32
Tb927.1.3630	0.880675	0.997	0.899068	1	0.901413	0.861	1.13721	0.691	1.65969	0.000878	21.301	18.759	19.151	19.201	24.223	35.353
Tb927.1.3640	0.661716	0.564	0.906172	1	0.837419	0.607	1.01449	1	1.29273	0.13	23.377	15.469	21.184	19.577	23.716	30.221
Tb927.1.3650	0.970079	1	1.03724	1	0.833445	0.593	1.11228	0.778	1.40985	0.0323	10.535	10.219	10.927	8.78	11.718	14.852
Tb927.1.3670	0.849346	0.997	0.981635	1	1.0292	1	1.10727	0.794	1.48913	0.0113	290.482	246.72	285.148	298.964	321.643	432.565
Tb927.1.3680	0.737413	0.886	0.947353	1	1.03908	1	1.61735	0.00995	1.31228	0.105	1.178	0.869	1.116	1.224	1.905	1.546
Tb927.1.370	0.888589	0.997	0.849379	1	0.849951	0.661	1.06383	0.945	1.38016	0.047	1500.68	1333.49	1274.65	1275.51	1596.47	2071.19
Tb927.1.3700	0.670314	0.564	0.99999	1	0.99999	1	0.99999	1	2.36484	2.98e-09	0.274	0.184	0.274	0.274	0.274	0.649
Tb927.1.3710	0.928361	1	1.58158	0.0796	0.893945	0.832	0.788645	0.318	0.867335	0.474	4.97	4.614	7.861	4.443	3.92	4.311
Tb927.1.3720	0.91724	1	0.963214	1	1.67176	0.0118	0.819029	0.438	1.11509	0.626	13.471	12.356	12.975	22.52	11.033	15.021
Tb927.1.3730	0.507348	0.0121	0.760743	0.83	0.996086	1	1.71862	0.00284	2.02303	1.72e-06	832.148	422.189	633.051	828.891	1430.14	1683.46
Tb927.1.3740	1	1	1	1	1	1	1	1	1	1	0	0	0	0	0	0
Tb927.1.3750	0.280285	1.24e-09	0.615387	0.0495	0.239044	0	0.200403	0	0.0808385	0	283.996	79.6	174.767	67.888	56.914	22.958
Tb927.1.3760	0.321625	1.08e-07	0.812597	1	0.367748	1.74e-08	0.25407	0	0.268876	0	310.503	99.865	252.314	114.187	78.89	83.487
Tb927.1.3770	0.493971	0.00728	2.30235	3.57e-06	1.04697	1	0.493971	4.08e-05	0.736917	0.0621	0.556	0.274	1.279	0.582	0.274	0.409
Tb927.1.380	0.743076	0.917	0.826254	1	0.894339	0.833	1.39688	0.107	1.57499	0.00327	87.564	65.067	72.35	78.312	122.317	137.913
Tb927.1.3800	0.80711	0.997	0.975954	1	0.601102	0.013	0.665733	0.0375	0.807404	0.226	165.403	133.499	161.426	99.424	110.114	133.547
Tb927.1.3810	0.822672	0.997	0.992175	1	0.853807	0.677	0.97522	1	0.887123	0.574	200.449	164.904	198.88	171.145	195.482	177.823
Tb927.1.3820	0.886329	0.997	0.926091	1	0.904105	0.871	1.12485	0.732	1.47026	0.0147	356.868	316.303	330.493	322.646	401.423	524.691
Tb927.1.3830	0.639923	0.435	0.924148	1	3.44619	7.39e-13	2.53302	1.94e-08	1.35802	0.0613	1644.13	1052.12	1519.42	5665.98	4164.62	2232.76
Tb927.1.3840	0.871075	0.997	0.928633	1	0.985378	1	1.07928	0.889	1.3174	0.0989	446.764	389.165	414.88	440.231	482.181	588.568
Tb927.1.3850	0.803327	0.997	1.14095	1	2.57239	1.32e-07	3.35702	5.25e-14	1.35406	0.0644	248.246	199.423	283.236	638.586	833.369	336.14
Tb927.1.3860	0.945396	1	0.952822	1	0.863325	0.713	0.912689	0.835	1.1879	0.357	849.674	803.279	809.588	733.545	775.488	1009.33
Tb927.1.3870	1.05195	1	0.868474	1	0.778395	0.362	1.49825	0.0392	2.12353	2.74e-07	5.017	5.277	4.357	3.905	7.517	10.653
Tb927.1.3880	0.934704	1	1.03508	1	1.13524	0.784	1.28802	0.273	1.37991	0.0471	1931.9	1805.76	1999.68	2193.17	2488.33	2665.86
Tb927.1.3890	0.940338	1	0.993375	1	1.15655	0.718	1.23318	0.405	1.31086	0.107	144.874	136.231	143.915	167.554	178.657	189.911
Tb927.1.390	1.10848	0.997	1.04769	1	1.02669	1	1.36415	0.144	2.3026	9.64e-09	16.319	18.089	17.097	16.755	22.262	37.576
Tb927.1.3900	0.93097	1	1.04083	1	1.08684	0.929	1.62341	0.00923	2.47892	3.43e-10	4.927	4.587	5.128	5.355	7.999	12.214
Tb927.1.3910	0.91447	0.999	0.962974	1	0.95421	1	0.982535	1	1.20719	0.303	1023.85	936.284	985.945	976.972	1005.97	1235.99
Tb927.1.3920	0.933775	1	1.13389	1	1.04305	1	0.97857	1	1.19865	0.326	66.017	61.645	74.856	68.859	64.602	79.131
Tb927.1.3930	0.885898	0.997	0.839181	1	1.06288	0.986	0.793202	0.336	1.39421	0.0395	10.6	9.391	8.895	11.267	8.408	14.779
Tb927.1.3940	0.955054	1	1.02299	1	1.00687	1	1.03724	1	1.00538	1	1179.16	1126.16	1206.27	1187.26	1223.08	1185.51
Tb927.1.3950	0.780839	0.997	0.780205	1	1.10066	0.889	1.17466	0.571	1.00234	1	1395.91	1089.98	1089.1	1536.43	1639.73	1399.18
Tb927.1.3960	0.889571	0.997	0.742973	0.668	1.01544	1	0.957045	1	0.76463	0.11	26.749	23.795	19.874	27.162	25.6	20.453
Tb927.1.3970	0.688946	0.684	0.784692	1	0.961394	1	1.0661	0.936	0.735236	0.0598	91.323	62.916	71.66	87.797	97.359	67.144
Tb927.1.3980	0.754557	0.976	0.740026	0.645	1.04744	1	1.26447	0.327	1.02699	1	232.23	175.231	171.856	243.247	293.648	238.499
Tb927.1.3990	0.721309	0.851	0.758662	0.809	1.06659	0.976	1.07554	0.902	0.820214	0.271	121.004	87.281	91.801	129.061	130.144	99.249
Tb927.1.40	0.905729	0.997	0.284924	0	0.56497	0.00395	0.128025	0	0.19099	0	1.437	1.301	0.409	0.812	0.184	0.274
Tb927.1.400	0.801786	0.997	0.88936	1	0.635955	0.0341	0.890683	0.74	1.63927	0.00122	62.102	49.793	55.231	39.494	55.313	101.802
Tb927.1.4000	0.69259	0.704	0.838989	1	1.10705	0.868	1.12777	0.722	0.963272	0.963	99.681	69.038	83.631	110.351	112.417	96.02
Tb927.1.4010	1.08562	1	1.03622	1	0.84014	0.619	0.873017	0.664	0.880344	0.54	693.437	752.807	718.552	582.584	605.382	610.463
Tb927.1.4020	1.0642	1	1.04296	1	0.804566	0.468	0.893474	0.751	0.856005	0.421	107.674	114.587	112.3	86.631	96.204	92.17
Tb927.1.4030	2.9809	4.3e-07	2.12283	4.81e-05	1.02359	1	2.55369	1.41e-08	2.61759	2.36e-11	0.765	2.279	1.623	0.783	1.953	2.002
Tb927.1.4040	0.874558	0.997	1.02615	1	1.48398	0.0756	1.67307	0.005	1.46221	0.0164	486.511	425.482	499.236	721.974	813.967	711.382
Tb927.1.4050	0.892351	0.997	0.822516	1	0.617944	0.0211	0.692878	0.0676	0.685296	0.0171	1378.86	1230.43	1134.13	852.057	955.381	944.926
Tb927.1.4060	0.973046	1	0.89507	1	0.68669	0.0971	0.66531	0.0371	0.703092	0.0275	29.613	28.815	26.506	20.335	19.702	20.821
Tb927.1.4070	0.768309	0.997	0.766884	0.885	0.573693	0.00534	0.701328	0.0806	0.750553	0.083	102.668	78.88	78.734	58.9	72.004	77.057
Tb927.1.4080	0.867786	0.997	0.77417	0.958	0.548533	0.00212	0.746834	0.18	0.69003	0.0194	120.524	104.589	93.306	66.112	90.012	83.165
Tb927.1.4090	0.918421	1	1.10216	1	0.544618	0.00183	0.584797	0.00318	0.23854	0	104.76	96.213	115.462	57.054	61.263	24.989
Tb927.1.410	1	1	1	1	1	1	1	1	1	1	0	0	0	0	0	0
Tb927.1.4100	0.834326	0.997	0.907599	1	0.487067	0.000131	0.434115	6.49e-07	0.331343	1.24e-14	2794.33	2331.38	2536.13	1361.03	1213.06	925.882
Tb927.1.4120	0.781923	0.997	0.836595	1	0.497448	0.000223	0.416456	1.49e-07	0.36721	3.16e-12	58.179	45.492	48.673	28.941	24.229	21.364
Tb927.1.4130	0.820696	0.997	0.873028	1	0.464337	3.57e-05	0.423751	2.78e-07	0.307561	0	348.222	285.785	304.008	161.692	147.56	107.1
Tb927.1.4140	0.904876	0.997	0.899202	1	0.976314	1	0.975372	1	0.900685	0.646	300.767	272.156	270.45	293.643	293.359	270.896
Tb927.1.4150	0.832388	0.997	0.903412	1	0.994114	1	1.21702	0.448	0.889981	0.589	31.57	26.278	28.521	31.384	38.421	28.097
Tb927.1.4160	0.855009	0.997	0.866018	1	0.899921	0.855	0.884008	0.711	0.728853	0.0517	358.93	306.889	310.84	323.009	317.297	261.608
Tb927.1.4170	1.49175	0.564	0.999955	1	0.999955	1	1.49175	0.0406	1.49175	0.0109	0.184	0.274	0.184	0.184	0.274	0.274
Tb927.1.4180	0.886857	0.997	0.890898	1	0.861899	0.707	0.904739	0.802	0.913057	0.708	648.558	575.178	577.799	558.991	586.776	592.171
Tb927.1.4190	0.746347	0.927	0.811883	1	0.732727	0.205	0.862566	0.621	0.796804	0.192	28.499	21.27	23.138	20.882	24.582	22.708
Tb927.1.420	0.910977	0.997	0.934058	1	0.654044	0.0517	0.621609	0.0111	0.58178	0.000338	8661.1	7890.06	8089.97	5664.74	5383.82	5038.85
Tb927.1.4200	0.659702	0.564	0.69033	0.272	0.669189	0.0702	0.724788	0.125	0.852977	0.407	37.99	25.062	26.225	25.422	27.535	32.404
Tb927.1.4210	1.06692	1	0.967955	1	1.13846	0.773	1.09618	0.833	1.74012	0.000237	22.959	24.496	22.223	26.138	25.167	39.952
Tb927.1.4220	0.907252	0.997	0.968869	1	0.861042	0.704	0.885576	0.718	0.955794	0.929	541.032	490.852	524.189	465.851	479.125	517.115
Tb927.1.4230	0.905509	0.997	1.00496	1	1.12143	0.825	1.11339	0.774	0.960904	0.953	940.578	851.702	945.247	1054.8	1047.23	903.805
Tb927.1.4240	0.880391	0.997	0.937388	1	1.11291	0.851	1.07542	0.903	0.853247	0.408	229.743	202.264	215.359	255.684	247.072	196.028
Tb927.1.4250	0.886935	0.997	0.928648	1	0.905578	0.877	0.931645	0.909	0.889667	0.588	642.272	569.654	596.445	581.628	598.37	571.409
Tb927.1.4260	1.00922	1	0.9924	1	0.910704	0.896	0.971302	1	0.87768	0.526	15.923	16.069	15.802	14.501	15.466	13.975
Tb927.1.4270	1.04841	1	0.802055	1	1.11975	0.829	1.32636	0.202	1.16333	0.438	44.546	46.703	35.729	49.881	59.085	51.822
Tb927.1.4280	0.958931	1	0.962192	1	1.24157	0.471	1.19972	0.496	1.03152	0.991	583.13	559.181	561.083	723.995	699.594	601.51
Tb927.1.4290	1.05116	1	1.36198	0.596	1.28337	0.365	1.6919	0.00398	1.47712	0.0134	8.466	8.899	11.531	10.865	14.324	12.506
Tb927.1.430	1	1	1	1	1	1	1	1	1	1	0	0	0	0	0	0
Tb927.1.4300	0.889329	0.997	0.854358	1	1.01534	1	0.956409	1	0.982148	1	413.519	367.754	353.293	419.864	395.493	406.137
Tb927.1.4310	0.864564	0.997	0.933682	1	0.93161	0.962	1.09272	0.845	1.04214	0.947	3257.32	2816.16	3041.3	3034.55	3559.35	3394.59
Tb927.1.4320	0.84454	0.997	0.909568	1	0.945258	0.998	1.45077	0.0628	1.34444	0.0721	109.985	92.886	100.038	103.964	159.563	147.867
Tb927.1.4330	0.814888	0.997	0.882069	1	0.861664	0.706	1.19472	0.51	1.06417	0.848	150.326	122.499	132.598	129.53	179.598	159.971
Tb927.1.4340	0.86414	0.997	0.996431	1	1.00043	1	1.11664	0.762	1.29111	0.132	715.084	617.933	712.532	715.39	798.489	923.253
Tb927.1.4350	0.883381	0.997	0.883662	1	0.960663	1	1.1141	0.772	1.44966	0.0193	120.6	106.536	106.569	115.856	134.36	174.829
Tb927.1.4360	0.213142	0	1.10065	1	1.10185	0.885	1.09152	0.85	0.727108	0.0497	1.912	0.408	2.104	2.107	2.087	1.39
Tb927.1.4370	0.874914	0.997	0.934466	1	1.12955	0.802	1.2759	0.3	1.23672	0.23	937.212	819.98	875.793	1058.63	1195.79	1159.07
Tb927.1.4380	0.857432	0.997	0.966125	1	1.05143	1	1.11594	0.765	1.15999	0.45	620.74	532.242	599.713	652.664	692.707	720.053
Tb927.1.4390	1.7789	0.0747	0.668287	0.179	1.02162	1	1.8594	0.000428	1.72248	0.000318	1.159	2.062	0.775	1.184	2.156	1.997
Tb927.1.4400	0.810672	0.997	0.864316	1	1.01369	1	0.950503	0.98	0.889273	0.586	373.913	303.121	323.179	379.033	355.405	332.511
Tb927.1.4410	0.81384	0.997	0.908927	1	0.978849	1	1.15931	0.621	1.07497	0.799	1029.71	838.021	935.933	1007.93	1193.75	1106.91
Tb927.1.4420	0.810747	0.997	0.80353	1	0.512913	0.000468	0.470935	9.38e-06	0.381376	2.18e-11	1409.18	1142.49	1132.32	722.789	663.634	537.429
Tb927.1.4430	0.757601	0.986	0.765062	0.866	0.57386	0.00537	0.541657	0.000516	0.3905	7.09e-11	95.324	72.218	72.929	54.703	51.633	37.224
Tb927.1.4440	0.756309	0.984	0.731151	0.566	0.449454	1.42e-05	0.406794	6.22e-08	0.374825	9.08e-12	149.84	113.325	109.556	67.346	60.954	56.164
Tb927.1.4450	0.909883	0.997	0.932105	1	0.940805	0.986	0.980209	1	1.02036	1	1161.25	1056.6	1082.4	1092.51	1138.26	1184.89
Tb927.1.4460	0.820549	0.997	0.959988	1	0.910887	0.896	1.07123	0.917	1.10502	0.667	29.565	24.26	28.382	26.931	31.671	32.67
Tb927.1.4470	0.88597	0.997	0.929301	1	0.985092	1	1.0007	1	1.01162	1	400.957	355.236	372.61	394.979	401.236	405.617
Tb927.1.4480	0.901925	0.997	1.05716	1	0.749584	0.258	0.738931	0.159	0.651	0.00586	1854.46	1672.59	1960.47	1390.08	1370.32	1207.26
Tb927.1.4490	0.959051	1	1.08567	1	1.30712	0.31	1.10679	0.796	1.35597	0.0629	394.647	378.487	428.455	515.85	436.793	535.128
Tb927.1.450	1	1	1	1	1	1	1	1	1	1	0	0	0	0	0	0
Tb927.1.4500	0.83992	0.997	0.909598	1	0.924241	0.942	0.964565	1	0.96895	0.989	695.713	584.343	632.82	643.007	671.061	674.111
Tb927.1.4510	0.790845	0.997	0.945871	1	0.841256	0.625	1.07478	0.905	0.903518	0.661	228.894	181.02	216.505	192.559	246.012	206.81
Tb927.1.4520	0.885855	0.997	0.931276	1	1.63195	0.0182	1.80911	0.000857	1.83434	4.8e-05	418.368	370.613	389.616	682.756	756.874	767.429
Tb927.1.4530	0.930996	1	0.963719	1	1.6356	0.0177	2.17375	4.44e-06	2.1704	1.15e-07	19.282	17.952	18.583	31.538	41.915	41.85
Tb927.1.4540	1.15598	0.997	1.10646	1	0.967233	1	1.05122	0.982	1.53229	0.00617	200.776	232.093	222.151	194.197	211.06	307.647
Tb927.1.4550	0.919524	1	0.799882	1	0.826793	0.563	0.863002	0.622	1.19041	0.35	37.752	34.714	30.197	31.213	32.58	44.94
Tb927.1.4560	1.15804	0.997	1.10836	1	1.13991	0.769	1.21172	0.463	1.73216	0.000271	264.188	305.941	292.814	301.149	320.122	457.616
Tb927.1.4570	1.01964	1	0.802401	1	0.77461	0.347	1.12835	0.721	0.902358	0.655	4.553	4.643	3.653	3.527	5.137	4.109
Tb927.1.4580	1.11416	0.997	1.04064	1	1.08661	0.929	1.14453	0.667	1.63267	0.00135	222.622	248.036	231.669	241.903	254.798	363.467
Tb927.1.4590	0.817128	0.997	0.788597	1	0.716311	0.161	0.943967	0.958	0.943641	0.868	77.08	62.984	60.785	55.213	72.761	72.736
Tb927.1.460	0.824749	0.997	0.832356	1	1.11034	0.858	1.99611	6.16e-05	1.95375	6.01e-06	50.425	41.588	41.971	55.988	100.653	98.517
Tb927.1.4600	1.1266	0.997	1.09426	1	0.947273	1	0.901094	0.787	1.42099	0.028	251.889	283.777	275.631	238.608	226.976	357.932
Tb927.1.4610	1.04739	1	1.43163	0.318	1.23215	0.499	0.467451	7.48e-06	1.50031	0.00981	8.766	9.181	12.549	10.801	4.098	13.151
Tb927.1.4620	1.0584	1	0.938176	1	0.823507	0.547	1.0603	0.956	1.34381	0.0726	39.438	41.741	36.999	32.477	41.816	52.997
Tb927.1.4630	1.13855	0.997	1.10305	1	1.1327	0.792	1.2245	0.428	1.78898	0.000105	262.404	298.759	289.445	297.224	321.314	469.435
Tb927.1.4640	1.05903	1	0.911693	1	0.755815	0.278	0.620239	0.0106	0.987978	1	8.584	9.091	7.826	6.488	5.324	8.481
Tb927.1.4650	1.27177	0.997	1.40232	0.424	3.97751	0	5.55735	0	7.23725	0	353.03	448.973	495.06	1404.18	1961.91	2554.97
Tb927.1.4660	1.16125	0.997	1.28529	0.983	3.97228	0	6.23363	0	7.92284	0	108.281	125.741	139.172	430.123	674.985	857.894
Tb927.1.4670	1.34529	0.919	1.49942	0.179	4.35522	0	6.64395	0	9.0194	0	66.394	89.319	99.552	289.16	441.117	598.832
Tb927.1.4680	0.881921	0.997	0.831211	1	0.851008	0.665	0.888413	0.73	0.779837	0.145	406.51	358.51	337.896	345.943	361.149	317.011
Tb927.1.4690	0.85489	0.997	1.04773	1	0.913317	0.905	0.98156	1	0.543295	4.31e-05	1226.75	1048.73	1285.3	1120.41	1204.12	666.485
Tb927.1.470	0.750112	0.955	0.778243	0.984	0.873759	0.756	1.33429	0.188	1.60647	0.00203	86.225	64.678	67.104	75.34	115.049	138.517
Tb927.1.4700	1.05651	1	0.94764	1	0.806001	0.473	0.867319	0.64	0.983367	1	404.672	427.54	383.484	326.167	350.98	397.941
Tb927.1.4710	0.990597	1	0.972315	1	0.988217	1	1.06613	0.936	1.6495	0.00103	96.719	95.81	94.041	95.579	103.115	159.538
Tb927.1.4720	0.899338	0.997	0.966652	1	0.808177	0.482	0.796879	0.35	0.572466	0.000212	928.358	834.908	897.399	750.278	739.789	531.453
Tb927.1.4730	0.767494	0.997	1.01005	1	0.889956	0.819	0.916523	0.85	0.793557	0.182	203.9	156.492	205.95	181.462	186.879	161.806
Tb927.1.4740	0.960173	1	0.921987	1	0.98827	1	1.13427	0.7	1.19969	0.323	1083.09	1039.95	998.593	1070.38	1228.51	1299.37
Tb927.1.4750	0.870593	0.997	0.938532	1	0.939869	0.983	1.19249	0.516	1.23444	0.235	59.763	52.029	56.09	56.169	71.267	73.774
Tb927.1.4760	0.999759	1	0.971156	1	0.985506	1	1.02164	1	1.11202	0.638	953.485	953.255	925.982	939.665	974.12	1060.3
Tb927.1.4770	1.14619	0.997	1.79342	0.00588	1.20357	0.581	3.3865	3.56e-14	2.40567	1.38e-09	1.344	1.54	2.41	1.617	4.55	3.232
Tb927.1.4780	0.92396	1	0.884583	1	0.909105	0.891	1.0105	1	0.947883	0.888	846.362	782.005	748.678	769.432	855.251	802.252
Tb927.1.4790	1.00838	1	0.789933	1	0.97443	1	0.948279	0.971	1.06769	0.833	74.902	75.53	59.168	72.987	71.028	79.972
Tb927.1.480	0.881686	0.997	0.837753	1	0.893111	0.829	1.08039	0.887	1.45189	0.0188	1417.65	1249.93	1187.64	1266.12	1531.62	2058.28
Tb927.1.4800	1.0043	1	1.05955	1	0.974008	1	0.900274	0.783	0.899126	0.638	331.817	333.245	351.576	323.192	298.726	298.345
Tb927.1.4810	1	1	1	1	1	1	1	1	1	1	0	0	0	0	0	0
Tb927.1.4820	1.21163	0.997	0.835216	1	0.918423	0.925	0.804064	0.378	0.64725	0.00514	32.693	39.612	27.306	30.026	26.287	21.161
Tb927.1.4830	0.997078	1	1.10947	1	0.76625	0.315	0.901702	0.789	0.82135	0.275	589.695	587.972	654.249	451.854	531.729	484.346
Tb927.1.4840	1.02477	1	1.11104	1	0.79597	0.432	0.98586	1	0.809794	0.234	197.578	202.471	219.517	157.266	194.784	159.997
Tb927.1.4850	0.881119	0.997	1.37536	0.536	1.41384	0.142	2.51353	2.61e-08	2.5493	8.78e-11	2.889	2.546	3.974	4.085	7.262	7.365
Tb927.1.4860	1	1	1	1	1	1	1	1	1	1	0	0	0	0	0	0
Tb927.1.4870	1.42062	0.78	1.22546	1	1.48873	0.0724	3.18904	6.73e-13	10.2705	0	3.532	5.017	4.328	5.258	11.263	36.272
Tb927.1.4880	2.92714	7.36e-07	0.44685	9.36e-06	1.82571	0.00206	9.34461	0	23.518	0	0.412	1.205	0.184	0.752	3.847	9.681
Tb927.1.4890	0.899741	0.997	0.807031	1	2.26912	8.07e-06	4.5117	0	17.7672	0	5.727	5.153	4.622	12.995	25.838	101.749
Tb927.1.490	0.948556	1	0.943811	1	0.791349	0.414	0.932967	0.914	1.71714	0.000347	115.145	109.221	108.675	91.12	107.426	197.72
Tb927.1.4900	0.90293	0.997	0.737462	0.622	1.05524	1	3.68066	0	18.4274	0	6.777	6.119	4.998	7.151	24.943	124.879
Tb927.1.4910	0.858272	0.997	1.07071	1	1.02557	1	2.07418	1.96e-05	10.2167	0	5.694	4.887	6.097	5.84	11.81	58.174
Tb927.1.4920	0.71908	0.842	0.736572	0.616	1.75904	0.00448	1.95291	0.000115	2.04727	1.11e-06	9.63	6.925	7.093	16.94	18.807	19.716
Tb927.1.4930	0.778479	0.997	0.938352	1	1.39978	0.156	1.84592	0.000517	2.07295	6.95e-07	14.697	11.441	13.791	20.573	27.13	30.467
Tb927.1.4940	0.787672	0.997	1.20755	1	1.50195	0.0666	2.03431	3.54e-05	2.03293	1.44e-06	11.823	9.313	14.277	17.758	24.053	24.036
Tb927.1.4950	0.630301	0.385	1.08762	1	1.02657	1	1.5745	0.0167	2.08427	5.67e-07	12.634	7.963	13.741	12.97	19.892	26.333
Tb927.1.4960	1.44842	0.692	1.3299	0.749	0.726622	0.188	0.692182	0.0668	2.61796	2.35e-11	1.965	2.846	2.613	1.428	1.36	5.143
Tb927.1.4970	1.16265	0.997	1.2007	1	0.638524	0.0364	0.81752	0.432	1.32887	0.0864	26.758	31.111	32.129	17.086	21.876	35.559
Tb927.1.4980	1.06199	1	0.937415	1	0.846269	0.646	0.863005	0.622	1.52658	0.00671	6.442	6.841	6.039	5.451	5.559	9.834
Tb927.1.4990	0.932275	1	0.898661	1	1.0757	0.956	0.713198	0.102	1.07482	0.799	14.399	13.424	12.94	15.489	10.269	15.476
Tb927.1.50	0.724143	0.852	0.897896	1	1.39591	0.161	1.3096	0.231	3.32453	0	5.368	3.887	4.82	7.493	7.03	17.846
Tb927.1.500	1	1	1	1	1	1	1	1	1	1	0	0	0	0	0	0
Tb927.1.5000	0.639618	0.435	0.7138	0.43	0.689546	0.103	0.689267	0.0628	0.598553	0.000738	718.218	459.385	512.664	495.244	495.044	429.891
Tb927.1.5010	0.85411	0.997	0.683143	0.235	0.724688	0.182	0.663969	0.0359	0.726467	0.049	32.475	27.737	22.185	23.534	21.562	23.592
Tb927.1.5020	0.808222	0.997	0.854722	1	0.948197	1	0.973311	1	0.880416	0.54	55.003	44.454	47.012	52.153	53.535	48.425
Tb927.1.5030	0.805244	0.997	0.904442	1	0.902324	0.864	0.833862	0.498	0.832017	0.317	440.545	354.746	398.448	397.514	367.353	366.541
Tb927.1.5040	0.755807	0.982	0.983261	1	0.820522	0.534	0.815854	0.425	0.927405	0.785	41.078	31.047	40.39	33.705	33.514	38.096
Tb927.1.5050	0.922589	1	1.33821	0.706	1.51534	0.0587	2.27012	1.08e-06	2.65567	1.15e-11	20.405	18.825	27.306	30.92	46.322	54.189
Tb927.1.5060	1.0951	0.998	1.11476	1	1.81456	0.00236	2.71609	1.13e-09	3.48912	0	63.043	69.038	70.277	114.395	171.229	219.963
Tb927.1.5070	1.85541	0.0371	2.04778	0.000153	1.56469	0.037	3.34362	6.1e-14	7.98888	0	2.712	5.031	5.553	4.243	9.067	21.664
Tb927.1.5080	1.04166	1	0.701355	0.335	2.26347	8.61e-06	4.98532	0	10.6617	0	4.709	4.906	3.303	10.66	23.478	50.211
Tb927.1.5090	1	1	1	1	1	1	1	1	1	1	0	0	0	0	0	0
Tb927.1.5100	1.61735	0.308	0.758302	0.809	6.56145	0	11.3183	0	31.2486	0	7.803	12.621	5.917	51.201	88.319	243.842
Tb927.1.5110	0.978169	1	0.72109	0.483	1.11654	0.838	3.19534	6.1e-13	10.1373	0	7.701	7.532	5.553	8.598	24.606	78.063
Tb927.1.5120	0.884892	0.997	1.01833	1	1.47992	0.0786	4.93756	0	18.9007	0	4.296	3.801	4.374	6.357	21.21	81.19
Tb927.1.5130	1.49179	0.564	0.999976	1	0.999976	1	3.21296	4.68e-13	8.35473	0	0.184	0.274	0.184	0.184	0.591	1.537
Tb927.1.5140	0.682905	0.656	0.598318	0.0278	0.779227	0.365	0.976874	1	1.78164	0.000118	15.632	10.675	9.353	12.181	15.271	27.851
Tb927.1.5150	0.99998	1	0.99998	1	0.99998	1	8.07492	0	19.2412	0	0.184	0.184	0.184	0.184	1.485	3.539
Tb927.1.5160	0.349645	1.42e-06	0.349645	4.44e-10	1.69551	0.00921	4.38194	0	16.0145	0	0.785	0.274	0.274	1.331	3.439	12.568
Tb927.1.5170	0.862295	0.997	0.596586	0.0261	3.60144	9.61e-14	6.26281	0	31.0673	0	2.668	2.301	1.592	9.61	16.712	82.9
Tb927.1.5180	0.427788	0.000363	0.427788	2.11e-06	1.59927	0.0261	3.73057	0	11.313	0	0.641	0.274	0.274	1.026	2.393	7.257
Tb927.1.5190	2.25101	0.00075	2.89001	2.81e-10	7.16055	0	12.1379	0	64.1139	0	0.274	0.618	0.793	1.965	3.331	17.593
Tb927.1.520	1	1	1	1	1	1	1	1	1	1	0	0	0	0	0	0
Tb927.1.5200	1.19851	0.997	1.46822	0.228	1.32533	0.274	5.39768	0	16.1164	0	1.606	1.925	2.358	2.129	8.671	25.888
Tb927.1.5210	1	1	1	1	1	1	1	1	1	1	0	0	0	0	0	0
Tb927.1.5220	1	1	1	1	1	1	1	1	1	1	0	0	0	0	0	0
Tb927.1.5230	1	1	1	1	1	1	1	1	1	1	0	0	0	0	0	0
Tb927.1.5235	1	1	1	1	1	1	1	1	1	1	0	0	0	0	0	0
Tb927.1.5240	2.02901	0.00697	0.44724	9.53e-06	2.36773	2.17e-06	4.5372	0	29.5716	0	0.411	0.834	0.184	0.974	1.866	12.162
Tb927.1.5250	1	1	1	1	1	1	1	1	1	1	0	0	0	0	0	0
Tb927.1.5260	1.49178	0.564	0.999974	1	0.999974	1	4.90337	0	5.72618	0	0.184	0.274	0.184	0.184	0.902	1.053
Tb927.1.5270	1	1	1	1	1	1	1	1	1	1	0	0	0	0	0	0
Tb927.1.5280	1	1	1	1	1	1	1	1	1	1	0	0	0	0	0	0
Tb927.1.5290	1	1	1	1	1	1	1	1	1	1	0	0	0	0	0	0
Tb927.1.530	0.954097	1	0.971711	1	0.990081	1	0.960737	1	0.690613	0.0197	428.914	409.226	416.781	424.66	412.074	296.214
Tb927.1.5300	1	1	1	1	1	1	1	1	1	1	0	0	0	0	0	0
Tb927.1.5310	1	1	1	1	1	1	1	1	1	1	0	0	0	0	0	0
Tb927.1.5320	1	1	1	1	1	1	1	1	1	1	0	0	0	0	0	0
Tb927.1.5330	1	1	1	1	1	1	1	1	1	1	0	0	0	0	0	0
Tb927.1.5340	1	1	1	1	1	1	1	1	1	1	0	0	0	0	0	0
Tb927.1.540	1.03225	1	1.02215	1	0.881584	0.786	0.882792	0.705	0.904779	0.667	1406.93	1452.31	1438.09	1240.33	1242.03	1272.96
Tb927.1.550	0.931687	1	1.11171	1	1.30739	0.31	1.35347	0.158	1.38281	0.0455	36.162	33.691	40.201	47.277	48.944	50.004
Tb927.1.560	1.01745	1	1.05528	1	0.76165	0.299	0.8178	0.433	0.724264	0.0467	719.802	732.365	759.594	548.238	588.654	521.327
Tb927.1.570	0.715137	0.826	0.856765	1	0.546275	0.00196	0.553119	0.00087	0.509597	5.14e-06	529.866	378.927	453.97	289.452	293.079	270.018
Tb927.1.580	0.876742	0.997	0.736534	0.616	0.794159	0.424	0.716707	0.108	0.665937	0.00963	2372.35	2079.93	1747.31	1884.02	1700.28	1579.83
Tb927.1.590	0.875901	0.997	0.719173	0.469	0.749458	0.258	0.689333	0.0629	0.623363	0.00211	512.222	448.656	368.377	383.889	353.092	319.3
Tb927.1.60	1	1	1	1	1	1	1	1	1	1	0	0	0	0	0	0
Tb927.1.600	0.901026	0.997	0.737393	0.622	0.738691	0.223	0.702616	0.0827	0.664271	0.00914	2481.25	2235.67	1829.66	1832.88	1743.37	1648.22
Tb927.1.610	0.947246	1	0.934171	1	0.931327	0.961	1.17172	0.581	1.39583	0.0387	319.514	302.658	298.481	297.572	374.382	445.987
Tb927.1.620	0.78795	0.997	1.0015	1	0.771704	0.335	0.754624	0.204	0.623322	0.0021	50.812	40.037	50.888	39.212	38.344	31.672
Tb927.1.630	0.789678	0.997	1.00644	1	0.799703	0.448	0.845287	0.545	0.94412	0.87	239.673	189.264	241.217	191.667	202.592	226.28
Tb927.1.640	0.878732	0.997	0.98036	1	0.957262	1	1.10389	0.807	1.12692	0.575	1807.43	1588.25	1771.93	1730.18	1995.2	2036.82
Tb927.1.650	0.826684	0.997	0.975587	1	1.07036	0.969	1.04598	0.998	1.26909	0.167	112.325	92.857	109.583	120.228	117.49	142.551
Tb927.1.660	0.903302	0.997	0.884756	1	0.783216	0.381	0.845697	0.546	0.665714	0.00955	40.043	36.171	35.428	31.362	33.864	26.657
Tb927.1.670	0.872203	0.997	0.917036	1	0.896859	0.844	0.822359	0.451	0.647838	0.00525	739.743	645.207	678.372	663.446	608.335	479.234
Tb927.1.680	0.825203	0.997	0.888421	1	0.61068	0.0173	0.583865	0.00307	0.739024	0.0651	87.782	72.438	77.988	53.607	51.253	64.873
Tb927.1.690	0.825982	0.997	0.878888	1	0.639622	0.0374	0.707247	0.0905	0.779687	0.144	258.383	213.42	227.09	165.267	182.74	201.458
Tb927.1.70	1.00753	1	0.870881	1	0.491797	0.000168	0.526978	0.00025	0.717458	0.0397	1246.85	1256.24	1085.86	613.195	657.062	894.561
Tb927.1.700	0.640224	0.436	0.66973	0.179	2.14751	3.86e-05	2.51737	2.47e-08	1.54014	0.00551	769.288	492.517	515.215	1652.06	1936.58	1184.82
Tb927.1.710	0.580731	0.126	0.607734	0.0376	0.640777	0.0385	0.656418	0.0297	0.378315	1.45e-11	2235.84	1298.42	1358.8	1432.67	1467.64	845.85
Tb927.1.720	0.666394	0.564	0.726979	0.536	0.875008	0.76	0.868761	0.646	0.624613	0.00222	1127.44	751.318	819.625	986.518	979.475	704.213
Tb927.1.730	0.848517	0.997	0.958102	1	0.724415	0.182	0.642921	0.0209	0.503508	3.37e-06	1097.63	931.361	1051.64	795.142	705.691	552.667
Tb927.1.740	0.865178	0.997	0.944339	1	0.729538	0.196	0.696232	0.0724	0.609818	0.00121	670.485	580.088	633.165	489.144	466.813	408.873
Tb927.1.750	0.909617	0.997	0.984587	1	1.06421	0.983	1.1635	0.607	1.13157	0.557	2094.23	1904.95	2061.95	2228.71	2436.65	2369.78
Tb927.1.760	0.984439	1	0.962673	1	0.780129	0.368	0.929907	0.903	1.13102	0.559	554.046	545.424	533.365	432.227	515.211	626.639
Tb927.1.770	0.847193	0.997	0.863804	1	1.7236	0.00672	1.43334	0.0747	0.9867	1	1.405	1.19	1.214	2.422	2.014	1.386
Tb927.1.780	0.884817	0.997	0.924822	1	0.920076	0.929	1.03073	1	1.1703	0.414	408.496	361.444	377.786	375.847	421.049	478.064
Tb927.1.790	0.978304	1	0.987397	1	0.91052	0.896	0.959078	1	0.907773	0.681	575.783	563.291	568.527	524.262	552.221	522.68
Tb927.1.80	0.880556	0.997	0.661384	0.171	0.97812	1	1.12238	0.741	1.99582	2.83e-06	88.824	78.215	58.747	86.881	99.694	177.277
Tb927.1.800	1.00136	1	1.05142	1	0.876144	0.765	1.31244	0.226	1.61933	0.00167	89.643	89.765	94.252	78.54	117.651	145.161
Tb927.1.810	0.948365	1	0.882566	1	0.80631	0.474	0.858258	0.601	0.979998	1	118.344	112.233	104.446	95.422	101.569	115.977
Tb927.1.820	1.03442	1	0.974073	1	0.83111	0.582	0.918879	0.859	1.07704	0.79	480.651	497.197	468.19	399.474	441.66	517.683
Tb927.1.830	0.958983	1	0.912642	1	0.771201	0.333	0.8249	0.461	0.813282	0.246	920.418	882.666	840.012	709.828	759.253	748.56
Tb927.1.840	0.880022	0.997	0.92721	1	0.762949	0.303	0.820817	0.446	0.760087	0.101	406.929	358.106	377.309	310.466	334.014	309.301
Tb927.1.850	0.87875	0.997	0.930892	1	0.749447	0.258	0.817546	0.432	0.606255	0.00103	267.565	235.123	249.074	200.526	218.747	162.213
Tb927.1.860	0.838366	0.997	0.86171	1	0.763669	0.306	0.82583	0.464	0.700172	0.0255	1035.61	868.217	892.392	790.861	855.234	725.103
Tb927.1.870	0.906342	0.997	0.99017	1	0.818907	0.527	0.84274	0.535	0.736418	0.0614	646.586	586.028	640.23	529.494	544.904	476.158
Tb927.1.880	1.14162	0.997	1.13724	1	0.694625	0.113	0.696026	0.0721	0.395586	1.34e-10	8816.97	10065.6	10027	6124.49	6136.84	3487.87
Tb927.1.890	0.956783	1	0.928709	1	1.37064	0.196	1.58978	0.0139	1.79675	9.13e-05	298.894	285.977	277.586	409.677	475.177	537.038
Tb927.1.90	1	1	1	1	1	1	1	1	1	1	0	0	0	0	0	0
Tb927.1.900	1.27322	0.997	1.55071	0.109	1.0137	1	0.592522	0.00419	2.40231	1.47e-09	2.317	2.95	3.593	2.349	1.373	5.567
Tb927.1.910	2.37604	0.000243	2.42272	5.29e-07	0.999991	1	2.40977	1.32e-07	5.61729	0	0.274	0.652	0.665	0.274	0.661	1.541
Tb927.1.920	0.670314	0.564	0.999987	1	0.670315	0.0702	0.670315	0.0406	1.4918	0.0109	0.274	0.184	0.274	0.184	0.184	0.409
Tb927.1.930	1.96146	0.0132	1.80419	0.00511	1.95833	0.00042	0.53255	0.00033	4.66164	0	0.769	1.509	1.388	1.506	0.41	3.586
Tb927.1.940	1.12046	0.997	0.93132	1	0.661514	0.0609	0.489265	3.08e-05	1.43294	0.024	9.41	10.543	8.763	6.225	4.604	13.484
Tb927.1.950	1.61557	0.31	0.839476	1	1.09152	0.914	0.76115	0.224	1.62268	0.00158	3.735	6.034	3.135	4.077	2.843	6.061
Tb927.1.960	0.820347	0.997	0.817383	1	0.739597	0.226	0.865977	0.635	1.2213	0.266	18.503	15.179	15.124	13.685	16.023	22.598
Tb927.1.970	0.964116	1	1.38105	0.511	0.855996	0.685	1.07804	0.894	1.21236	0.289	26.612	25.657	36.753	22.78	28.689	32.263
Tb927.1.980	0.648858	0.495	0.933176	1	0.798748	0.443	0.557291	0.00106	0.80808	0.228	3.665	2.378	3.42	2.927	2.043	2.962
Tb927.1.990	0.701295	0.77	0.846825	1	0.719589	0.169	0.78565	0.307	0.928746	0.791	541.774	379.944	458.788	389.855	425.645	503.171
Tb927.10.10	1	1	1	1	1	1	1	1	1	1	0	0	0	0	0	0
Tb927.10.100	1	1	1	1	1	1	1	1	1	1	0	0	0	0	0	0
Tb927.10.1000	0.898724	0.997	0.736779	0.617	0.801062	0.454	0.962842	1	0.71871	0.0409	467.88	420.495	344.725	374.801	450.495	336.27
Tb927.10.10000	0.805909	0.997	0.989669	1	1.24039	0.474	1.15716	0.628	0.594456	0.000612	1855.73	1495.55	1836.55	2301.82	2147.37	1103.15
Tb927.10.10010	0.995935	1	1.08867	1	0.693052	0.11	0.759743	0.219	0.447792	3.62e-08	485.484	483.511	528.534	336.466	368.843	217.396
Tb927.10.10020	0.884215	0.997	0.895081	1	0.85261	0.672	1.00209	1	1.19128	0.348	484.959	428.808	434.078	413.481	485.975	577.723
Tb927.10.10030	0.790567	0.997	0.975225	1	0.97658	1	0.859167	0.606	0.705955	0.0297	203.289	160.714	198.252	198.528	174.659	143.513
Tb927.10.10040	0.996092	1	0.841249	1	0.680579	0.0864	0.758918	0.216	0.879218	0.534	137.944	137.405	116.045	93.882	104.688	121.283
Tb927.10.10050	1.06743	1	1.09378	1	1.13011	0.801	1.05424	0.972	0.776782	0.137	3053.27	3259.15	3339.61	3450.53	3218.9	2371.73
Tb927.10.10060	0.934051	1	0.987602	1	0.977971	1	1.01503	1	0.68768	0.0182	284.728	265.95	281.198	278.456	289.008	195.802
Tb927.10.10070	1.05985	1	0.98963	1	0.936252	0.974	1.03572	1	0.838564	0.344	532.095	563.941	526.578	498.175	551.103	446.196
Tb927.10.10080	0.789549	0.997	0.983896	1	0.958772	1	0.907126	0.811	0.698889	0.0247	205.556	162.297	202.246	197.082	186.466	143.661
Tb927.10.10090	0.94057	1	1.07794	1	1.03295	1	0.962504	1	0.837189	0.338	1459.12	1372.41	1572.85	1507.21	1404.41	1221.56
Tb927.10.1010	0.840264	0.997	0.77222	0.938	0.692412	0.109	0.743901	0.172	2.40133	1.5e-09	2.351	1.976	1.816	1.628	1.749	5.646
Tb927.10.10100	0.930683	1	0.998168	1	1.03668	1	1.17576	0.567	1.44686	0.02	770.648	717.228	769.236	798.918	906.098	1115.02
Tb927.10.10110	0.903951	0.997	1.01343	1	0.928218	0.952	1.01531	1	1.01914	1	198.41	179.353	201.075	184.167	201.448	202.207
Tb927.10.10120	0.912933	0.998	1.00006	1	0.899322	0.853	0.892768	0.747	0.892778	0.604	878.767	802.255	878.817	790.294	784.535	784.543
Tb927.10.10130	0.887623	0.997	0.893841	1	0.819292	0.53	0.8923	0.746	0.826762	0.296	876.674	778.156	783.607	718.253	782.256	724.801
Tb927.10.10140	0.779922	0.997	0.944535	1	0.899369	0.853	0.784418	0.302	0.605999	0.00102	1448.41	1129.64	1368.07	1302.65	1136.16	877.733
Tb927.10.10150	0.983466	1	1.12373	1	1.09902	0.894	1.08905	0.857	0.900208	0.644	582.692	573.058	654.788	640.391	634.582	524.544
Tb927.10.10160	0.894139	0.997	1.00697	1	1.08354	0.937	1.0368	1	0.90708	0.678	485.624	434.215	489.007	526.193	503.495	440.5
Tb927.10.10170	0.872953	0.997	0.970034	1	1.09228	0.911	1.02044	1	0.987733	1	453.042	395.485	439.466	494.849	462.304	447.485
Tb927.10.10180	0.88009	0.997	0.956293	1	1.12927	0.803	0.971059	1	0.900624	0.646	311.786	274.4	298.159	352.091	302.763	280.802
Tb927.10.10190	0.914068	0.999	0.984578	1	1.24146	0.472	1.21576	0.452	1.06562	0.841	1021.96	934.143	1006.2	1268.72	1242.46	1089.03
Tb927.10.1020	0.760814	0.997	0.398467	1.36e-07	0.707946	0.143	0.551969	0.000828	1.72116	0.000326	2.483	1.889	0.99	1.758	1.371	4.274
Tb927.10.10200	0.911712	0.997	0.973216	1	1.18273	0.642	1.14392	0.669	1.32317	0.0924	419.505	382.468	408.269	496.161	479.882	555.078
Tb927.10.10210	1.05544	1	0.991301	1	1.95793	0.000422	1.82339	0.000705	2.56336	6.76e-11	300.274	316.921	297.662	587.917	547.516	769.711
Tb927.10.10220	1.07486	1	1.06854	1	2.21083	1.72e-05	2.06247	2.33e-05	2.65016	1.28e-11	391.326	420.62	418.147	865.154	807.097	1037.08
Tb927.10.10230	1.31871	0.986	1.29837	0.917	2.1126	6.07e-05	1.6257	0.00897	2.43509	7.89e-10	446.787	589.185	580.093	943.883	726.342	1087.97
Tb927.10.10240	1.2833	0.997	1.26678	1	1.81182	0.00243	1.44063	0.0694	1.7894	0.000104	391.313	502.174	495.708	708.991	563.739	700.215
Tb927.10.10250	0.846298	0.997	0.868814	1	0.488347	0.00014	0.351587	1.53e-10	0.17434	0	10765.9	9111.14	9353.53	5257.48	3785.14	1876.92
Tb927.10.10260	0.757756	0.986	0.779186	0.996	0.335182	4.37e-10	0.242748	0	0.18801	0	22354.3	16939.1	17418.2	7492.77	5426.46	4202.83
Tb927.10.10270	0.920737	1	0.840766	1	0.892518	0.826	0.876883	0.681	0.988385	1	15.357	14.14	12.912	13.707	13.467	15.179
Tb927.10.10280	0.853585	0.997	0.993731	1	1.12099	0.825	0.896852	0.768	0.724294	0.0467	7527.3	6425.18	7480.1	8438	6750.87	5451.98
Tb927.10.10290	0.851581	0.997	0.959073	1	0.83991	0.618	0.857222	0.597	0.683328	0.0162	277.999	236.739	266.621	233.494	238.307	189.965
Tb927.10.1030	0.999759	1	1.11625	1	2.36357	2.28e-06	2.81536	2.39e-10	1.40113	0.0362	942.5	942.273	1052.06	2227.66	2653.48	1320.57
Tb927.10.10300	0.81612	0.997	0.926828	1	0.989774	1	0.94749	0.97	0.86328	0.456	574.046	468.491	532.042	568.176	543.903	495.563
Tb927.10.10310	0.91149	0.997	0.90896	1	0.701682	0.129	0.720594	0.116	0.825376	0.291	714.756	651.493	649.684	501.531	515.049	589.942
Tb927.10.10320	0.749302	0.949	0.867058	1	0.849953	0.661	1.04614	0.998	1.10377	0.672	180.193	135.019	156.238	153.156	188.507	198.892
Tb927.10.10330	0.855915	0.997	0.937008	1	0.859713	0.698	0.930235	0.904	0.993209	1	561.583	480.667	526.208	482.801	522.404	557.769
Tb927.10.10340	0.855621	0.997	1.0359	1	1.00696	1	1.05624	0.967	1.09994	0.688	1749.91	1497.26	1812.73	1762.09	1848.34	1924.8
Tb927.10.10350	0.897529	0.997	0.905936	1	0.968063	1	1.11259	0.777	0.965108	0.971	825.153	740.599	747.536	798.8	918.06	796.361
Tb927.10.10360	0.822738	0.997	0.845281	1	0.838849	0.614	1.10573	0.8	1.29898	0.122	8702.56	7159.93	7356.1	7300.14	9622.69	11304.5
Tb927.10.10370	0.789246	0.997	0.958207	1	0.826915	0.564	0.804427	0.38	0.647169	0.00513	619.87	489.23	593.963	512.58	498.64	401.161
Tb927.10.10380	0.810258	0.997	0.905206	1	1.01529	1	1.12449	0.734	1.11452	0.628	840.921	681.363	761.207	853.78	945.606	937.224
Tb927.10.10390	0.836407	0.997	0.926889	1	0.876497	0.767	0.875971	0.677	0.767416	0.116	2518.79	2106.74	2334.64	2207.71	2206.39	1932.96
Tb927.10.1040	0.966331	1	1.18084	1	3.94077	0	5.46426	0	2.463	4.67e-10	1163.43	1124.26	1373.84	4584.83	6357.32	2865.53
Tb927.10.10400	0.82207	0.997	0.888178	1	0.745103	0.244	0.848555	0.558	0.98374	1	455.378	374.353	404.457	339.304	386.413	447.974
Tb927.10.10410	0.844219	0.997	0.914826	1	0.915277	0.911	0.896558	0.766	0.803646	0.213	829.469	700.253	758.82	759.194	743.667	666.599
Tb927.10.10420	0.776502	0.997	0.866704	1	0.6967	0.118	0.764249	0.233	0.624253	0.00218	233.141	181.035	202.065	162.43	178.178	145.539
Tb927.10.10430	0.869216	0.997	0.960575	1	0.868307	0.733	0.842602	0.534	0.67592	0.0129	267.528	232.54	256.981	232.297	225.42	180.828
Tb927.10.10440	0.775314	0.997	0.767435	0.89	0.830822	0.581	0.937615	0.934	1.26402	0.175	460.353	356.918	353.291	382.471	431.634	581.896
Tb927.10.10450	0.675168	0.597	1.14256	1	0.58756	0.00859	0.597815	0.00501	0.561765	0.000121	361.734	244.231	413.304	212.54	216.25	203.209
Tb927.10.10460	0.476676	0.00342	0.862334	1	0.71404	0.156	0.578182	0.00246	0.548825	5.92e-05	22.075	10.523	19.036	15.763	12.764	12.115
Tb927.10.10470	0.673095	0.583	1.08926	1	0.613543	0.0186	0.583685	0.00305	0.515295	7.56e-06	812.747	547.056	885.291	498.655	474.388	418.804
Tb927.10.10480	0.655434	0.554	1.17842	1	0.594043	0.0105	0.501568	6.36e-05	0.417617	1.7e-09	99.225	65.035	116.929	58.944	49.768	41.438
Tb927.10.10490	0.645167	0.474	1.0851	1	0.592166	0.00989	0.566226	0.00153	0.495014	1.82e-06	823.983	531.607	894.101	487.935	466.561	407.883
Tb927.10.1050	0.988177	1	1.15734	1	3.09746	8.8e-11	3.78043	0	2.01781	1.89e-06	748.794	739.941	866.613	2319.36	2830.76	1510.93
Tb927.10.10500	0.642029	0.451	1.15878	1	0.595063	0.0108	0.74538	0.176	0.621217	0.00193	22.353	14.352	25.903	13.302	16.662	13.886
Tb927.10.10510	0.688569	0.684	1.09661	1	0.619951	0.0224	0.581913	0.00284	0.530199	1.97e-05	802.631	552.667	880.171	497.591	467.061	425.554
Tb927.10.10520	0.673936	0.588	1.08707	1	0.601476	0.0131	0.603494	0.0061	0.515934	7.89e-06	799.41	538.751	869.019	480.826	482.439	412.443
Tb927.10.10530	0.655814	0.556	1.13299	1	0.590568	0.00939	0.542277	0.00053	0.471938	2.97e-07	95.855	62.863	108.603	56.609	51.98	45.238
Tb927.10.10540	0.636493	0.419	1.03065	1	0.58335	0.00748	0.552566	0.000849	0.503614	3.38e-06	842.328	536.136	868.147	491.372	465.442	424.208
Tb927.10.10550	0.711234	0.805	1.33691	0.713	0.689753	0.104	0.602688	0.00593	0.541101	3.79e-05	86.647	61.626	115.84	59.765	52.221	46.885
Tb927.10.10560	0.687044	0.681	1.08506	1	0.595395	0.0109	0.586331	0.00336	0.538102	3.18e-05	810.981	557.18	879.959	482.854	475.503	436.39
Tb927.10.10570	0.673402	0.585	1.10586	1	0.715354	0.159	0.634927	0.0166	0.702068	0.0268	22.758	15.325	25.167	16.28	14.45	15.978
Tb927.10.10580	0.671009	0.566	1.08946	1	0.61565	0.0198	0.592248	0.00415	0.519273	9.85e-06	806.15	540.934	878.27	496.306	477.441	418.612
Tb927.10.10590	0.717351	0.833	1.19467	1	0.629249	0.0289	0.574695	0.00214	0.42655	4.39e-09	94.406	67.722	112.784	59.405	54.255	40.269
Tb927.10.1060	0.879485	0.997	1.11367	1	0.817961	0.523	0.805829	0.385	0.458294	9.24e-08	3679.42	3235.99	4097.67	3009.62	2964.98	1686.26
Tb927.10.10600	0.75392	0.972	0.932959	1	0.977149	1	1.18632	0.535	1.15518	0.467	149.083	112.397	139.089	145.677	176.861	172.217
Tb927.10.10610	0.552482	0.0545	0.572696	0.011	0.440993	8.19e-06	0.465865	6.69e-06	0.6648	0.0093	548.495	303.033	314.121	241.882	255.524	364.639
Tb927.10.10620	0.844903	0.997	0.956098	1	0.931542	0.962	1.04336	1	1.08068	0.774	454.788	384.252	434.822	423.655	474.509	491.48
Tb927.10.10630	0.828156	0.997	0.948841	1	0.8873	0.809	0.995351	1	1.07857	0.783	396.436	328.31	376.154	351.757	394.593	427.583
Tb927.10.10640	0.890816	0.997	0.905393	1	0.695797	0.116	0.715621	0.106	0.652891	0.00623	177.504	158.123	160.711	123.507	127.026	115.891
Tb927.10.10650	0.942513	1	0.950193	1	0.87175	0.746	0.861581	0.617	0.951512	0.907	481.459	453.781	457.479	419.712	414.816	458.114
Tb927.10.10660	1.02314	1	0.89023	1	1.07686	0.953	1.08902	0.857	1.22696	0.253	152.828	156.364	136.052	164.574	166.433	187.514
Tb927.10.10670	1.02966	1	0.972739	1	1.23078	0.502	1.20226	0.49	1.23018	0.245	198.461	204.347	193.051	244.263	238.601	244.142
Tb927.10.10680	0.963261	1	0.977323	1	0.960528	1	1.01921	1	1.07697	0.79	553.888	533.539	541.328	532.025	564.527	596.52
Tb927.10.10690	0.982978	1	1.04848	1	0.935927	0.973	0.94546	0.964	0.804505	0.216	316.438	311.051	331.777	296.162	299.179	254.576
Tb927.10.1070	0.797185	0.997	0.883646	1	0.679235	0.0843	0.67471	0.0453	0.608352	0.00113	488.031	389.051	431.247	331.488	329.28	296.895
Tb927.10.10700	0.879567	0.997	0.962136	1	0.871882	0.746	0.873323	0.665	0.728994	0.0518	478.766	421.107	460.638	417.427	418.117	349.017
Tb927.10.10710	0.847133	0.997	0.973292	1	0.866085	0.724	0.881392	0.699	0.855509	0.419	495.636	419.87	482.399	429.263	436.849	424.021
Tb927.10.10720	0.900679	0.997	1.01916	1	1.21917	0.533	1.19856	0.5	1.1761	0.395	568.165	511.735	579.054	692.689	680.978	668.218
Tb927.10.10730	0.875912	0.997	0.978572	1	1.08591	0.93	1.48646	0.0431	1.43491	0.0234	1783.28	1562	1745.07	1936.48	2650.78	2558.84
Tb927.10.10740	0.907519	0.997	0.975449	1	0.94006	0.983	1.31304	0.225	1.38987	0.0416	441.706	400.857	430.862	415.23	579.979	613.914
Tb927.10.10750	0.944807	1	0.966538	1	0.887367	0.809	0.87225	0.661	0.8787	0.531	1786.65	1688.04	1726.87	1585.42	1558.41	1569.93
Tb927.10.10760	1.01638	1	1.28501	0.984	1.12254	0.823	0.725129	0.125	0.706141	0.0298	115.375	117.264	148.257	129.513	83.661	81.471
Tb927.10.10770	1.03416	1	1.46443	0.235	1.09904	0.894	0.666765	0.0385	0.632833	0.00302	1550.13	1603.08	2270.07	1703.67	1033.58	980.977
Tb927.10.10780	0.837985	0.997	0.90829	1	0.811537	0.499	0.877773	0.684	0.897269	0.628	410.265	343.796	372.64	332.945	360.12	368.118
Tb927.10.10790	0.801713	0.997	0.965086	1	0.773989	0.344	0.824663	0.461	0.805287	0.219	91.458	73.323	88.265	70.788	75.422	73.65
Tb927.10.1080	0.722939	0.851	0.841149	1	0.948232	1	1.234	0.403	0.98608	1	3433.77	2482.41	2888.32	3256.01	4237.27	3385.97
Tb927.10.10800	0.788218	0.997	0.848785	1	0.685478	0.0949	0.74649	0.179	0.755326	0.0916	461.878	364.061	392.035	316.607	344.787	348.869
Tb927.10.10810	0.85489	0.997	0.891708	1	0.989326	1	1.0683	0.928	1.14551	0.502	413.183	353.226	368.438	408.772	441.401	473.304
Tb927.10.10820	0.940866	1	0.950692	1	0.783716	0.383	0.815698	0.424	0.788428	0.168	502.368	472.661	477.597	393.714	409.781	396.081
Tb927.10.10830	0.797991	0.997	0.937185	1	0.707551	0.142	0.690238	0.0642	0.523425	1.28e-05	619.045	493.992	580.16	438.006	427.288	324.024
Tb927.10.10840	0.837155	0.997	0.85702	1	0.818775	0.527	1.0698	0.922	1.60737	0.00201	521.498	436.575	446.934	426.99	557.9	838.239
Tb927.10.10850	0.795254	0.997	0.915726	1	0.767088	0.318	0.724453	0.124	0.583961	0.000375	1976.56	1571.87	1809.99	1516.19	1431.93	1154.23
Tb927.10.10860	0.877989	0.997	1.17908	1	1.52711	0.0527	1.43075	0.0765	2.94517	4.3e-14	7.988	7.013	9.418	12.199	11.429	23.526
Tb927.10.10870	0.712221	0.81	0.85946	1	0.944011	0.993	0.925624	0.887	1.04398	0.939	417.261	297.182	358.619	393.899	386.226	435.613
Tb927.10.10880	0.814255	0.997	0.932445	1	0.904524	0.873	0.916728	0.851	0.666574	0.00982	2002.9	1630.87	1867.6	1811.67	1836.12	1335.08
Tb927.10.10890	0.809637	0.997	1.26332	1	0.852152	0.67	0.697687	0.0747	0.419441	2.06e-09	5014.17	4059.66	6334.53	4272.84	3498.32	2103.15
Tb927.10.1090	0.715223	0.826	0.835384	1	0.948605	1	1.23145	0.409	0.990628	1	3464.3	2477.74	2894.02	3286.25	4266.11	3431.83
Tb927.10.10900	0.815411	0.997	1.27306	1	0.849701	0.66	0.704861	0.0863	0.414964	1.28e-09	4853.78	3957.83	6179.16	4124.26	3421.24	2014.14
Tb927.10.10910	0.804477	0.997	1.24567	1	0.842838	0.631	0.697792	0.0748	0.410678	7.9e-10	4859.76	3909.57	6053.67	4095.99	3391.1	1995.8
Tb927.10.10920	0.812428	0.997	1.28949	0.965	0.862125	0.708	0.704658	0.0861	0.421983	2.72e-09	4512.12	3665.78	5818.32	3890.01	3179.5	1904.04
Tb927.10.10930	0.791401	0.997	1.25058	1	0.857957	0.691	0.696754	0.0733	0.407604	5.61e-10	4248.01	3361.88	5312.45	3644.61	2959.82	1731.5
Tb927.10.10940	0.813849	0.997	1.27872	1	0.86961	0.738	0.719907	0.115	0.423638	3.23e-09	4616.38	3757.03	5903.07	4014.45	3323.36	1955.67
Tb927.10.10950	0.809778	0.997	1.26616	1	0.859042	0.696	0.705688	0.0878	0.419553	2.09e-09	4518.59	3659.05	5721.24	3881.66	3188.71	1895.79
Tb927.10.10960	0.804106	0.997	1.25857	1	0.842218	0.628	0.702555	0.0827	0.419354	2.05e-09	4563.6	3669.61	5743.59	3843.54	3206.18	1913.76
Tb927.10.10970	0.805179	0.997	1.25658	1	0.847523	0.652	0.701892	0.0816	0.42211	2.75e-09	4260.98	3430.85	5354.25	3611.27	2990.74	1798.6
Tb927.10.10980	0.81042	0.997	1.25905	1	0.852819	0.673	0.702722	0.0829	0.417047	1.6e-09	4366.59	3538.77	5497.74	3723.91	3068.5	1821.08
Tb927.10.10990	0.891708	0.997	0.822815	1	0.761867	0.299	0.751657	0.194	0.851297	0.4	676.626	603.352	556.738	515.499	508.591	576.009
Tb927.10.110	1	1	1	1	1	1	1	1	1	1	0	0	0	0	0	0
Tb927.10.1100	0.731267	0.874	0.830703	1	0.981014	1	1.30749	0.235	1.13697	0.536	11178.5	8174.45	9286	10966.2	14615.7	12709.6
Tb927.10.11000	0.8887	0.997	0.923412	1	1.15423	0.725	1.02588	1	0.628409	0.00256	597.314	530.833	551.568	689.439	612.775	375.358
Tb927.10.11010	0.925432	1	1.00032	1	1.24743	0.456	1.19793	0.501	1.48637	0.0117	261.553	242.05	261.636	326.268	313.322	388.764
Tb927.10.11020	0.917712	1	0.999036	1	0.601051	0.013	0.60695	0.00686	0.757146	0.0951	1255.09	1151.81	1253.88	754.37	761.774	950.283
Tb927.10.11030	0.875907	0.997	0.99529	1	0.753107	0.269	0.794235	0.34	0.489041	1.16e-06	374.137	327.709	372.374	281.765	297.152	182.968
Tb927.10.11040	0.908624	0.997	1.10303	1	1.17583	0.662	1.22089	0.438	0.888064	0.579	616.452	560.123	679.965	724.841	752.622	547.449
Tb927.10.11050	0.850555	0.997	0.904208	1	0.846871	0.649	0.84294	0.535	0.978985	1	313.109	266.316	283.116	265.163	263.932	306.529
Tb927.10.11060	0.816815	0.997	0.975659	1	0.610189	0.0171	0.663667	0.0356	0.626378	0.00238	171.238	139.87	167.07	104.488	113.645	107.26
Tb927.10.11070	0.829823	0.997	0.968726	1	1.00425	1	1.1561	0.631	1.32462	0.0908	280.229	232.54	271.465	281.42	323.974	371.196
Tb927.10.11080	0.891529	0.997	0.899276	1	0.871303	0.744	1.01361	1	1.06969	0.824	1930.65	1721.23	1736.19	1682.18	1956.92	2065.2
Tb927.10.11090	0.878351	0.997	0.948687	1	0.903811	0.869	1.02798	1	1.07453	0.801	997.745	876.371	946.548	901.774	1025.66	1072.1
Tb927.10.1110	1.00368	1	1.16157	1	1.27676	0.381	1.27187	0.309	0.916327	0.725	1371.92	1376.97	1593.58	1751.61	1744.91	1257.13
Tb927.10.11100	0.908944	0.997	1.01318	1	0.954719	1	1.07929	0.889	1.1146	0.627	797.543	724.922	808.057	761.43	860.782	888.939
Tb927.10.11110	0.840721	0.997	1.07734	1	0.953231	1	1.09819	0.826	1.00385	1	1190.77	1001.1	1282.86	1135.08	1307.69	1195.35
Tb927.10.11120	0.871436	0.997	1.01399	1	0.856594	0.686	0.942475	0.954	0.975978	1	274.121	238.879	277.957	234.81	258.352	267.536
Tb927.10.11130	0.948952	1	1.06814	1	0.930769	0.959	0.919054	0.86	0.82491	0.289	1061.11	1006.95	1133.42	987.651	975.22	875.322
Tb927.10.11140	0.913355	0.998	1.03735	1	1.70807	0.00801	1.80221	0.000944	1.54964	0.0048	1629.34	1488.16	1690.19	2783.03	2936.41	2524.88
Tb927.10.11150	0.865744	0.997	0.90408	1	0.832683	0.589	0.850186	0.566	0.621832	0.00198	699.554	605.635	632.453	582.507	594.751	435.005
Tb927.10.11160	0.818684	0.997	0.907983	1	0.745031	0.244	0.772431	0.26	0.622926	0.00207	509.95	417.488	463.026	379.928	393.901	317.661
Tb927.10.11170	0.943014	1	1.05899	1	0.908237	0.887	0.889277	0.734	0.821709	0.277	1903.51	1795.04	2015.8	1728.84	1692.75	1564.13
Tb927.10.11180	0.850496	0.997	0.911868	1	0.707315	0.142	0.757985	0.214	0.965661	0.973	674.505	573.664	615.059	477.088	511.264	651.343
Tb927.10.11190	0.868484	0.997	1.00945	1	0.93557	0.973	0.973583	1	1.10148	0.682	653.818	567.831	659.995	611.692	636.546	720.166
Tb927.10.1120	0.913733	0.998	0.950715	1	0.879499	0.778	0.80141	0.368	1.07558	0.796	618.864	565.477	588.364	544.29	495.964	665.639
Tb927.10.11200	0.884557	0.997	0.875784	1	0.92545	0.944	1.04814	0.992	1.11709	0.617	253.791	224.493	222.266	234.871	266.008	283.508
Tb927.10.11210	0.91004	0.997	0.899679	1	0.753321	0.27	0.735517	0.15	0.722647	0.045	491.721	447.485	442.391	370.423	361.669	355.34
Tb927.10.11220	0.844709	0.997	0.853501	1	0.902785	0.866	0.750719	0.192	0.434678	9.99e-09	2794.1	2360.2	2384.76	2522.47	2097.58	1214.53
Tb927.10.11230	0.826292	0.997	0.931402	1	0.815314	0.512	0.81861	0.436	1.01864	1	218.574	180.606	203.58	178.206	178.927	222.649
Tb927.10.11240	0.850582	0.997	0.977916	1	0.87466	0.76	1.02883	1	1.29532	0.127	654.644	556.828	640.187	572.591	673.519	847.971
Tb927.10.11250	0.830838	0.997	0.832551	1	0.700363	0.125	0.829934	0.482	1.08898	0.735	1948.92	1619.24	1622.58	1364.95	1617.48	2122.35
Tb927.10.11260	0.829893	0.997	0.958602	1	0.969843	1	1.12615	0.728	1.04466	0.936	517.988	429.875	496.545	502.367	583.333	541.124
Tb927.10.11270	1.0512	1	1.15234	1	0.991914	1	0.907896	0.815	0.611588	0.0013	407.291	428.143	469.339	403.997	369.777	249.094
Tb927.10.11280	1.29555	0.997	0.95194	1	0.939973	0.983	0.919879	0.863	1.498	0.0102	8.337	10.801	7.936	7.837	7.669	12.489
Tb927.10.11290	0.875935	0.997	0.830343	1	0.487898	0.000137	0.672217	0.0426	0.877757	0.526	379.781	332.663	315.348	185.294	255.295	333.355
Tb927.10.1130	0.866459	0.997	0.950225	1	0.947258	1	0.861782	0.618	0.930856	0.802	334.461	289.797	317.813	316.82	288.232	311.335
Tb927.10.11300	0.722292	0.851	0.917234	1	1.03012	1	0.817852	0.433	0.54132	3.84e-05	2472.58	1785.92	2267.93	2547.04	2022.2	1338.46
Tb927.10.11310	0.70714	0.796	0.832132	1	0.686093	0.096	0.757386	0.212	0.826852	0.297	1145.1	809.749	952.877	785.648	867.285	946.831
Tb927.10.11320	0.816272	0.997	0.967312	1	0.995089	1	1.16588	0.599	1.59728	0.00235	104.609	85.389	101.189	104.095	121.961	167.089
Tb927.10.11330	0.782455	0.997	0.915531	1	1.09057	0.918	1.25859	0.341	1.30398	0.115	643.482	503.496	589.128	701.762	809.879	839.088
Tb927.10.11340	0.859989	0.997	1.13113	1	0.740226	0.228	0.778936	0.283	0.687666	0.0182	3768.12	3240.54	4262.23	2789.26	2935.12	2591.21
Tb927.10.11350	0.811773	0.997	0.804741	1	0.903652	0.869	0.854018	0.583	0.901854	0.652	142.639	115.791	114.787	128.896	121.816	128.64
Tb927.10.11360	0.92764	1	0.983651	1	1.07189	0.966	1.21232	0.461	1.50379	0.00935	509.792	472.903	501.457	546.438	618.031	766.62
Tb927.10.11370	0.859633	0.997	0.998576	1	0.900278	0.856	0.931173	0.906	0.82971	0.308	310.823	267.194	310.38	279.827	289.43	257.893
Tb927.10.11380	0.990281	1	1.04217	1	0.909686	0.893	0.866422	0.636	0.588529	0.000464	463.134	458.633	482.663	421.306	401.269	272.567
Tb927.10.11390	0.713037	0.811	0.790181	1	0.904809	0.874	1.07685	0.898	0.94268	0.863	8066.37	5751.62	6373.9	7298.53	8686.29	7604.01
Tb927.10.1140	0.925785	1	0.89438	1	0.96043	1	0.98732	1	1.12234	0.595	412.642	382.017	369.058	396.313	407.409	463.125
Tb927.10.11400	0.909546	0.997	1.01188	1	0.86898	0.736	0.843836	0.539	0.816064	0.256	368.696	335.346	373.078	320.39	311.119	300.88
Tb927.10.11410	0.883837	0.997	1.00571	1	0.990408	1	1.02394	1	1.00495	1	398.029	351.793	400.301	394.211	407.556	399.998
Tb927.10.11420	0.820005	0.997	0.969007	1	0.966564	1	1.055	0.97	1.22191	0.264	709.034	581.412	687.059	685.327	748.031	866.373
Tb927.10.11430	0.913747	0.998	0.980659	1	0.954473	1	1.0018	1	1.09562	0.707	216.294	197.638	212.11	206.446	216.683	236.975
Tb927.10.11440	0.90118	0.997	0.971202	1	0.841651	0.626	0.840942	0.528	0.950629	0.903	2237.75	2016.62	2173.31	1883.41	1881.82	2127.27
Tb927.10.11450	1.01834	1	1.00006	1	0.947766	1	1.02607	1	1.14544	0.502	728.395	741.756	728.44	690.348	747.386	834.333
Tb927.10.11460	0.915109	1	0.895409	1	0.891934	0.825	0.971122	1	0.984864	1	124.561	113.987	111.533	111.1	120.964	122.676
Tb927.10.11470	1.02181	1	1.12345	1	0.992748	1	0.964295	1	1.03768	0.965	1175.57	1201.2	1320.69	1167.04	1133.59	1219.86
Tb927.10.11480	1.01178	1	1.07628	1	0.895896	0.839	0.902955	0.794	0.899682	0.641	618.872	626.162	666.08	554.445	558.814	556.788
Tb927.10.11490	0.808539	0.997	0.946791	1	0.741467	0.231	0.710485	0.0962	0.610909	0.00126	90.799	73.415	85.968	67.325	64.511	55.47
Tb927.10.1150	0.967446	1	0.997012	1	0.969435	1	0.992407	1	1.3021	0.117	791.168	765.412	788.804	766.986	785.161	1030.18
Tb927.10.11500	0.785349	0.997	0.833282	1	0.695505	0.115	0.708623	0.0928	0.651349	0.00593	353.612	277.709	294.659	245.939	250.578	230.325
Tb927.10.11510	0.83649	0.997	0.971398	1	0.954272	1	1.05212	0.98	1.10485	0.667	512.446	428.656	497.789	489.012	539.157	566.177
Tb927.10.11520	0.780682	0.997	0.899949	1	0.766492	0.316	0.731309	0.14	0.48952	1.2e-06	269.496	210.39	242.532	206.566	197.085	131.924
Tb927.10.11530	0.834136	0.997	0.936397	1	0.839683	0.617	0.907962	0.815	0.888844	0.583	187.44	156.351	175.518	157.39	170.188	166.605
Tb927.10.11540	0.726025	0.856	0.840694	1	0.959286	1	1.23464	0.401	1.02232	1	8611.36	6252.06	7239.51	8260.76	10632	8803.56
Tb927.10.11550	0.91148	0.997	0.914929	1	1.00051	1	1.00417	1	1.07914	0.781	719.633	655.931	658.413	719.997	722.632	776.587
Tb927.10.11560	0.857424	0.997	0.966571	1	0.967074	1	1.14231	0.675	1.25096	0.2	303.553	260.274	293.406	293.558	346.752	379.732
Tb927.10.11570	0.84713	0.997	0.949284	1	0.955853	1	0.997047	1	1.06668	0.837	646.199	547.415	613.427	617.672	644.291	689.291
Tb927.10.11580	0.881502	0.997	0.964391	1	0.921948	0.934	1.02214	1	1.08639	0.746	2091.43	1843.6	2016.96	1928.19	2137.73	2272.11
Tb927.10.11590	0.870604	0.997	0.987577	1	1.19333	0.61	1.33145	0.193	1.39526	0.039	443.723	386.307	438.211	529.508	590.794	619.108
Tb927.10.1160	0.736144	0.884	0.80453	1	0.789979	0.409	0.738538	0.158	0.828668	0.304	317.295	233.575	255.273	250.656	234.335	262.932
Tb927.10.11600	0.894412	0.997	1.00483	1	0.975224	1	0.996001	1	0.944133	0.87	608.018	543.819	610.953	592.954	605.586	574.05
Tb927.10.11610	0.879451	0.997	0.942127	1	0.861002	0.704	0.960347	1	1.05319	0.897	142.423	125.254	134.181	122.627	136.776	149.998
Tb927.10.11620	0.897988	0.997	1.00596	1	0.757474	0.284	0.762349	0.227	0.812176	0.243	776.27	697.081	780.899	588.004	591.789	630.468
Tb927.10.11630	0.96459	1	0.775548	0.965	0.582011	0.00713	0.635728	0.017	0.743565	0.0718	707.498	682.446	548.699	411.772	449.776	526.071
Tb927.10.11640	0.890708	0.997	0.945056	1	1.17558	0.663	1.07679	0.898	1.16237	0.442	604.844	538.739	571.611	711.042	651.289	703.052
Tb927.10.11650	0.800043	0.997	0.796725	1	0.722555	0.176	0.785964	0.308	0.770367	0.123	345.582	276.481	275.334	249.702	271.615	266.225
Tb927.10.11660	0.882232	0.997	0.967831	1	0.988452	1	1.02563	1	1.13559	0.541	485.47	428.297	469.852	479.863	497.913	551.294
Tb927.10.11670	0.869043	0.997	0.969322	1	0.852528	0.672	0.890202	0.737	0.895538	0.619	380.111	330.333	368.45	324.055	338.375	340.404
Tb927.10.11680	0.901212	0.997	0.977197	1	1.08067	0.944	1.11592	0.765	1.20793	0.301	1244.95	1121.97	1216.57	1345.38	1389.26	1503.82
Tb927.10.11690	0.885636	0.997	0.924795	1	0.892093	0.825	1.03488	1	1.13489	0.544	435.385	385.592	402.642	388.404	450.572	494.115
Tb927.10.1170	0.827872	0.997	1.06082	1	1.28985	0.35	1.32032	0.212	1.13802	0.531	3411.82	2824.55	3619.34	4400.72	4504.69	3882.72
Tb927.10.11700	0.87923	0.997	0.797972	1	0.420806	1.92e-06	0.562612	0.00133	0.559756	0.000109	564.8	496.588	450.694	237.671	317.763	316.15
Tb927.10.11710	0.866913	0.997	0.795617	1	0.398306	3.06e-07	0.568314	0.00165	0.588581	0.000465	500.174	433.607	397.947	199.222	284.256	294.393
Tb927.10.11720	0.957849	1	0.984127	1	1.05989	0.992	1.15883	0.622	1.2014	0.318	844.091	808.512	830.693	894.64	978.155	1014.09
Tb927.10.11730	0.963554	1	1.04401	1	1.1029	0.881	1.12408	0.735	1.04388	0.939	749.396	722.084	782.377	826.509	842.38	782.282
Tb927.10.11740	0.788145	0.997	0.906129	1	0.89946	0.854	1.12291	0.739	1.10521	0.667	35.053	27.627	31.763	31.529	39.361	38.741
Tb927.10.11750	0.798008	0.997	0.890115	1	0.767141	0.318	0.815041	0.421	0.803695	0.213	303.316	242.048	269.986	232.686	247.215	243.773
Tb927.10.11760	0.964266	1	0.910633	1	0.871312	0.744	0.904019	0.798	0.969162	0.99	2318.03	2235.2	2110.88	2019.73	2095.55	2246.55
Tb927.10.11770	0.795227	0.997	0.781304	1	1.04017	1	1.16328	0.608	1.12252	0.594	687.553	546.761	537.188	715.173	799.82	771.792
Tb927.10.11780	0.798715	0.997	0.801023	1	0.602182	0.0134	0.649761	0.025	0.693053	0.0211	2051.89	1638.87	1643.61	1235.61	1333.24	1422.07
Tb927.10.11790	0.975601	1	0.964151	1	0.661966	0.0615	1.0932	0.843	1.27157	0.162	21.311	20.791	20.547	14.107	23.297	27.098
Tb927.10.1180	0.918397	1	0.926911	1	0.866067	0.724	0.924134	0.882	1.06611	0.839	378.789	347.878	351.103	328.056	350.051	403.831
Tb927.10.11800	0.848062	0.997	0.931826	1	0.925323	0.944	0.9995	1	1.00601	1	415.731	352.566	387.389	384.685	415.523	418.23
Tb927.10.11810	0.839984	0.997	0.941267	1	0.935846	0.973	1.00794	1	0.947413	0.886	486.861	408.955	458.266	455.627	490.726	461.258
Tb927.10.11820	0.928894	1	0.963636	1	0.85378	0.677	0.907563	0.814	0.845002	0.371	296.864	275.755	286.068	253.456	269.422	250.85
Tb927.10.11830	0.935692	1	0.966913	1	0.715453	0.159	0.767496	0.243	1.22516	0.257	390.475	365.364	377.555	279.366	299.688	478.392
Tb927.10.11840	0.952481	1	1.06849	1	0.817397	0.521	0.82651	0.467	0.767905	0.117	338.757	322.66	361.959	276.899	279.986	260.134
Tb927.10.11850	0.974267	1	1.0217	1	0.968584	1	0.861148	0.615	0.825673	0.292	619.584	603.64	633.026	600.119	533.554	511.574
Tb927.10.11860	0.932576	1	1.03311	1	1.19589	0.602	1.46031	0.057	1.76095	0.000168	737.038	687.344	761.444	881.419	1076.3	1297.89
Tb927.10.11870	0.883775	0.997	0.888119	1	0.681169	0.0874	0.678252	0.0492	0.660008	0.00792	776.25	686.031	689.403	528.758	526.493	512.332
Tb927.10.11880	0.965903	1	1.04662	1	1.2845	0.362	1.36029	0.149	1.58163	0.00296	838.42	809.832	877.503	1076.95	1140.49	1326.07
Tb927.10.11890	0.840398	0.997	0.877204	1	0.708512	0.144	0.707956	0.0919	0.794712	0.186	739.959	621.86	649.094	524.269	523.858	588.054
Tb927.10.1190	0.885421	0.997	1.05044	1	1.08257	0.941	1.02096	1	1.38089	0.0466	335.38	296.953	352.298	363.073	342.41	463.123
Tb927.10.11900	0.799664	0.997	0.971689	1	0.969223	1	1.08156	0.883	1.00206	1	301.033	240.725	292.51	291.768	325.586	301.653
Tb927.10.11910	0.97724	1	1.13514	1	2.88857	1.65e-09	3.23639	3.26e-13	1.89793	1.6e-05	398.866	389.788	452.767	1152.15	1290.88	757.021
Tb927.10.11920	0.852897	0.997	0.958629	1	1.19497	0.605	1.37905	0.125	2.19717	6.98e-08	268.561	229.055	257.45	320.923	370.358	590.075
Tb927.10.11930	0.900835	0.997	0.981088	1	1.06212	0.987	0.987297	1	0.841193	0.355	422.729	380.809	414.734	448.989	417.359	355.597
Tb927.10.11940	1.02485	1	1.07987	1	2.55945	1.59e-07	2.85212	1.35e-10	2.74907	1.93e-12	238.702	244.632	257.768	610.944	680.807	656.209
Tb927.10.11950	0.907034	0.997	1.03726	1	1.17128	0.677	1.20672	0.476	1.1468	0.497	203.907	184.951	211.505	238.833	246.06	233.841
Tb927.10.11960	1.075	1	1.2235	1	1.79177	0.00306	2.10059	1.32e-05	2.07219	7.05e-07	272.659	293.107	333.599	488.541	572.746	565
Tb927.10.11970	0.798075	0.997	0.488006	0.000151	0.369094	1.98e-08	0.368886	1.22e-09	0.428296	5.28e-09	1378.67	1100.28	672.8	508.859	508.574	590.48
Tb927.10.11980	1.02545	1	1.05243	1	1.43355	0.119	1.5704	0.0175	1.4025	0.0356	181.042	185.65	190.535	259.532	284.308	253.911
Tb927.10.11990	1.16593	0.997	1.09882	1	0.760458	0.294	0.735326	0.15	0.449315	4.12e-08	300.893	350.819	330.626	228.816	221.254	135.196
Tb927.10.120	0.916075	1	0.907607	1	0.764457	0.308	0.97437	1	1.03396	0.981	350.347	320.944	317.977	267.825	341.367	362.245
Tb927.10.1200	0.792583	0.997	0.905186	1	0.8673	0.729	1.00411	1	1.21549	0.281	502.911	398.598	455.228	436.174	504.979	611.281
Tb927.10.12000	0.912859	0.998	1.0488	1	0.783144	0.381	0.778293	0.28	0.681499	0.0153	292.442	266.959	306.715	229.025	227.606	199.299
Tb927.10.12010	0.95398	1	1.08796	1	2.27201	7.8e-06	2.68869	1.72e-09	1.58771	0.00271	141.815	135.288	154.289	322.204	381.295	225.16
Tb927.10.12020	0.911696	0.997	0.991918	1	0.794772	0.426	0.809151	0.398	0.768423	0.118	388.92	354.577	385.777	309.103	314.695	298.855
Tb927.10.12030	1.00668	1	1.05181	1	0.714512	0.157	0.896307	0.765	1.07401	0.803	720.426	725.24	757.749	514.753	645.722	773.743
Tb927.10.12040	0.930864	1	0.900732	1	0.923517	0.94	1.20891	0.47	1.27195	0.161	557.196	518.674	501.884	514.581	673.601	708.726
Tb927.10.12050	0.862994	0.997	1.0032	1	0.891091	0.824	0.900008	0.782	0.910119	0.693	322.991	278.739	324.025	287.814	290.695	293.96
Tb927.10.12060	1.19255	0.997	1.06512	1	1.18768	0.627	1.02425	1	1.19756	0.329	661.314	788.648	704.381	785.433	677.352	791.96
Tb927.10.12070	1.004	1	0.873142	1	0.994241	1	0.947436	0.969	1.16846	0.421	74.799	75.098	65.31	74.369	70.868	87.4
Tb927.10.12080	0.841093	0.997	0.970781	1	1.27333	0.389	1.06101	0.954	0.916145	0.724	184.995	155.598	179.59	235.559	196.281	169.482
Tb927.10.12090	0.931276	1	1.10276	1	2.22553	1.41e-05	2.17602	4.3e-06	1.35721	0.0619	261.861	243.865	288.77	582.779	569.815	355.401
Tb927.10.1210	0.840235	0.997	0.927837	1	1.09988	0.891	1.01797	1	1.08959	0.733	957.599	804.608	888.496	1053.24	974.805	1043.39
Tb927.10.12100	0.899468	0.997	1.15644	1	2.59092	1.02e-07	3.05983	4.99e-12	3.97205	0	43.693	39.3	50.528	113.204	133.693	173.55
Tb927.10.12110	0.846767	0.997	0.996287	1	1.37263	0.193	1.4289	0.0782	1.14422	0.507	130.263	110.302	129.779	178.802	186.132	149.05
Tb927.10.12120	1.05218	1	1.09053	1	1.13475	0.785	1.30189	0.245	1.57876	0.00309	2299.74	2419.75	2507.94	2609.63	2994.01	3630.75
Tb927.10.12130	0.994089	1	0.989465	1	0.970297	1	0.901848	0.789	0.861011	0.445	552.21	548.946	546.392	535.808	498.009	475.459
Tb927.10.12140	1.05563	1	1.12947	1	1.23076	0.502	1.13328	0.703	1.10498	0.667	443.941	468.638	501.419	546.386	503.109	490.547
Tb927.10.12150	1.10713	0.997	1.11949	1	1.09014	0.919	1.0772	0.897	0.993474	1	154.412	170.954	172.862	168.33	166.333	153.404
Tb927.10.12160	1.03876	1	1.19879	1	1.10918	0.861	1.08786	0.861	1.00312	1	196.264	203.872	235.279	217.692	213.508	196.876
Tb927.10.12170	1.03184	1	1.28272	1	1.44408	0.109	1.39962	0.104	1.51554	0.00788	230.584	237.926	295.775	332.982	322.73	349.459
Tb927.10.12180	0.869856	0.997	1.08602	1	0.761132	0.297	0.808319	0.394	0.800754	0.204	490.59	426.743	532.791	373.404	396.553	392.842
Tb927.10.12190	0.818957	0.997	1.02304	1	1.22832	0.509	1.30563	0.238	1.3675	0.0546	195.868	160.407	200.381	240.589	255.73	267.849
Tb927.10.1220	0.822629	0.997	0.696932	0.308	0.745159	0.244	0.537813	0.000428	1.15335	0.473	11.401	9.379	7.945	8.495	6.131	13.149
Tb927.10.12200	0.816946	0.997	1.00602	1	1.14718	0.746	1.30678	0.236	1.36172	0.0586	203.243	166.038	204.466	233.156	265.593	276.76
Tb927.10.12210	0.736543	0.886	0.821796	1	0.694304	0.113	0.766202	0.239	0.48423	8.01e-07	627.536	462.207	515.706	435.7	480.819	303.871
Tb927.10.12220	0.899634	0.997	1.01312	1	1.07855	0.949	1.08207	0.882	1.02805	1	368.317	331.35	373.148	397.249	398.546	378.648
Tb927.10.12230	0.992281	1	1.07247	1	1.27397	0.388	1.24249	0.381	1.28379	0.143	516.172	512.188	553.577	657.588	641.34	662.658
Tb927.10.12240	0.668294	0.564	0.822366	1	0.741318	0.231	0.682858	0.0548	0.453316	5.93e-08	1005.8	672.171	827.137	745.618	686.819	455.946
Tb927.10.12250	0.917915	1	1.01069	1	0.997355	1	0.964872	1	0.912987	0.708	562.716	516.525	568.728	561.227	542.948	513.752
Tb927.10.12260	0.75713	0.986	0.527751	0.00144	0.252449	0	0.248116	0	0.196256	0	3435.95	2601.46	1813.32	867.402	852.512	674.325
Tb927.10.12270	0.78631	0.997	0.98665	1	1.25311	0.44	0.989883	1	1.01697	1	55.762	43.846	55.018	69.876	55.198	56.708
Tb927.10.12280	1.73423	0.115	1.12208	1	1.5237	0.0543	1.12783	0.722	2.30165	9.81e-09	5.388	9.345	6.046	8.21	6.077	12.402
Tb927.10.12290	0.925545	1	1.05482	1	1.02109	1	1.05856	0.96	0.657798	0.00737	954.28	883.229	1006.6	974.406	1010.16	627.723
Tb927.10.1230	0.812222	0.997	0.976115	1	1.6568	0.014	1.77696	0.00133	1.53957	0.00556	424.085	344.451	413.955	702.623	753.581	652.907
Tb927.10.12300	0.817372	0.997	0.911167	1	0.762461	0.301	0.893713	0.752	0.850677	0.397	143.018	116.899	130.313	109.045	127.817	121.662
Tb927.10.12310	0.908739	0.997	1.05213	1	0.799866	0.448	0.710947	0.0971	0.507976	4.58e-06	1729.13	1571.33	1819.26	1383.07	1229.32	878.356
Tb927.10.12320	0.799394	0.997	0.94751	1	0.814942	0.511	0.957045	1	1.07517	0.798	322.929	258.148	305.979	263.169	309.058	347.203
Tb927.10.12330	0.905616	0.997	1.04208	1	0.77106	0.333	0.805162	0.382	0.472432	3.1e-07	753.625	682.494	785.339	581.09	606.79	356.036
Tb927.10.12340	0.96919	1	1.04324	1	0.964545	1	1.04054	1	1.04967	0.913	333.474	323.199	347.892	321.65	346.992	350.038
Tb927.10.12350	0.844287	0.997	0.919009	1	1.06671	0.976	1.08121	0.884	1.19383	0.34	186.895	157.793	171.758	199.362	202.072	223.121
Tb927.10.12360	0.78423	0.997	0.886007	1	1.69916	0.00887	1.55222	0.0216	1.01268	1	280.03	219.608	248.109	475.815	434.669	283.58
Tb927.10.12370	1.03814	1	0.894522	1	0.547501	0.00205	0.550328	0.000766	0.438639	1.49e-08	1636.86	1699.3	1464.21	896.184	900.811	717.991
Tb927.10.12380	0.888234	0.997	0.955302	1	0.750173	0.26	0.718871	0.113	0.736531	0.0615	886.41	787.339	846.789	664.961	637.214	652.869
Tb927.10.12390	0.881847	0.997	0.96112	1	1.20772	0.567	1.30649	0.237	1.38091	0.0466	322.72	284.59	310.173	389.755	421.631	445.646
Tb927.10.1240	0.916472	1	1.01159	1	0.76439	0.308	0.968655	1	1.01124	1	389.58	357.039	394.097	297.791	377.368	393.959
Tb927.10.12400	1.03952	1	0.93412	1	0.573389	0.00529	0.687373	0.0602	0.555587	8.67e-05	803.647	835.404	750.703	460.802	552.405	446.495
Tb927.10.12410	0.80081	0.997	0.887428	1	0.776744	0.355	0.773691	0.264	0.723814	0.0462	494.02	395.616	438.407	383.727	382.219	357.578
Tb927.10.12420	0.89507	0.997	1.06719	1	1.50084	0.0673	1.53982	0.0248	1.13272	0.553	143.433	128.383	153.07	215.27	220.861	162.47
Tb927.10.12430	1.16189	0.997	1.03935	1	0.659198	0.0578	0.714447	0.104	0.408775	6.38e-10	1649.24	1916.25	1714.15	1087.18	1178.3	674.17
Tb927.10.12440	0.975489	1	1.07496	1	0.903385	0.868	0.903693	0.797	0.704095	0.0282	667.04	650.691	717.04	602.594	602.8	469.66
Tb927.10.12450	0.87013	0.997	0.979572	1	1.11882	0.832	1.18325	0.544	0.995157	1	216.022	187.968	211.61	241.69	255.609	214.976
Tb927.10.12460	0.969599	1	0.929879	1	0.897827	0.848	1.00683	1	1.21392	0.285	222.895	216.119	207.265	200.121	224.416	270.577
Tb927.10.12470	0.957464	1	0.951281	1	0.861109	0.704	0.978376	1	1.04527	0.933	602.918	577.273	573.545	519.179	589.881	630.214
Tb927.10.12480	0.931774	1	1.14078	1	1.1405	0.767	1.25511	0.349	1.43517	0.0234	394.648	367.723	450.207	450.098	495.326	566.388
Tb927.10.12490	0.930482	1	0.981401	1	1.0623	0.986	1.12178	0.742	1.20293	0.314	1348.5	1254.76	1323.42	1432.52	1512.73	1622.16
Tb927.10.1250	0.80164	0.997	0.870292	1	0.637647	0.0355	0.636169	0.0172	0.55712	9.41e-05	741.278	594.238	645.128	472.674	471.578	412.981
Tb927.10.12500	0.892817	0.997	0.985796	1	0.65233	0.05	0.703241	0.0837	0.502194	3.07e-06	4851.2	4331.24	4782.3	3164.59	3411.57	2436.24
Tb927.10.12510	0.930652	1	1.01583	1	0.835357	0.6	0.943772	0.957	0.773309	0.13	3146.61	2928.4	3196.41	2628.54	2969.68	2433.3
Tb927.10.12520	0.984563	1	0.899337	1	0.773493	0.342	1.01668	1	1.31953	0.0965	1143.21	1125.57	1028.14	884.269	1162.29	1508.5
Tb927.10.12530	0.900528	0.997	0.898184	1	0.989659	1	1.27387	0.304	1.3748	0.05	245.364	220.957	220.382	242.826	312.562	337.326
Tb927.10.12540	0.886153	0.997	1.04115	1	0.803212	0.463	0.807794	0.392	0.856651	0.424	710.955	630.015	740.209	571.048	574.305	609.04
Tb927.10.12550	0.857587	0.997	1.01869	1	0.778786	0.363	0.807888	0.393	0.996489	1	207.026	177.543	210.894	161.229	167.254	206.299
Tb927.10.12560	1.45043	0.687	0.770493	0.921	0.728825	0.194	0.492595	3.76e-05	2.26281	2.06e-08	1.611	2.337	1.241	1.174	0.794	3.646
Tb927.10.12570	0.830353	0.997	0.513082	0.000651	0.690643	0.106	0.510209	0.000104	1.02197	1	5.081	4.219	2.607	3.509	2.592	5.192
Tb927.10.12580	0.754752	0.977	0.787192	1	0.883974	0.797	0.88519	0.716	1.1445	0.506	4.274	3.226	3.364	3.778	3.783	4.892
Tb927.10.12590	0.702578	0.779	0.882722	1	1.0474	1	1.17684	0.564	1.22668	0.253	1329.8	934.289	1173.85	1392.84	1564.97	1631.24
Tb927.10.1260	0.832987	0.997	0.866047	1	0.772145	0.337	0.778974	0.283	0.688863	0.0188	724.379	603.398	627.346	559.325	564.272	498.998
Tb927.10.12600	0.871469	0.997	0.977481	1	0.854899	0.681	0.86513	0.632	0.998085	1	789.01	687.598	771.242	674.524	682.596	787.499
Tb927.10.12610	0.808218	0.997	0.848045	1	0.72644	0.188	0.803755	0.377	0.8939	0.61	169.49	136.985	143.735	123.124	136.228	151.507
Tb927.10.12620	0.907909	0.997	0.899178	1	0.752177	0.266	0.785354	0.306	0.855088	0.417	1234.6	1120.91	1110.13	928.64	969.6	1055.69
Tb927.10.12630	0.844053	0.997	0.977436	1	1.06271	0.986	1.0706	0.918	0.841219	0.355	317.789	268.231	310.619	337.718	340.226	267.33
Tb927.10.12640	0.866428	0.997	0.900938	1	0.879199	0.777	0.954095	0.992	1.02547	1	673.423	583.472	606.712	592.073	642.509	690.576
Tb927.10.12650	0.986873	1	1.01755	1	2.27027	7.96e-06	2.42254	1.09e-07	2.44347	6.73e-10	100.83	99.506	102.599	228.911	244.265	246.375
Tb927.10.12660	0.968813	1	0.888201	1	2.20232	1.9e-05	2.08596	1.64e-05	1.94589	6.9e-06	509.59	493.698	452.619	1122.28	1062.98	991.606
Tb927.10.12670	0.73493	0.88	0.864058	1	0.825921	0.558	0.800934	0.366	0.930334	0.799	464.759	341.565	401.579	383.854	372.241	432.381
Tb927.10.12680	0.726434	0.856	0.866622	1	0.996975	1	1.18039	0.553	0.953171	0.916	5645.9	4101.37	4892.86	5628.81	6664.37	5381.5
Tb927.10.12690	0.877492	0.997	0.931206	1	1.00254	1	1.06852	0.927	1.19514	0.336	471.998	414.174	439.527	473.197	504.338	564.102
Tb927.10.1270	0.900359	0.997	0.983133	1	0.893635	0.831	0.837704	0.513	0.70374	0.028	1152.35	1037.53	1132.91	1029.78	965.329	810.955
Tb927.10.12700	0.808192	0.997	0.937234	1	1.36291	0.208	1.33981	0.179	0.728792	0.0516	3567.09	2882.9	3343.2	4861.64	4779.22	2599.67
Tb927.10.12710	0.872365	0.997	1.25159	1	1.36793	0.2	1.26405	0.327	0.677524	0.0136	6854.11	5979.28	8578.55	9375.91	8663.94	4643.82
Tb927.10.12720	0.879005	0.997	0.986662	1	0.881419	0.786	0.971636	1	0.906133	0.673	1162.04	1021.43	1146.54	1024.24	1129.08	1052.96
Tb927.10.12730	1.04896	1	0.849572	1	0.601018	0.013	0.695342	0.0712	0.766157	0.114	324.722	340.619	275.874	195.164	225.793	248.788
Tb927.10.12740	1.11095	0.997	0.864243	1	0.585396	0.00801	0.713388	0.102	0.840322	0.351	1000.05	1111	864.287	585.426	713.425	840.365
Tb927.10.12750	1.13328	0.997	0.798712	1	0.918482	0.925	0.856001	0.591	1.31368	0.103	89.406	101.322	71.41	82.118	76.532	117.451
Tb927.10.12760	1.57423	0.413	1.22623	1	1.0925	0.911	0.803438	0.376	1.4437	0.0209	90.772	142.896	111.307	99.169	72.93	131.048
Tb927.10.12770	0.795553	0.997	0.763627	0.853	0.737069	0.218	0.713685	0.102	0.525507	1.46e-05	65.559	52.156	50.063	48.322	46.788	34.452
Tb927.10.12780	0.833169	0.997	0.785901	1	1.71175	0.0077	1.76058	0.00164	2.15632	1.5e-07	209.426	174.487	164.588	358.485	368.712	451.59
Tb927.10.12790	0.910856	0.997	1.357	0.618	6.08167	0	7.83007	0	10.7735	0	83.442	76.004	113.231	507.466	653.357	898.962
Tb927.10.1280	0.803453	0.997	0.895545	1	1.09459	0.906	1.17252	0.579	0.69481	0.0221	456.219	366.551	408.565	499.372	534.924	316.986
Tb927.10.12800	0.999649	1	1.14922	1	4.85903	0	5.74475	0	7.66506	0	154.338	154.284	177.368	749.934	886.635	1183.01
Tb927.10.12810	0.9071	0.997	0.889161	1	0.689507	0.103	0.819618	0.44	0.800636	0.203	1750	1587.42	1556.03	1206.64	1434.33	1401.11
Tb927.10.12820	1.02324	1	1.3173	0.812	4.71628	0	4.61212	0	3.14246	0	613.791	628.055	808.548	2894.81	2830.88	1928.81
Tb927.10.12830	0.922866	1	0.976053	1	0.870141	0.741	0.907677	0.814	0.894125	0.611	269.466	248.681	263.013	234.474	244.588	240.937
Tb927.10.12840	0.720606	0.851	0.644885	0.109	0.54635	0.00196	0.5487	0.000713	0.308324	0	2956.25	2130.29	1906.44	1615.14	1622.09	911.483
Tb927.10.12850	0.884737	0.997	0.987069	1	0.626916	0.0272	0.525909	0.000237	0.870205	0.488	10021.6	8866.46	9891.99	6282.69	5270.44	8720.83
Tb927.10.12860	0.909479	0.997	1.03233	1	0.920132	0.929	0.94669	0.967	0.905764	0.671	737.69	670.914	761.538	678.772	698.364	668.173
Tb927.10.12870	0.877358	0.997	0.961971	1	1.04656	1	1.16005	0.619	1.15845	0.456	1338.64	1174.46	1287.73	1400.97	1552.89	1550.75
Tb927.10.12880	1.06839	1	1.07118	1	0.975112	1	0.957558	1	0.946207	0.879	453.135	484.123	485.389	441.857	433.903	428.759
Tb927.10.12890	0.768274	0.997	0.859774	1	0.724886	0.183	0.723468	0.122	0.54477	4.7e-05	4437.26	3409.03	3815.04	3216.51	3210.22	2417.29
Tb927.10.1290	0.864436	0.997	1.0636	1	0.991474	1	0.973	1	0.806913	0.224	67.903	58.698	72.221	67.324	66.069	54.792
Tb927.10.12900	0.978801	1	0.93835	1	0.797459	0.438	0.814631	0.42	0.878791	0.532	234.309	229.342	219.864	186.852	190.875	205.909
Tb927.10.12910	0.975169	1	1.02466	1	0.893252	0.829	0.833199	0.495	0.927561	0.786	1048.18	1022.15	1074.03	936.29	873.344	972.252
Tb927.10.12920	0.841761	0.997	1.06059	1	0.745061	0.244	0.759891	0.22	0.859208	0.436	1114.99	938.558	1182.56	830.738	847.274	958.012
Tb927.10.12930	0.833568	0.997	0.888196	1	0.950196	1	0.845909	0.547	0.795241	0.187	492.031	410.141	437.02	467.526	416.214	391.283
Tb927.10.12940	0.753028	0.968	0.894039	1	1.49412	0.0702	1.59743	0.0127	1.48943	0.0113	681.846	513.449	609.597	1018.76	1089.2	1015.56
Tb927.10.12950	0.926685	1	1.03766	1	1.05254	1	1.13787	0.689	1.12996	0.563	939.074	870.226	974.438	988.413	1068.54	1061.11
Tb927.10.12960	0.803476	0.997	0.952929	1	1.63055	0.0185	1.79578	0.00104	1.61891	0.00168	544.297	437.33	518.676	887.504	977.435	881.168
Tb927.10.12970	0.847555	0.997	0.930511	1	0.951865	1	0.961669	1	0.798562	0.197	290.134	245.905	269.973	276.169	279.013	231.69
Tb927.10.12980	1.02452	1	1.0461	1	0.910865	0.896	0.962602	1	0.892899	0.605	936.268	959.228	979.43	852.814	901.254	835.993
Tb927.10.12990	0.962264	1	1.04129	1	0.980107	1	1.01015	1	0.944778	0.873	455.598	438.405	474.41	446.534	460.224	430.439
Tb927.10.130	0.952054	1	0.969894	1	0.801577	0.456	0.861775	0.618	1.35078	0.0669	132.096	125.762	128.119	105.885	113.837	178.432
Tb927.10.1300	0.949228	1	0.965204	1	1.17085	0.677	1.12224	0.741	0.9773	1	211.499	200.76	204.139	247.633	237.352	206.698
Tb927.10.13000	0.818206	0.997	0.890143	1	0.662898	0.0627	0.649795	0.025	0.542776	4.18e-05	1545.8	1264.78	1375.98	1024.7	1004.45	839.021
Tb927.10.13010	0.884789	0.997	0.961953	1	0.886809	0.807	0.93491	0.923	1.11422	0.629	412.172	364.686	396.491	365.518	385.344	459.25
Tb927.10.13020	0.874795	0.997	0.988058	1	1.0383	1	1.07108	0.917	1.05708	0.878	1161.81	1016.35	1147.94	1206.31	1244.39	1228.12
Tb927.10.13030	0.841888	0.997	0.884701	1	0.924999	0.943	1.04998	0.986	1.54082	0.00546	549.786	462.859	486.397	508.552	577.265	847.12
Tb927.10.13040	0.895678	0.997	0.667212	0.179	0.332196	2.99e-10	0.321525	2.32e-12	0.46262	1.36e-07	3307.48	2962.44	2206.79	1098.73	1063.44	1530.11
Tb927.10.13050	0.823299	0.997	0.892968	1	0.497903	0.000228	1.29784	0.254	1.79829	8.9e-05	1.577	1.299	1.409	0.785	2.047	2.837
Tb927.10.13060	0.848192	0.997	0.820739	1	0.969578	1	0.645642	0.0224	1.63698	0.00126	7.286	6.18	5.98	7.064	4.704	11.927
Tb927.10.13070	1.01738	1	1.1945	1	1.76526	0.00416	1.75277	0.00181	2.14283	1.92e-07	480.164	488.511	573.558	847.615	841.615	1028.91
Tb927.10.13080	1.08284	1	1.11177	1	1.55917	0.039	1.66827	0.0053	2.94949	3.92e-14	36.899	39.955	41.023	57.531	61.557	108.833
Tb927.10.13090	1.1009	0.997	0.945408	1	1.17105	0.677	1.25542	0.348	2.39072	1.83e-09	453.011	498.718	428.28	530.498	568.721	1083.02
Tb927.10.1310	0.926433	1	0.932562	1	0.854338	0.679	0.930604	0.905	0.938392	0.841	736.35	682.178	686.691	629.092	685.25	690.985
Tb927.10.13100	0.803691	0.997	1.09741	1	1.18302	0.641	1.34814	0.166	1.53588	0.00588	237.469	190.852	260.602	280.93	320.143	364.724
Tb927.10.13110	0.791525	0.997	0.820851	1	0.652393	0.05	0.795101	0.343	0.853741	0.411	368.777	291.896	302.711	240.587	293.215	314.84
Tb927.10.13120	0.998	1	0.962001	1	0.952515	1	0.939457	0.942	0.731141	0.0545	287.973	287.397	277.03	274.298	270.538	210.549
Tb927.10.13130	0.724923	0.854	0.716299	0.448	0.706948	0.141	0.775977	0.272	0.744456	0.0731	863.062	625.654	618.21	610.14	669.716	642.512
Tb927.10.13140	0.837287	0.997	0.974206	1	0.940729	0.986	1.03177	1	0.749928	0.082	484.824	405.937	472.318	456.088	500.224	363.583
Tb927.10.13150	0.935671	1	0.950699	1	0.859336	0.698	0.938199	0.936	1.07582	0.795	757.394	708.672	720.055	650.856	710.587	814.818
Tb927.10.13160	0.815802	0.997	0.909342	1	0.873744	0.756	0.867602	0.641	0.643247	0.00445	755.997	616.744	687.459	660.548	655.904	486.293
Tb927.10.13170	0.97394	1	1.00653	1	1.06548	0.979	1.22332	0.432	1.44297	0.0211	220.766	215.013	222.207	235.221	270.067	318.558
Tb927.10.13180	0.976499	1	1.02749	1	0.851425	0.667	0.89675	0.767	0.577934	0.00028	2069.6	2020.96	2126.49	1762.11	1855.91	1196.09
Tb927.10.13190	0.808326	0.997	0.929608	1	0.804085	0.467	0.801807	0.369	0.69864	0.0245	491.127	396.991	456.556	394.908	393.789	343.121
Tb927.10.1320	0.814623	0.997	0.892782	1	0.989942	1	1.22708	0.421	1.29949	0.121	545.75	444.58	487.236	540.26	669.678	709.197
Tb927.10.13200	0.852566	0.997	0.959518	1	1.0622	0.987	1.0706	0.918	0.951735	0.909	842.998	718.711	808.871	895.431	902.512	802.31
Tb927.10.13210	0.892327	0.997	1.0261	1	0.915426	0.911	1.00079	1	0.831029	0.313	903.863	806.542	927.452	827.42	904.577	751.137
Tb927.10.13220	0.928561	1	0.968229	1	0.952393	1	0.995773	1	0.815856	0.256	1054.54	979.201	1021.03	1004.33	1050.08	860.35
Tb927.10.13230	0.953584	1	0.960388	1	0.915785	0.912	0.978804	1	0.954037	0.92	387.495	369.509	372.145	354.862	379.281	369.684
Tb927.10.13240	0.796891	0.997	0.922044	1	0.935464	0.973	0.877028	0.681	0.971004	0.998	698.894	556.942	644.411	653.79	612.95	678.629
Tb927.10.13250	0.950176	1	0.961053	1	1.14894	0.741	1.23756	0.393	1.17103	0.412	2434.64	2313.33	2339.81	2797.25	3013	2851.04
Tb927.10.13260	0.921269	1	1.02482	1	1.16044	0.707	1.21166	0.463	1.1793	0.385	1505.56	1387.02	1542.93	1747.11	1824.22	1775.51
Tb927.10.13270	1.09497	0.998	1.04784	1	0.948545	1	1.05231	0.98	0.638387	0.00373	975.884	1068.56	1022.57	925.67	1026.93	622.991
Tb927.10.13280	0.992076	1	1.12075	1	0.873773	0.756	0.917975	0.856	0.508268	4.67e-06	5545.77	5501.82	6215.44	4845.74	5090.87	2818.74
Tb927.10.13290	0.764456	0.997	0.998666	1	0.930755	0.959	1.09355	0.842	0.997656	1	539.49	412.416	538.771	502.133	589.958	538.226
Tb927.10.1330	0.898675	0.997	1.01045	1	0.925241	0.944	0.959443	1	0.897777	0.63	526.594	473.237	532.097	487.226	505.237	472.764
Tb927.10.13300	0.799781	0.997	0.912502	1	0.604169	0.0143	0.60705	0.00688	0.606693	0.00105	381.448	305.075	348.072	230.459	231.558	231.422
Tb927.10.13310	1.02491	1	1.00979	1	0.911845	0.9	0.885293	0.717	0.522813	1.23e-05	501.141	513.622	506.049	456.963	443.657	262.003
Tb927.10.13320	0.90664	0.997	0.973788	1	0.830285	0.578	0.867271	0.64	0.915153	0.72	421.264	381.935	410.222	349.769	365.35	385.521
Tb927.10.13330	0.967473	1	0.945532	1	1.04784	1	1.10727	0.794	1.12291	0.593	1571.64	1520.52	1486.03	1646.83	1740.23	1764.81
Tb927.10.13340	0.830329	0.997	0.940477	1	0.969037	1	1.04072	1	0.970982	0.998	95.558	79.345	89.87	92.599	99.449	92.785
Tb927.10.13350	0.962173	1	0.996478	1	0.967887	1	1.02622	1	1.20281	0.314	853.347	821.068	850.342	825.944	875.72	1026.41
Tb927.10.13360	0.774871	0.997	0.847908	1	0.465354	3.79e-05	0.470612	9.2e-06	0.302041	0	3484.88	2700.33	2954.86	1621.7	1640.03	1052.57
Tb927.10.13370	0.775748	0.997	0.882193	1	0.669035	0.0702	0.672675	0.0431	0.687511	0.0181	304.318	236.074	268.467	203.599	204.707	209.222
Tb927.10.13380	0.918943	1	1.14534	1	1.02354	1	1.03169	1	1.0364	0.971	509.616	468.308	583.684	521.613	525.767	528.168
Tb927.10.13390	0.934874	1	0.910006	1	1.37344	0.192	1.85982	0.000427	3.04734	4.22e-15	326.799	305.516	297.389	448.838	607.787	995.866
Tb927.10.1340	1.05249	1	0.987798	1	0.8887	0.814	0.966268	1	0.732803	0.0565	495.511	521.519	489.465	440.361	478.797	363.112
Tb927.10.13400	0.957954	1	0.880817	1	0.997172	1	1.19516	0.509	1.55943	0.00415	214.603	205.58	189.026	213.996	256.484	334.66
Tb927.10.13410	0.620355	0.314	0.605557	0.0349	0.501213	0.000269	0.427464	3.79e-07	0.481866	6.68e-07	428.132	265.594	259.258	214.586	183.011	206.302
Tb927.10.13420	0.630673	0.387	0.640654	0.0972	0.523123	0.00074	0.451403	2.39e-06	0.492512	1.5e-06	492.311	310.487	315.401	257.539	222.231	242.469
Tb927.10.13430	0.6679	0.564	0.684252	0.238	0.523548	0.000752	0.475909	1.31e-05	0.521695	1.16e-05	1499.8	1001.72	1026.24	785.217	713.769	782.438
Tb927.10.13440	0.9248	1	1.04615	1	0.989293	1	1.03566	1	1.03685	0.969	493.246	456.154	516.007	487.964	510.835	511.419
Tb927.10.13450	0.790353	0.997	0.86258	1	0.726131	0.187	0.764705	0.235	0.669863	0.0109	977.115	772.266	842.841	709.514	747.205	654.533
Tb927.10.13460	0.784546	0.997	0.932143	1	0.768801	0.325	0.948328	0.971	0.638623	0.00376	98.848	77.551	92.141	75.994	93.74	63.127
Tb927.10.13470	0.90137	0.997	0.974709	1	0.948338	1	0.947357	0.969	0.920917	0.749	753.765	679.422	734.702	714.825	714.085	694.155
Tb927.10.13480	0.841901	0.997	1.009	1	1.41843	0.137	1.33183	0.192	1.32195	0.0938	448.864	377.899	452.902	636.683	597.812	593.375
Tb927.10.13490	0.825561	0.997	0.818209	1	1.52242	0.0549	1.5603	0.0197	0.976014	1	510.585	421.52	417.766	777.325	796.664	498.338
Tb927.10.1350	0.875245	0.997	1.22929	1	0.633253	0.0321	0.721314	0.118	0.819407	0.268	826.205	723.131	1015.64	523.197	595.953	676.998
Tb927.10.13500	0.70864	0.798	0.802167	1	0.938601	0.979	1.22533	0.426	1.00379	1	13980.7	9907.27	11214.8	13122.3	17131	14033.7
Tb927.10.13510	0.877876	0.997	0.927676	1	0.848439	0.656	0.894873	0.759	0.824495	0.288	976.034	856.837	905.443	828.106	873.427	804.736
Tb927.10.13520	0.852788	0.997	0.982473	1	1.23625	0.486	1.20329	0.486	1.09199	0.722	742.934	633.565	729.912	918.449	893.966	811.278
Tb927.10.13530	0.870123	0.997	0.827206	1	1.29664	0.333	2.0171	4.55e-05	2.03401	1.41e-06	692.362	602.441	572.727	897.748	1396.57	1408.28
Tb927.10.13540	0.859271	0.997	0.988495	1	1.36098	0.211	1.67443	0.00493	2.32749	6.06e-09	284.001	244.034	280.734	386.521	475.541	661.009
Tb927.10.13550	0.854281	0.997	0.980257	1	0.98812	1	1.0551	0.97	1.12825	0.57	1146.56	979.486	1123.92	1132.94	1209.74	1293.61
Tb927.10.13560	0.7483	0.938	0.86688	1	0.491949	0.000169	0.441828	1.2e-06	0.352996	3.75e-13	684.598	512.285	593.465	336.787	302.475	241.66
Tb927.10.13570	0.855627	0.997	0.969087	1	0.915492	0.911	1.01751	1	0.99619	1	340.043	290.95	329.532	311.307	345.999	338.748
Tb927.10.13580	0.916623	1	1.00656	1	0.397801	2.93e-07	0.416968	1.55e-07	0.639417	0.00387	1075.02	985.389	1082.07	427.645	448.25	687.387
Tb927.10.13590	0.806549	0.997	1.13264	1	1.00861	1	1.02065	1	0.866967	0.472	1157.96	933.953	1311.55	1167.93	1181.88	1003.91
Tb927.10.1360	0.893288	0.997	0.833834	1	0.860824	0.703	0.881749	0.701	0.883991	0.558	127.62	114.002	106.414	109.859	112.529	112.815
Tb927.10.13600	0.788775	0.997	0.837759	1	0.581704	0.00707	0.634821	0.0166	0.634845	0.00326	323.417	255.103	270.945	188.133	205.312	205.319
Tb927.10.13610	0.867296	0.997	0.89033	1	0.951042	1	0.913482	0.838	0.87378	0.506	725.167	628.934	645.638	689.664	662.427	633.636
Tb927.10.13620	0.807444	0.997	0.934754	1	0.723705	0.18	0.69266	0.0673	0.666767	0.00988	841.316	679.315	786.423	608.864	582.745	560.962
Tb927.10.13630	0.83721	0.997	0.938496	1	0.755222	0.277	0.845658	0.546	0.851918	0.402	2639.63	2209.93	2477.29	1993.51	2232.23	2248.75
Tb927.10.13640	0.881904	0.997	0.990592	1	0.925337	0.944	0.975816	1	0.985925	1	565.274	498.517	559.956	523.069	551.603	557.318
Tb927.10.13650	0.899587	0.997	1.02738	1	1.17611	0.661	1.2509	0.36	1.14999	0.485	186.908	168.14	192.024	219.824	233.803	214.943
Tb927.10.13660	0.907716	0.997	1.04105	1	0.849948	0.661	0.752469	0.197	0.626517	0.00239	965.882	876.746	1005.53	820.95	726.797	605.142
Tb927.10.13670	0.972404	1	1.07744	1	1.16629	0.689	1.22926	0.415	0.656527	0.00705	1868.19	1816.64	2012.86	2178.86	2296.49	1226.52
Tb927.10.13680	0.931361	1	0.944511	1	0.757494	0.284	0.723339	0.122	0.787569	0.166	692.363	644.84	653.945	524.461	500.813	545.284
Tb927.10.13690	0.865679	0.997	0.888273	1	1.31535	0.294	1.7603	0.00164	2.8851	1.38e-13	314.913	272.613	279.729	414.219	554.342	908.555
Tb927.10.1370	0.875154	0.997	0.944393	1	0.808791	0.485	0.891903	0.745	0.833799	0.324	394.68	345.406	372.733	319.213	352.016	329.084
Tb927.10.13700	0.915522	1	0.947577	1	1.1766	0.661	1.38537	0.119	1.74601	0.000215	55.687	50.982	52.768	65.521	77.147	97.23
Tb927.10.13710	0.910673	0.997	1.0204	1	0.969359	1	1.05661	0.966	0.746088	0.0758	1378.72	1255.57	1406.85	1336.48	1456.77	1028.65
Tb927.10.13720	0.884137	0.997	1.01742	1	0.912692	0.903	1.00032	1	0.716322	0.0386	1536.12	1358.14	1562.87	1402	1536.6	1100.35
Tb927.10.13730	1.05039	1	1.00306	1	0.814788	0.511	0.833412	0.496	0.729202	0.0521	742.406	779.815	744.681	604.904	618.73	541.364
Tb927.10.13740	0.917833	1	1.09759	1	2.15614	3.47e-05	2.29519	7.36e-07	1.02114	1	1407.61	1291.95	1544.99	3035.01	3230.74	1437.37
Tb927.10.13750	0.890106	0.997	0.998955	1	0.957476	1	1.01782	1	1.03357	0.982	368.052	327.605	367.667	352.401	374.61	380.406
Tb927.10.13760	0.906749	0.997	1.01044	1	1.02425	1	1.01291	1	0.961468	0.955	278.052	252.124	280.955	284.795	281.641	267.338
Tb927.10.13770	0.897202	0.997	0.968265	1	0.876918	0.768	0.94785	0.97	0.839813	0.349	307.912	276.259	298.14	270.013	291.854	258.588
Tb927.10.13780	0.745088	0.926	0.906581	1	1.09885	0.894	1.2087	0.47	0.954985	0.925	1119.37	834.028	1014.8	1230.02	1352.98	1068.98
Tb927.10.13790	0.853591	0.997	1.01274	1	2.09477	7.71e-05	2.68121	1.94e-09	2.64401	1.44e-11	865.736	738.984	876.761	1813.52	2321.22	2289.01
Tb927.10.1380	1.00711	1	1.03871	1	1.07445	0.959	1.03858	1	0.8785	0.53	1189.91	1198.37	1235.97	1278.5	1235.82	1045.33
Tb927.10.13800	0.903354	0.997	0.942016	1	0.88345	0.795	0.918721	0.859	0.675068	0.0126	1519.34	1372.51	1431.24	1342.26	1395.85	1025.66
Tb927.10.13810	0.767358	0.997	0.844379	1	0.77371	0.343	0.751435	0.194	0.685431	0.0171	215.706	165.524	182.138	166.894	162.089	147.851
Tb927.10.13820	0.842174	0.997	0.901699	1	0.802107	0.458	0.806911	0.388	0.813521	0.247	472.587	398	426.131	379.065	381.336	384.46
Tb927.10.13830	0.884154	0.997	0.927751	1	0.778247	0.361	0.759573	0.219	0.641923	0.00425	572.72	506.372	531.341	445.718	435.023	367.642
Tb927.10.13840	0.946631	1	0.958096	1	1.19626	0.602	1.43151	0.076	1.52975	0.0064	389.089	368.324	372.785	465.45	556.987	595.208
Tb927.10.13850	0.8445	0.997	0.929207	1	0.784253	0.385	0.74943	0.188	0.660289	0.008	766.239	647.089	711.994	600.925	574.242	505.939
Tb927.10.13860	0.895891	0.997	0.973441	1	4.0802	0	5.34331	0	1.54837	0.0049	480.392	430.379	467.634	1960.1	2566.89	743.825
Tb927.10.13870	0.80864	0.997	0.89842	1	1.04272	1	1.08509	0.87	0.867802	0.476	853.847	690.454	767.113	890.324	926.505	740.97
Tb927.10.13880	0.841645	0.997	0.966841	1	0.911403	0.898	0.983291	1	0.910386	0.694	1007.29	847.78	973.889	918.047	990.459	917.022
Tb927.10.13890	0.866044	0.997	1.03178	1	0.939075	0.981	0.949608	0.977	0.88428	0.56	369.86	320.315	381.612	347.326	351.222	327.059
Tb927.10.1390	1.09113	1	1.17728	1	0.311718	1.91e-11	0.326047	4.46e-12	0.33349	1.63e-14	1479.72	1614.57	1742.05	461.257	482.46	493.473
Tb927.10.13900	0.889691	0.997	0.984991	1	1.19781	0.597	1.38725	0.117	1.27795	0.152	342.748	304.94	337.604	410.548	475.477	438.016
Tb927.10.13910	0.754026	0.972	0.865673	1	0.642738	0.0402	0.631216	0.0149	0.734977	0.0594	465.023	350.64	402.558	298.888	293.53	341.782
Tb927.10.13920	0.89178	0.997	0.972955	1	0.998657	1	0.961516	1	0.958561	0.942	313.917	279.945	305.427	313.495	301.836	300.908
Tb927.10.13930	0.77006	0.997	0.843054	1	1.24281	0.468	0.99396	1	0.849228	0.39	400.167	308.152	337.362	497.332	397.75	339.833
Tb927.10.13940	0.881271	0.997	0.975571	1	1.11174	0.854	1.51173	0.0337	2.51782	1.63e-10	92.543	81.556	90.282	102.884	139.9	233.007
Tb927.10.13950	0.851944	0.997	0.959402	1	0.837883	0.609	0.917262	0.852	0.813882	0.248	463.987	395.291	445.15	388.766	425.597	377.631
Tb927.10.13960	0.869565	0.997	0.9728	1	0.899047	0.853	0.873654	0.667	0.866607	0.471	924.208	803.659	899.07	830.907	807.438	800.925
Tb927.10.13970	0.925377	1	1.09396	1	0.939555	0.983	0.97991	1	0.943104	0.865	452.488	418.722	495.003	425.138	443.398	426.743
Tb927.10.13980	0.838742	0.997	0.904615	1	0.917839	0.922	0.888436	0.73	0.792567	0.18	271.874	228.032	245.941	249.536	241.542	215.478
Tb927.10.13990	0.898292	0.997	0.962642	1	0.900771	0.858	0.982466	1	1.09932	0.691	304.67	273.683	293.288	274.438	299.328	334.929
Tb927.10.140	1.10002	0.997	1.01997	1	1.16295	0.699	0.665524	0.0373	3.03299	8.32e-15	8.023	8.826	8.184	9.331	5.34	24.335
Tb927.10.1400	0.89768	0.997	0.956188	1	0.691092	0.106	0.649047	0.0246	0.483807	7.76e-07	683.15	613.25	653.22	472.119	443.396	330.513
Tb927.10.14000	0.630282	0.385	0.774279	0.959	0.551308	0.00237	0.619844	0.0105	0.42295	3e-09	3071.45	1935.88	2378.16	1693.31	1903.82	1299.07
Tb927.10.14010	0.839171	0.997	0.964331	1	0.647377	0.0447	0.691227	0.0657	0.720924	0.0431	1349.21	1132.22	1301.09	873.449	932.612	972.679
Tb927.10.14020	0.840076	0.997	0.933429	1	0.856329	0.685	0.831224	0.487	0.872847	0.501	546.638	459.217	510.247	468.101	454.378	477.131
Tb927.10.14030	0.845846	0.997	1.07716	1	1.91157	0.00074	2.04778	2.91e-05	1.15893	0.454	1632.62	1380.95	1758.59	3120.87	3343.24	1892.09
Tb927.10.14040	0.791937	0.997	0.879194	1	0.965075	1	1.07161	0.915	1.05495	0.888	989.07	783.281	869.584	954.527	1059.9	1043.42
Tb927.10.14050	1.09941	0.997	0.919764	1	0.784086	0.385	1.68948	0.00409	2.37047	2.69e-09	5.812	6.39	5.346	4.557	9.82	13.778
Tb927.10.14060	0.312217	3.93e-08	0.622044	0.0601	0.793449	0.422	0.739575	0.16	1.34459	0.072	1.31	0.409	0.815	1.039	0.969	1.761
Tb927.10.14070	0.742488	0.915	0.92594	1	0.496266	0.000211	0.441056	1.13e-06	0.343408	8.04e-14	539.085	400.264	499.16	267.529	237.767	185.126
Tb927.10.14080	0.829359	0.997	0.976096	1	0.962347	1	0.981751	1	0.982363	1	345.897	286.873	337.629	332.873	339.585	339.797
Tb927.10.14090	0.956782	1	1.02394	1	0.393627	2.05e-07	0.386035	8e-09	0.52264	1.22e-05	2221.15	2125.16	2274.32	874.305	857.442	1160.86
Tb927.10.1410	0.873239	0.997	1.01521	1	0.964209	1	0.949086	0.975	0.956313	0.931	453.431	395.953	460.326	437.202	430.345	433.622
Tb927.10.14100	0.825002	0.997	1.04919	1	1.09394	0.907	1.15327	0.639	1.01476	1	77.935	64.297	81.769	85.257	89.88	79.085
Tb927.10.14110	0.997938	1	1.10057	1	0.965476	1	1.04941	0.988	0.983556	1	187.935	187.547	206.836	181.446	197.22	184.844
Tb927.10.14120	0.819656	0.997	0.904044	1	0.834746	0.597	0.894386	0.756	0.974906	1	349.534	286.497	315.994	291.772	312.618	340.763
Tb927.10.14130	0.854224	0.997	0.920775	1	0.906692	0.881	0.982927	1	1.00954	1	390.603	333.663	359.657	354.157	383.934	394.329
Tb927.10.14140	0.668542	0.564	0.989883	1	3.66868	3.42e-14	3.07508	3.95e-12	1.51956	0.00744	3188.19	2131.44	3155.94	11696.5	9803.96	4844.65
Tb927.10.14150	0.934179	1	1.15265	1	1.86449	0.00131	2.02766	3.89e-05	1.53682	0.0058	1608.64	1502.76	1854.2	2999.29	3261.78	2472.2
Tb927.10.14160	0.912514	0.998	0.866567	1	1.17938	0.654	2.14004	7.4e-06	2.00172	2.54e-06	211.547	193.04	183.32	249.494	452.72	423.458
Tb927.10.14170	0.930754	1	0.832622	1	0.596501	0.0113	0.750515	0.191	0.578038	0.000281	1083.4	1008.38	902.062	646.249	813.108	626.247
Tb927.10.14180	0.858448	0.997	0.99639	1	1.06787	0.975	1.0747	0.905	0.844302	0.368	902.858	775.057	899.598	964.132	970.304	762.284
Tb927.10.14190	0.96641	1	0.995551	1	0.968555	1	1.01904	1	1.10485	0.667	439.57	424.805	437.615	425.748	447.938	485.658
Tb927.10.1420	0.947426	1	0.979165	1	0.610542	0.0173	0.646783	0.0231	0.50543	3.84e-06	1856.73	1759.11	1818.04	1133.61	1200.9	938.445
Tb927.10.14200	0.964583	1	0.980568	1	0.976221	1	1.05074	0.984	1.0779	0.786	400.261	386.085	392.483	390.743	420.571	431.442
Tb927.10.14210	0.876192	0.997	0.952376	1	0.981563	1	1.11179	0.78	1.08339	0.761	376.01	329.457	358.103	369.077	418.044	407.367
Tb927.10.14220	0.940056	1	1.02882	1	1.25141	0.445	1.41138	0.0927	1.34461	0.072	511.861	481.177	526.613	640.55	722.428	688.254
Tb927.10.14230	0.946143	1	0.967411	1	0.804213	0.467	0.939627	0.943	1.16265	0.441	1350.56	1277.82	1306.54	1086.14	1269.02	1570.22
Tb927.10.14240	0.823794	0.997	0.916073	1	0.78536	0.389	0.806511	0.387	0.654781	0.00664	1208.35	995.434	1106.94	948.993	974.55	791.207
Tb927.10.14250	0.859103	0.997	0.949689	1	0.739483	0.225	0.757943	0.214	0.643243	0.00445	637.987	548.097	605.889	471.78	483.558	410.381
Tb927.10.14260	0.871872	0.997	0.983221	1	0.858299	0.693	1.00597	1	0.945619	0.876	441.441	384.88	434.034	378.888	444.076	417.435
Tb927.10.14270	1.20027	0.997	0.935076	1	1.06046	0.991	1.07431	0.906	1.76907	0.000146	274.622	329.621	256.793	291.225	295.028	485.825
Tb927.10.14280	0.825511	0.997	0.914226	1	0.707481	0.142	0.677972	0.0489	0.532581	2.28e-05	257.123	212.258	235.068	181.909	174.322	136.939
Tb927.10.14290	0.969213	1	0.9985	1	1.02947	1	1.14968	0.651	1.27354	0.159	162.432	157.431	162.188	167.218	186.744	206.863
Tb927.10.1430	0.881757	0.997	0.95601	1	1.57368	0.0337	1.99111	6.6e-05	1.57187	0.00343	389.503	343.447	372.369	612.953	775.545	612.249
Tb927.10.14300	1.00728	1	1.03292	1	1.01333	1	1.15571	0.632	1.29601	0.126	1228	1236.94	1268.42	1244.37	1419.2	1591.49
Tb927.10.14310	0.94493	1	1.03629	1	1.04056	1	1.03663	1	1.01569	1	624.388	590.003	647.048	649.714	647.259	634.186
Tb927.10.14320	0.95321	1	1.04164	1	0.937157	0.976	0.922204	0.873	0.94341	0.867	1183.98	1128.58	1233.28	1109.57	1091.87	1116.98
Tb927.10.14330	1.11623	0.997	1.08085	1	0.75212	0.266	0.784952	0.304	0.488739	1.13e-06	2343.27	2615.64	2532.72	1762.42	1839.36	1145.25
Tb927.10.14340	0.860156	0.997	1.01501	1	0.891438	0.825	0.868505	0.645	0.830412	0.311	1731.23	1489.13	1757.21	1543.29	1503.58	1437.64
Tb927.10.14350	0.94221	1	0.999026	1	0.875636	0.763	0.964999	1	0.714989	0.0374	229.015	215.78	228.792	200.534	220.999	163.743
Tb927.10.14360	0.889861	0.997	1.03228	1	0.970835	1	1.01833	1	0.822641	0.28	568.963	506.298	587.329	552.369	579.394	468.053
Tb927.10.14370	0.793034	0.997	0.835435	1	0.849096	0.658	0.945729	0.964	0.732264	0.0558	170.916	135.542	142.789	145.124	161.64	125.155
Tb927.10.14380	0.941787	1	0.939842	1	0.750425	0.261	0.775633	0.27	0.726191	0.0487	1231.13	1159.46	1157.06	923.867	954.902	894.032
Tb927.10.14390	0.870195	0.997	0.967446	1	0.712235	0.152	0.721511	0.118	0.66462	0.00924	1300.01	1131.26	1257.69	925.914	937.973	864.014
Tb927.10.1440	0.809891	0.997	0.911383	1	0.768179	0.322	0.754281	0.203	0.626815	0.00242	560.258	453.748	510.609	430.378	422.592	351.178
Tb927.10.14400	0.927029	1	0.976611	1	0.979257	1	1.04408	1	1.0944	0.712	1390.22	1288.78	1357.71	1361.38	1451.5	1521.46
Tb927.10.14410	0.999643	1	1.01044	1	0.833066	0.591	0.835755	0.506	0.972268	1	1233.42	1232.98	1246.3	1027.52	1030.84	1199.21
Tb927.10.14420	0.894692	0.997	0.9384	1	0.906648	0.881	0.944791	0.961	0.981856	1	1760.11	1574.75	1651.68	1595.8	1662.93	1728.17
Tb927.10.14430	1.04096	1	1.10339	1	0.907294	0.884	0.895771	0.763	0.825361	0.291	1784.53	1857.62	1969.04	1619.09	1598.53	1472.88
Tb927.10.14440	0.895749	0.997	0.925012	1	0.791132	0.413	0.825164	0.462	0.986747	1	347.359	311.147	321.312	274.807	286.628	342.756
Tb927.10.14450	0.966181	1	0.936681	1	1.13811	0.774	1.13553	0.696	1.10716	0.659	213.588	206.364	200.064	243.085	242.534	236.475
Tb927.10.14460	0.868142	0.997	0.923537	1	0.908239	0.887	0.987529	1	1.07379	0.804	1247.6	1083.09	1152.2	1133.11	1232.04	1339.66
Tb927.10.14470	0.858641	0.997	0.903596	1	0.90156	0.861	1.11611	0.764	1.23909	0.225	2413.41	2072.25	2180.75	2175.83	2693.64	2990.42
Tb927.10.14480	0.977247	1	0.950281	1	1.18444	0.637	1.30975	0.231	1.28043	0.148	742.429	725.537	705.516	879.364	972.397	950.63
Tb927.10.14490	0.892833	0.997	0.901917	1	0.680624	0.0865	0.674087	0.0446	0.745726	0.0751	1652.59	1475.49	1490.5	1124.79	1113.99	1232.38
Tb927.10.1450	0.9124	0.998	1.02889	1	1.05748	0.999	1.13004	0.716	1.20911	0.297	5403.15	4929.83	5559.25	5713.75	6105.78	6533.02
Tb927.10.14500	0.784888	0.997	0.953283	1	1.00861	1	0.932463	0.913	0.724195	0.0466	948.279	744.292	903.979	956.444	884.235	686.739
Tb927.10.14510	0.798952	0.997	0.937148	1	1.19968	0.593	1.20529	0.481	0.884712	0.561	1511.44	1207.57	1416.44	1813.24	1821.71	1337.19
Tb927.10.14520	0.819648	0.997	0.928403	1	0.756049	0.279	0.753845	0.201	0.772875	0.129	598.331	490.421	555.493	452.368	451.049	462.435
Tb927.10.14530	0.877783	0.997	0.927016	1	0.908822	0.89	0.960142	1	0.895764	0.62	1333.83	1170.81	1236.48	1212.21	1280.67	1194.8
Tb927.10.14540	0.873329	0.997	0.987365	1	1.06769	0.975	1.13193	0.709	0.830908	0.313	577.844	504.648	570.542	616.956	654.076	480.135
Tb927.10.14550	0.857628	0.997	1.02516	1	1.03152	1	1.01672	1	0.798652	0.198	2372.21	2034.48	2431.89	2446.99	2411.88	1894.57
Tb927.10.14560	0.87477	0.997	0.914674	1	0.79419	0.424	0.866267	0.636	0.789922	0.172	1134.95	992.819	1038.11	901.365	983.168	896.521
Tb927.10.14570	0.818722	0.997	0.929197	1	0.865736	0.723	0.842178	0.532	0.770522	0.123	840.392	688.047	780.89	727.558	707.76	647.541
Tb927.10.14580	0.733566	0.88	0.822232	1	0.976055	1	1.25759	0.343	1.01214	1	5531.57	4057.77	4548.24	5399.12	6956.45	5598.73
Tb927.10.14590	0.854817	0.997	0.855683	1	0.700102	0.125	0.79436	0.34	0.798359	0.197	398.074	340.281	340.625	278.692	316.214	317.806
Tb927.10.1460	0.900984	0.997	0.934199	1	1.36626	0.203	1.50462	0.0365	1.70789	0.000404	781.043	703.708	729.649	1067.11	1175.17	1333.93
Tb927.10.14600	0.752043	0.963	0.823122	1	0.961547	1	1.15589	0.632	1.03217	0.988	6685.87	5028.06	5503.29	6428.78	7728.13	6900.96
Tb927.10.14610	0.880519	0.997	0.957631	1	0.850523	0.662	0.892874	0.748	0.802242	0.208	1494.4	1315.85	1431.09	1271.02	1334.31	1198.87
Tb927.10.14620	0.933036	1	1.05161	1	1.70413	0.00839	1.86156	0.000416	1.33713	0.0787	555.943	518.715	584.636	947.4	1034.92	743.368
Tb927.10.14630	0.896445	0.997	0.921521	1	0.683114	0.0908	0.708112	0.0921	0.480856	6.18e-07	715.871	641.739	659.69	489.022	506.917	344.231
Tb927.10.14640	0.853398	0.997	0.956981	1	0.842378	0.629	1.01323	1	0.918301	0.735	210.355	179.516	201.305	177.198	213.139	193.169
Tb927.10.14650	0.868276	0.997	0.934933	1	0.792993	0.42	0.772337	0.26	0.708199	0.0314	313.619	272.308	293.213	248.698	242.22	222.105
Tb927.10.14660	0.932732	1	1.01447	1	1.07179	0.966	1.08756	0.862	1.02759	1	682.884	636.947	692.768	731.91	742.679	701.728
Tb927.10.14670	0.823385	0.997	0.868676	1	1.1111	0.856	1.17999	0.554	0.937041	0.835	218.795	180.152	190.062	243.102	258.175	205.02
Tb927.10.14680	1.02385	1	0.993471	1	0.691099	0.106	0.691308	0.0657	0.451402	4.97e-08	640.49	655.763	636.308	442.642	442.776	289.118
Tb927.10.14690	0.890341	0.997	1.08468	1	1.0394	1	1.19846	0.5	1.42353	0.027	354.911	315.992	384.963	368.894	425.345	505.226
Tb927.10.1470	0.896766	0.997	0.915814	1	0.728113	0.192	0.73134	0.14	0.572502	0.000213	626.474	561.801	573.733	456.144	458.166	358.657
Tb927.10.14700	0.803741	0.997	0.969644	1	0.908323	0.888	0.838404	0.516	0.591111	0.000523	2245.75	1805	2177.57	2039.86	1882.84	1327.49
Tb927.10.14710	0.751335	0.959	0.829522	1	0.95851	1	1.1565	0.63	1.02183	1	7242.84	5441.8	6008.09	6942.33	8376.38	7400.98
Tb927.10.14720	0.933285	1	1.08574	1	1.02565	1	1.1083	0.791	1.00263	1	573.958	535.666	623.168	588.681	636.118	575.469
Tb927.10.14730	0.863519	0.997	0.963857	1	1.09224	0.911	1.14256	0.674	1.00093	1	1404.42	1212.74	1353.66	1533.96	1604.63	1405.72
Tb927.10.14740	0.949708	1	1.04502	1	1.69548	0.00921	1.86915	0.000373	1.32906	0.0863	613.428	582.578	641.045	1040.06	1146.59	815.28
Tb927.10.14750	0.913521	0.998	0.961618	1	0.709617	0.146	0.721557	0.118	0.457586	8.68e-08	819.584	748.707	788.127	581.591	591.376	375.03
Tb927.10.14760	0.792203	0.997	0.968974	1	1.64018	0.0168	2.04947	2.84e-05	1.89878	1.58e-05	721.508	571.58	699.122	1183.4	1478.71	1369.99
Tb927.10.14770	0.875121	0.997	0.954643	1	0.731573	0.202	0.811011	0.405	0.829104	0.306	1270.12	1111.51	1212.51	929.184	1030.08	1053.06
Tb927.10.14780	0.879495	0.997	0.978763	1	0.999167	1	1.02383	1	0.965367	0.972	917.478	806.917	897.994	916.714	939.342	885.703
Tb927.10.14790	0.820545	0.997	1.00671	1	0.949369	1	1.04901	0.989	0.57603	0.000254	3144.02	2579.81	3165.13	2984.84	3298.13	1811.05
Tb927.10.1480	0.906314	0.997	0.889147	1	0.934724	0.971	1.17021	0.585	0.939097	0.844	599.45	543.29	532.999	560.32	701.48	562.942
Tb927.10.14800	0.832282	0.997	0.945994	1	0.952182	1	1.03372	1	1.16285	0.44	310.855	258.719	294.067	295.991	321.337	361.477
Tb927.10.14810	0.842105	0.997	0.959734	1	0.844955	0.639	0.817981	0.433	0.697323	0.0237	1117.91	941.397	1072.89	944.582	914.428	779.544
Tb927.10.14820	0.772198	0.997	0.934746	1	0.644541	0.0418	0.555155	0.000956	0.215466	0	2131.63	1646.04	1992.53	1373.92	1183.38	459.293
Tb927.10.14830	0.764797	0.997	0.92164	1	0.648067	0.0454	0.558637	0.00112	0.214434	0	4923.21	3765.25	4537.42	3190.57	2750.29	1055.7
Tb927.10.14840	0.766308	0.997	0.955231	1	0.641733	0.0394	0.566521	0.00155	0.224212	0	3389.78	2597.62	3238.02	2175.34	1920.38	760.029
Tb927.10.14850	1.18138	0.997	0.917032	1	0.926168	0.947	0.688577	0.0618	3.39498	0	2.856	3.374	2.619	2.645	1.967	9.697
Tb927.10.14860	0.836062	0.997	0.925252	1	0.668631	0.0702	0.759044	0.217	0.739643	0.0659	1648.65	1378.38	1525.42	1102.34	1251.4	1219.41
Tb927.10.14870	1.1046	0.997	1.0578	1	0.718625	0.166	0.732282	0.142	0.50028	2.67e-06	1504.82	1662.22	1591.8	1081.4	1101.95	752.83
Tb927.10.14880	0.996888	1	1.03849	1	0.932381	0.965	0.884485	0.713	0.979797	1	696.297	694.13	723.095	649.214	615.864	682.23
Tb927.10.14890	0.891651	0.997	1.1996	1	5.29171	0	5.96242	0	5.24413	0	1182.1	1054.02	1418.04	6255.33	7048.17	6199.08
Tb927.10.1490	0.986668	1	1.06003	1	1.04402	1	1.10992	0.786	0.993463	1	4229.72	4173.33	4483.61	4415.92	4694.65	4202.07
Tb927.10.14900	0.871027	0.997	0.951634	1	1.09641	0.901	1.24843	0.366	1.91003	1.29e-05	211.308	184.055	201.088	231.68	263.803	403.606
Tb927.10.14910	0.945718	1	1.04234	1	2.08913	8.29e-05	2.51098	2.72e-08	2.877	1.6e-13	554.433	524.338	577.908	1158.28	1392.17	1595.1
Tb927.10.14920	1.15095	0.997	1.35608	0.622	0.663476	0.0635	0.617661	0.00974	0.609824	0.00121	1293.14	1488.34	1753.61	857.97	798.725	788.591
Tb927.10.14930	0.820154	0.997	0.770769	0.923	0.638957	0.0368	0.682405	0.0543	0.804557	0.216	694.932	569.951	535.632	444.032	474.225	559.113
Tb927.10.14940	0.728766	0.864	0.76231	0.844	0.781551	0.374	0.883983	0.711	0.726123	0.0487	97.377	70.965	74.232	76.105	86.08	70.708
Tb927.10.14950	0.8264	0.997	0.86644	1	0.674168	0.076	0.732036	0.141	0.782122	0.151	1171.98	968.522	1015.45	790.11	857.929	916.63
Tb927.10.14960	0.838104	0.997	0.7971	1	0.689641	0.104	0.78762	0.315	0.808431	0.229	518.846	434.847	413.572	357.817	408.653	419.451
Tb927.10.14970	0.83831	0.997	0.892631	1	0.797063	0.437	0.848122	0.556	0.836872	0.337	210.658	176.597	188.04	167.908	178.664	176.294
Tb927.10.14980	0.755633	0.982	0.913692	1	0.877776	0.771	0.918654	0.859	0.830141	0.31	1348.82	1019.21	1232.4	1183.96	1239.09	1119.71
Tb927.10.14990	0.815616	0.997	0.968274	1	1.22747	0.51	1.29711	0.255	1.04152	0.949	1300.25	1060.5	1259	1596.02	1686.57	1354.23
Tb927.10.150	0.878596	0.997	1.06569	1	1.01568	1	1.24367	0.378	1.49887	0.0101	176.222	154.828	187.798	178.985	219.162	264.134
Tb927.10.1500	1.04807	1	0.791363	1	0.356903	5.46e-09	0.369324	1.28e-09	0.432263	7.88e-09	4598.19	4819.21	3638.84	1641.11	1698.22	1987.62
Tb927.10.15000	0.812993	0.997	0.93816	1	0.902182	0.864	0.902377	0.791	0.80027	0.202	694.093	564.292	651.17	626.198	626.333	555.461
Tb927.10.15010	0.819423	0.997	0.917736	1	1.02609	1	1.01418	1	0.931325	0.804	596.475	488.765	547.406	612.035	604.932	555.512
Tb927.10.15020	0.807526	0.997	0.941297	1	1.44589	0.107	1.56121	0.0195	1.72336	0.000314	557.895	450.515	525.145	806.653	870.993	961.453
Tb927.10.15030	0.711052	0.804	0.777761	0.982	1.55058	0.0422	2.60925	5.99e-09	1.73919	0.000241	73.994	52.613	57.549	114.733	193.068	128.689
Tb927.10.15040	1.02156	1	0.956363	1	1.16829	0.685	1.25118	0.36	1.4507	0.019	181.887	185.808	173.95	212.496	227.574	263.863
Tb927.10.15050	1.11583	0.997	0.905178	1	1.26928	0.399	1.18426	0.541	1.37516	0.0498	77.29	86.242	69.961	98.103	91.531	106.286
Tb927.10.15060	0.881115	0.997	0.815748	1	0.994136	1	1.26557	0.324	1.45731	0.0175	46.177	40.687	37.668	45.906	58.44	67.293
Tb927.10.15070	0.911054	0.997	0.917295	1	1.01593	1	1.22611	0.423	1.36591	0.0557	36.244	33.02	33.247	36.822	44.439	49.506
Tb927.10.15080	0.926064	1	0.942101	1	0.930956	0.96	1.07572	0.902	1.19849	0.326	1464.92	1356.61	1380.1	1363.78	1575.85	1755.69
Tb927.10.15090	1.0102	1	0.926512	1	0.812906	0.504	0.98172	1	1.10128	0.682	271.948	274.722	251.963	221.068	266.977	299.493
Tb927.10.1510	0.920357	1	0.90036	1	0.910377	0.896	1.0205	1	0.877343	0.524	6062.86	5579.99	5458.75	5519.49	6187.15	5319.21
Tb927.10.15100	1.03081	1	0.989679	1	0.84242	0.629	1.03576	1	1.11223	0.638	408.577	421.166	404.36	344.194	423.188	454.433
Tb927.10.15110	1.03867	1	0.992791	1	0.885635	0.804	1.07769	0.895	1.13729	0.534	473.101	491.394	469.691	418.995	509.857	538.051
Tb927.10.15120	0.689643	0.687	0.843227	1	0.923103	0.938	1.14241	0.675	0.916833	0.728	8260.97	5697.12	6965.87	7625.73	9437.42	7573.93
Tb927.10.15130	0.891653	0.997	1.0748	1	1.23342	0.495	1.24993	0.362	1.06659	0.837	348.292	310.556	374.346	429.591	435.34	371.486
Tb927.10.15140	0.833934	0.997	0.949414	1	1.14316	0.76	1.18931	0.527	0.815995	0.256	424.23	353.78	402.77	484.963	504.542	346.169
Tb927.10.15150	0.886241	0.997	0.957331	1	0.869622	0.738	0.934416	0.92	0.750736	0.0834	292.077	258.85	279.614	253.996	272.921	219.272
Tb927.10.15160	0.979408	1	1.03848	1	1.02708	1	1.14337	0.671	1.31122	0.106	703.474	688.988	730.542	722.521	804.332	922.411
Tb927.10.15170	1.15254	0.997	1.07717	1	0.838441	0.612	0.87652	0.68	0.573035	0.000218	1208.21	1392.51	1301.45	1013.01	1059.02	692.346
Tb927.10.15180	0.87524	0.997	1.07069	1	0.709731	0.147	0.721454	0.118	0.419226	2.02e-09	3131.83	2741.1	3353.22	2222.76	2259.47	1312.94
Tb927.10.15190	0.903046	0.997	1.00085	1	0.88134	0.786	0.881296	0.699	0.938665	0.842	556.499	502.544	556.975	490.465	490.441	522.367
Tb927.10.1520	0.965239	1	1.07669	1	1.23129	0.501	1.31535	0.221	1.4545	0.0181	200.342	193.378	215.706	246.679	263.521	291.397
Tb927.10.15200	0.853953	0.997	0.978095	1	1.28196	0.367	1.18171	0.549	1.27456	0.157	198.626	169.617	194.275	254.63	234.719	253.161
Tb927.10.15210	0.831763	0.997	0.896267	1	0.768324	0.323	0.866253	0.636	0.938352	0.841	383.398	318.896	343.627	294.574	332.12	359.762
Tb927.10.15220	0.760501	0.997	0.732362	0.579	0.372039	2.62e-08	0.405208	5.37e-08	0.292268	0	682.613	519.128	499.92	253.959	276.6	199.506
Tb927.10.15230	0.838279	0.997	0.946684	1	0.892709	0.827	0.942798	0.955	0.883804	0.558	501.364	420.283	474.634	447.572	472.686	443.108
Tb927.10.15240	0.945945	1	1.06279	1	0.960569	1	0.98883	1	0.895797	0.62	1795.16	1698.12	1907.88	1724.37	1775.1	1608.1
Tb927.10.15250	0.786744	0.997	0.895675	1	0.841446	0.626	0.768992	0.248	0.629541	0.00268	2110.26	1660.23	1890.1	1775.67	1622.77	1328.49
Tb927.10.15260	0.90477	0.997	1.02111	1	0.98702	1	0.98595	1	1.11447	0.628	614.068	555.591	627.031	606.098	605.441	684.361
Tb927.10.15270	0.815249	0.997	0.945935	1	0.783396	0.382	0.789699	0.323	0.548693	5.87e-05	772.817	630.039	731.035	605.422	610.293	424.039
Tb927.10.15280	0.821312	0.997	0.979848	1	1.00707	1	0.992732	1	1.04154	0.949	1028.24	844.509	1007.52	1035.51	1020.77	1070.96
Tb927.10.15290	0.890768	0.997	0.964264	1	0.91847	0.925	0.955841	0.998	0.913822	0.712	2041.78	1818.75	1968.82	1875.32	1951.62	1865.83
Tb927.10.1530	0.974083	1	1.03508	1	0.930487	0.959	1.00872	1	1.06605	0.839	415.633	404.861	430.213	386.741	419.258	443.086
Tb927.10.15300	0.976437	1	0.964144	1	0.80588	0.473	0.922543	0.875	1.21887	0.272	1390.77	1358	1340.9	1120.79	1283.04	1695.16
Tb927.10.15310	0.979433	1	0.978016	1	1.17097	0.677	1.20055	0.494	1.09209	0.722	299	292.851	292.427	350.12	358.966	326.535
Tb927.10.15320	0.863252	0.997	0.960323	1	0.939055	0.981	0.895932	0.764	0.530775	2.04e-05	168.821	145.735	162.123	158.532	151.252	89.606
Tb927.10.15330	0.881839	0.997	0.995858	1	0.845012	0.639	0.900553	0.784	0.834353	0.326	987.164	870.52	983.075	834.166	888.994	823.643
Tb927.10.15340	0.683414	0.656	0.830694	1	0.759474	0.291	0.899912	0.782	0.697859	0.024	79.926	54.623	66.394	60.702	71.926	55.777
Tb927.10.15350	0.783478	0.997	0.8312	1	0.798506	0.442	1.04494	1	1.06714	0.836	474.651	371.879	394.53	379.011	495.98	506.519
Tb927.10.15360	0.870072	0.997	0.982125	1	0.960146	1	1.08286	0.878	0.948325	0.891	2821.95	2455.3	2771.5	2709.48	3055.76	2676.12
Tb927.10.15370	0.948029	1	0.938298	1	0.831158	0.582	0.741836	0.166	0.480992	6.25e-07	517.825	490.913	485.874	430.395	384.141	249.07
Tb927.10.15380	1.08409	1	1.0194	1	0.673209	0.0746	0.760041	0.22	0.561009	0.000116	610.087	661.391	621.923	410.716	463.691	342.264
Tb927.10.15390	1.00729	1	1.00758	1	1.04769	1	1.0979	0.826	1.0638	0.85	1099.12	1107.14	1107.45	1151.54	1206.72	1169.24
Tb927.10.1540	1.00106	1	0.888432	1	0.85188	0.669	1.00483	1	1.04599	0.93	670.223	670.932	595.448	570.95	673.461	701.048
Tb927.10.15400	0.988541	1	0.927534	1	0.879964	0.779	0.941447	0.95	0.855544	0.419	2417.95	2390.24	2242.73	2127.71	2276.37	2068.66
Tb927.10.15410	0.662072	0.564	0.512172	0.000621	0.396742	2.7e-07	0.424472	2.95e-07	0.291587	0	5271.46	3490.09	2699.89	2091.41	2237.59	1537.09
Tb927.10.15420	0.823463	0.997	0.896196	1	0.688467	0.101	0.662645	0.0348	0.514298	7.08e-06	692.789	570.486	620.875	476.963	459.074	356.3
Tb927.10.15430	0.924604	1	1.02408	1	0.994339	1	1.0292	1	0.876673	0.521	519.777	480.589	532.295	516.835	534.956	455.675
Tb927.10.15440	0.991721	1	1.11259	1	1.50295	0.0661	1.64688	0.0069	1.94514	6.99e-06	257.661	255.528	286.673	387.253	424.337	501.187
Tb927.10.15450	0.892251	0.997	0.894168	1	0.961849	1	1.10867	0.79	1.20243	0.315	380.682	339.664	340.394	366.159	422.052	457.745
Tb927.10.15460	0.982483	1	0.968859	1	1.43031	0.123	1.81978	0.00074	1.89457	1.69e-05	465.961	457.799	451.45	666.467	847.944	882.797
Tb927.10.15470	0.931227	1	0.966725	1	0.977115	1	1.04755	0.994	0.884611	0.561	749.481	697.937	724.542	732.329	785.121	662.999
Tb927.10.15480	0.880485	0.997	1.01773	1	1.12377	0.818	1.1804	0.553	1.14058	0.521	694.423	611.429	706.736	780.369	819.696	792.044
Tb927.10.15490	0.936364	1	1.05302	1	1.09947	0.893	1.23911	0.389	0.939836	0.849	638.886	598.23	672.758	702.439	791.651	600.448
Tb927.10.1550	0.832008	0.997	0.956837	1	0.976719	1	0.921207	0.869	0.71782	0.04	827.127	688.176	791.425	807.871	761.955	593.728
Tb927.10.15500	0.926931	1	1.01743	1	1.26063	0.421	1.50354	0.0369	1.25861	0.185	259.349	240.398	263.87	326.944	389.941	326.418
Tb927.10.15510	1.03465	1	1.01671	1	0.740849	0.229	0.809732	0.4	0.535021	2.65e-05	184.882	191.288	187.971	136.969	149.704	98.916
Tb927.10.15520	0.937291	1	1.0865	1	1.06206	0.987	0.975427	1	0.73157	0.055	1130.85	1059.93	1228.67	1201.03	1103.06	827.294
Tb927.10.15530	0.959869	1	1.01148	1	0.76149	0.298	0.767706	0.244	0.592421	0.000558	1730.32	1660.88	1750.18	1317.62	1328.38	1025.08
Tb927.10.15540	1.00002	1	1.12895	1	1.19665	0.601	1.14749	0.658	1.0245	1	1068.18	1068.2	1205.93	1278.24	1225.72	1094.35
Tb927.10.15550	0.955687	1	1.05546	1	1.04397	1	1.07064	0.918	1.22109	0.266	1253.67	1198.12	1323.2	1308.8	1342.23	1530.84
Tb927.10.15560	0.946836	1	1.04821	1	1.01352	1	1.21403	0.457	1.30604	0.113	100.757	95.4	105.614	102.119	122.322	131.593
Tb927.10.15570	0.956793	1	1.00672	1	0.932069	0.964	1.06607	0.936	1.24776	0.206	580.113	555.048	584.014	540.705	618.44	723.842
Tb927.10.15580	0.789382	0.997	1.03164	1	1.04501	1	1.1864	0.535	1.38392	0.0449	143.78	113.498	148.329	150.252	170.582	198.981
Tb927.10.15590	0.868936	0.997	1.1057	1	1.37332	0.192	1.3192	0.214	1.0392	0.958	312.27	271.343	345.278	428.848	411.948	324.51
Tb927.10.1560	1.13718	0.997	1.14486	1	0.734027	0.209	0.745939	0.177	0.355851	5.84e-13	1707.43	1941.65	1954.78	1253.3	1273.64	607.592
Tb927.10.15600	1.07359	1	1.00896	1	0.651353	0.049	0.687567	0.0605	0.968628	0.987	267.062	286.716	269.455	173.952	183.623	258.684
Tb927.10.15610	0.933031	1	0.973568	1	1.29743	0.332	1.55623	0.0207	2.03819	1.31e-06	415.247	387.438	404.271	538.755	646.218	846.35
Tb927.10.15620	0.81892	0.997	0.721043	0.483	1.12114	0.825	1.45216	0.0619	1.7728	0.000137	89.758	73.504	64.719	100.631	130.342	159.122
Tb927.10.15630	0.887847	0.997	0.859925	1	1.25864	0.425	1.54486	0.0235	2.13213	2.33e-07	74.889	66.49	64.399	94.258	115.693	159.673
Tb927.10.15640	0.897137	0.997	0.976956	1	0.930902	0.96	0.974006	1	0.971574	1	732.279	656.955	715.405	681.68	713.244	711.464
Tb927.10.15650	0.905397	0.997	0.966924	1	0.824305	0.55	0.824727	0.461	0.998831	1	494.939	448.116	478.568	407.98	408.19	494.36
Tb927.10.15660	1.00077	1	1.15132	1	0.707747	0.142	0.804486	0.38	0.911369	0.7	709.163	709.711	816.477	501.908	570.511	646.309
Tb927.10.15670	0.937999	1	1.07941	1	1.19667	0.601	1.26145	0.334	1.29988	0.12	796.208	746.842	859.437	952.795	1004.38	1034.97
Tb927.10.15680	0.909693	0.997	1.09222	1	0.974533	1	1.00086	1	1.0793	0.781	2584.64	2351.23	2823	2518.82	2586.88	2789.6
Tb927.10.15690	1.00671	1	1.07928	1	1.05966	0.993	1.0575	0.964	1.11476	0.627	183.323	184.554	197.857	194.261	193.864	204.362
Tb927.10.1570	0.791708	0.997	0.859268	1	0.499559	0.000248	0.479534	1.66e-05	0.408543	6.21e-10	1148.05	908.917	986.479	573.516	550.527	469.026
Tb927.10.15700	0.863014	0.997	0.949772	1	0.807001	0.477	1.03519	1	1.28602	0.139	8883.51	7666.59	8437.31	7169	9196.15	11424.4
Tb927.10.15710	0.859388	0.997	1.02231	1	0.713357	0.154	0.774474	0.267	0.810855	0.238	455.571	391.512	465.734	324.985	352.827	369.402
Tb927.10.15720	0.698645	0.75	0.943863	1	1.20405	0.58	1.30191	0.245	0.892232	0.602	800.248	559.089	755.325	963.539	1041.85	714.008
Tb927.10.15730	0.978539	1	1.17863	1	1.06405	0.983	1.0571	0.965	1.18827	0.356	3341.12	3269.42	3937.93	3555.14	3531.9	3970.17
Tb927.10.15740	0.861986	0.997	0.998686	1	1.04275	1	1.00375	1	1.02789	1	412.766	355.798	412.223	430.413	414.315	424.278
Tb927.10.15750	0.970288	1	1.20382	1	1.20919	0.564	1.20614	0.478	1.09264	0.72	12374.2	12006.6	14896.4	14962.8	14925.1	13520.6
Tb927.10.15760	0.716868	0.833	0.870658	1	0.649772	0.0472	0.566154	0.00153	0.35256	3.51e-13	3279.25	2350.79	2855.11	2130.76	1856.56	1156.13
Tb927.10.15770	0.937149	1	1.03568	1	1.12554	0.813	1.3097	0.231	1.45355	0.0183	308.687	289.286	319.7	347.439	404.287	448.694
Tb927.10.15780	0.907288	0.997	1.01275	1	1.0719	0.966	1.09807	0.826	1.25417	0.194	761.027	690.47	770.733	815.747	835.663	954.456
Tb927.10.15790	0.753386	0.968	0.755762	0.784	0.766139	0.314	0.808882	0.397	0.842793	0.362	364.288	274.45	275.315	279.095	294.666	307.02
Tb927.10.1580	0.758142	0.986	0.813171	1	0.665324	0.0661	0.641421	0.02	0.651723	0.006	196.8	149.202	160.032	130.936	126.232	128.259
Tb927.10.15800	0.91653	1	1.03422	1	1.03815	1	1.09863	0.825	1.1214	0.599	388.613	356.176	401.912	403.441	426.942	435.79
Tb927.10.15810	0.979032	1	0.928381	1	0.739307	0.225	0.85523	0.588	0.682806	0.0159	238.683	233.678	221.589	176.46	204.129	162.974
Tb927.10.15820	0.820906	0.997	0.95168	1	1.00053	1	0.978695	1	1.00083	1	177.24	145.497	168.676	177.334	173.464	177.386
Tb927.10.15830	0.944171	1	0.99054	1	1.07816	0.949	0.969126	1	1.04491	0.935	348.33	328.883	345.035	375.555	337.576	363.974
Tb927.10.15840	0.906595	0.997	1.00482	1	0.888143	0.812	0.924416	0.883	1.12005	0.604	869.425	788.216	873.618	772.173	803.71	973.799
Tb927.10.15850	0.755778	0.982	0.885165	1	1.00991	1	0.947734	0.97	0.845153	0.372	562.05	424.785	497.507	567.619	532.675	475.019
Tb927.10.15860	0.856778	0.997	1.09551	1	1.01681	1	0.978389	1	0.972481	1	169.434	145.168	185.617	172.282	165.773	164.772
Tb927.10.15870	0.841722	0.997	1.02649	1	1.14464	0.755	1.19505	0.51	1.29416	0.128	313.62	263.981	321.928	358.982	374.791	405.876
Tb927.10.15880	0.922163	1	1.12345	1	1.10755	0.866	1.18449	0.541	1.36477	0.0564	410.134	378.21	460.764	454.243	485.799	559.738
Tb927.10.15890	0.903506	0.997	1.19703	1	0.928942	0.953	0.894463	0.756	0.950927	0.904	295.443	266.935	353.654	274.449	264.263	280.945
Tb927.10.1590	0.748174	0.937	0.933042	1	1.01243	1	1.31323	0.225	1.07374	0.804	1712.28	1281.08	1597.62	1733.55	2248.61	1838.53
Tb927.10.15900	0.870232	0.997	0.79111	1	0.412595	1.03e-06	0.422526	2.49e-07	0.381468	2.2e-11	416.964	362.855	329.864	172.037	176.178	159.058
Tb927.10.15910	1.02996	1	1.24236	1	7.18668	0	8.14743	0	4.16057	0	263.673	271.574	327.577	1894.93	2148.26	1097.03
Tb927.10.15920	0.807012	0.997	0.801298	1	0.424287	2.5e-06	0.431977	5.47e-07	0.345865	1.21e-13	753.916	608.419	604.111	319.877	325.675	260.753
Tb927.10.15930	0.882214	0.997	1.05613	1	1.12156	0.825	1.12796	0.722	1.43531	0.0233	290.3	256.106	306.593	325.588	327.447	416.67
Tb927.10.15940	0.854213	0.997	0.969982	1	0.919249	0.926	0.836672	0.509	0.822342	0.279	454.86	388.547	441.206	418.13	380.569	374.05
Tb927.10.15950	0.905122	0.997	0.979465	1	1.08116	0.943	1.02827	1	1.15518	0.467	198.028	179.24	193.962	214.1	203.626	228.757
Tb927.10.15960	1.02717	1	0.943849	1	0.865108	0.72	0.879479	0.692	1.04716	0.925	217.164	223.064	204.97	187.871	190.992	227.407
Tb927.10.15970	1.09207	1	1.20068	1	1.15037	0.737	1.12819	0.721	1.3734	0.0509	429.688	469.25	515.919	494.3	484.771	590.132
Tb927.10.15980	1.07287	1	1.15006	1	1.11927	0.83	1.1434	0.671	1.39287	0.0401	127.462	136.751	146.589	142.665	145.741	177.539
Tb927.10.15990	1	1	1	1	1	1	1	1	1	1	0	0	0	0	0	0
Tb927.10.160	0.871507	0.997	0.949418	1	0.86148	0.705	0.899875	0.782	0.841583	0.356	487.516	424.874	462.857	419.985	438.703	410.285
Tb927.10.1600	0.942998	1	0.986627	1	1.04168	1	1.18862	0.529	1.30341	0.116	165.977	156.516	163.757	172.894	197.284	216.335
Tb927.10.16000	0.986491	1	0.973951	1	0.799894	0.449	0.700546	0.0794	0.876096	0.518	1223.98	1207.45	1192.1	979.058	857.457	1072.33
Tb927.10.16010	1.46345	0.656	1.18842	1	1.29466	0.338	0.883934	0.711	2.72422	3.1e-12	4.287	6.273	5.094	5.55	3.789	11.678
Tb927.10.16020	0.813328	0.997	0.909763	1	0.95421	1	1.18421	0.541	1.32053	0.0953	300.617	244.5	273.49	286.851	355.993	396.972
Tb927.10.16030	0.847763	0.997	0.909024	1	0.936512	0.975	1.01515	1	1.17959	0.383	369.764	313.473	336.125	346.289	375.366	436.172
Tb927.10.16040	0.931547	1	0.940698	1	0.913661	0.906	0.948305	0.971	1.04502	0.934	547.471	509.995	515.005	500.203	519.17	572.116
Tb927.10.16050	0.770887	0.997	0.912481	1	0.838994	0.614	0.840404	0.525	0.717605	0.0398	218.063	168.102	198.978	182.953	183.261	156.483
Tb927.10.16060	0.839073	0.997	0.807508	1	0.452299	1.72e-05	0.516374	0.000145	0.569332	0.000181	265.422	222.709	214.331	120.05	137.057	151.113
Tb927.10.16070	0.762791	0.997	1.4004	0.43	0.458652	2.53e-05	0.512682	0.000118	0.506175	4.05e-06	148.526	113.294	207.995	68.122	76.147	75.18
Tb927.10.16080	0.856488	0.997	0.883266	1	0.518886	0.000616	0.475409	1.27e-05	0.333107	1.63e-14	472.089	404.339	416.98	244.96	224.435	157.256
Tb927.10.16090	0.893167	0.997	0.972459	1	0.86842	0.734	0.865738	0.634	0.775861	0.135	850.008	759.199	826.598	738.164	735.884	659.488
Tb927.10.1610	0.879893	0.997	0.938	1	0.994914	1	0.961109	1	0.844435	0.369	349.342	307.384	327.683	347.565	335.756	294.997
Tb927.10.16100	0.649848	0.505	0.986579	1	1.40167	0.154	1.11164	0.78	0.614404	0.00146	1854.38	1205.07	1829.49	2599.23	2061.4	1139.34
Tb927.10.16110	0.781642	0.997	0.855229	1	0.689118	0.103	0.670042	0.0406	0.674006	0.0122	531.132	415.155	454.239	366.013	355.881	357.986
Tb927.10.16120	0.851769	0.997	1.04035	1	1.32646	0.272	1.27518	0.301	0.604663	0.000965	1777.27	1513.82	1848.98	2357.47	2266.33	1074.65
Tb927.10.16130	0.847908	0.997	1.11938	1	1.20755	0.568	1.2648	0.326	1.05772	0.875	50.036	42.426	56.01	60.421	63.286	52.924
Tb927.10.16140	1.04869	1	1.2485	1	1.43567	0.117	1.27484	0.302	1.10565	0.665	356.723	374.092	445.368	512.138	454.764	394.412
Tb927.10.16150	0.905312	0.997	0.979726	1	0.884696	0.8	0.793491	0.337	0.811049	0.239	860.281	778.823	842.84	761.087	682.625	697.73
Tb927.10.16160	0.895409	0.997	0.920658	1	0.941409	0.987	0.898789	0.777	0.872075	0.497	269.827	241.605	248.418	254.017	242.518	235.309
Tb927.10.16170	0.830187	0.997	0.987437	1	0.891737	0.825	0.876398	0.679	0.863932	0.459	367.556	305.14	362.938	327.763	322.125	317.543
Tb927.10.16180	0.85972	0.997	0.986099	1	0.82534	0.555	0.831111	0.487	0.934191	0.82	213.792	183.801	210.82	176.451	177.685	199.722
Tb927.10.16190	0.945076	1	0.790839	1	0.597567	0.0116	0.504914	7.72e-05	0.536931	2.96e-05	2407.83	2275.59	1904.21	1438.84	1215.75	1292.84
Tb927.10.1620	0.884435	0.997	0.959944	1	0.923881	0.941	0.962476	1	0.960466	0.951	907.852	802.936	871.488	838.748	873.786	871.961
Tb927.10.16200	1.10204	0.997	1.07394	1	1.26807	0.402	1.71155	0.00311	2.61551	2.45e-11	295.19	325.311	317.016	374.321	505.231	772.071
Tb927.10.16210	1.04185	1	1.08832	1	0.974049	1	1.38151	0.123	2.05768	9.13e-07	39.454	41.105	42.939	38.43	54.506	81.184
Tb927.10.16220	0.99996	1	0.999961	1	1.49176	0.0702	0.999961	1	1.49176	0.0109	0.184	0.184	0.184	0.274	0.184	0.274
Tb927.10.16230	1	1	1	1	1	1	1	1	1	1	0	0	0	0	0	0
Tb927.10.16240	1	1	1	1	1	1	1	1	1	1	0	0	0	0	0	0
Tb927.10.16250	1	1	1	1	1	1	1	1	1	1	0	0	0	0	0	0
Tb927.10.16260	1	1	1	1	1	1	1	1	1	1	0	0	0	0	0	0
Tb927.10.16270	1	1	1	1	1	1	1	1	1	1	0	0	0	0	0	0
Tb927.10.16280	1	1	1	1	1	1	1	1	1	1	0	0	0	0	0	0
Tb927.10.16290	1	1	1	1	1	1	1	1	1	1	0	0	0	0	0	0
Tb927.10.1630	0.897396	0.997	0.991861	1	0.779554	0.366	0.791508	0.329	0.477022	4.55e-07	1991.61	1787.27	1975.4	1552.57	1576.38	950.044
Tb927.10.16300	1	1	1	1	1	1	1	1	1	1	0	0	0	0	0	0
Tb927.10.16310	1	1	1	1	1	1	1	1	1	1	0	0	0	0	0	0
Tb927.10.16320	1	1	1	1	1	1	1	1	1	1	0	0	0	0	0	0
Tb927.10.16330	1	1	1	1	1	1	1	1	1	1	0	0	0	0	0	0
Tb927.10.16340	1	1	1	1	1	1	1	1	1	1	0	0	0	0	0	0
Tb927.10.16350	1	1	1	1	1	1	1	1	1	1	0	0	0	0	0	0
Tb927.10.16360	1	1	1	1	1	1	1	1	1	1	0	0	0	0	0	0
Tb927.10.16370	0.670325	0.564	0.670326	0.179	0.670326	0.0702	0.670326	0.0406	0.670326	0.0109	0.274	0.184	0.184	0.184	0.184	0.184
Tb927.10.16380	1	1	1	1	1	1	1	1	1	1	0	0	0	0	0	0
Tb927.10.16390	1	1	1	1	1	1	1	1	1	1	0	0	0	0	0	0
Tb927.10.1640	0.792857	0.997	0.937641	1	2.55273	1.74e-07	3.26528	2.08e-13	3.13164	0	49.126	38.95	46.062	125.405	160.41	153.845
Tb927.10.16400	1	1	1	1	1	1	1	1	1	1	0	0	0	0	0	0
Tb927.10.16410	1	1	1	1	1	1	1	1	1	1	0	0	0	0	0	0
Tb927.10.16420	1	1	1	1	1	1	1	1	1	1	0	0	0	0	0	0
Tb927.10.16430	1	1	1	1	1	1	1	1	1	1	0	0	0	0	0	0
Tb927.10.16440	0.999992	1	0.670319	0.179	0.999992	1	0.670319	0.0406	0.670319	0.0109	0.274	0.274	0.184	0.274	0.184	0.184
Tb927.10.16450	1	1	1	1	1	1	1	1	1	1	0	0	0	0	0	0
Tb927.10.16460	1	1	1	1	1	1	1	1	1	1	0	0	0	0	0	0
Tb927.10.16470	1	1	1	1	1	1	1	1	1	1	0	0	0	0	0	0
Tb927.10.16480	1	1	1	1	1	1	1	1	1	1	0	0	0	0	0	0
Tb927.10.16490	1	1	1	1	1	1	1	1	1	1	0	0	0	0	0	0
Tb927.10.1650	0.87815	0.997	1.10688	1	2.67143	3.28e-08	3.09585	2.89e-12	3.28922	0	55.673	48.889	61.623	148.726	172.355	183.121
Tb927.10.16500	1	1	1	1	1	1	1	1	1	1	0	0	0	0	0	0
Tb927.10.16510	1	1	1	1	1	1	1	1	1	1	0	0	0	0	0	0
Tb927.10.16520	1	1	1	1	1	1	1	1	1	1	0	0	0	0	0	0
Tb927.10.16530	1	1	1	1	1	1	1	1	1	1	0	0	0	0	0	0
Tb927.10.16540	1	1	1	1	1	1	1	1	1	1	0	0	0	0	0	0
Tb927.10.16550	1	1	1	1	1	1	1	1	1	1	0	0	0	0	0	0
Tb927.10.16560	1	1	1	1	1	1	1	1	1	1	0	0	0	0	0	0
Tb927.10.1660	0.785441	0.997	0.865893	1	0.629314	0.0289	0.62716	0.0131	0.682869	0.0159	435.841	342.328	377.392	274.281	273.342	297.623
Tb927.10.1670	0.965536	1	1.10383	1	0.937276	0.976	1.05977	0.957	1.94959	6.47e-06	5.743	5.546	6.34	5.383	6.087	11.197
Tb927.10.1680	0.780116	0.997	0.950447	1	0.872967	0.752	0.984094	1	1.10293	0.676	285.377	222.627	271.236	249.125	280.838	314.751
Tb927.10.1690	0.835013	0.997	0.888014	1	0.713905	0.155	0.744484	0.174	0.722158	0.0445	408.254	340.898	362.536	291.455	303.939	294.824
Tb927.10.170	0.903323	0.997	1.017	1	0.856159	0.685	0.819223	0.439	0.447918	3.65e-08	2080.43	1879.3	2115.8	1781.17	1704.33	931.861
Tb927.10.1700	0.893111	0.997	0.980002	1	0.987163	1	1.06677	0.933	1.02964	0.999	474.171	423.488	464.689	468.085	505.834	488.225
Tb927.10.1710	0.855766	0.997	0.925993	1	0.906243	0.88	0.93698	0.931	0.983954	1	662.682	567.101	613.639	600.551	620.92	652.048
Tb927.10.1720	1.123	0.997	1.05578	1	0.69637	0.117	0.735297	0.15	0.57759	0.000275	822.474	923.634	868.348	572.746	604.763	475.052
Tb927.10.1730	0.856957	0.997	0.958969	1	0.869495	0.738	0.83768	0.513	0.750136	0.0823	467.33	400.481	448.155	406.341	391.473	350.561
Tb927.10.1740	0.896416	0.997	0.999195	1	0.91466	0.908	0.849496	0.563	0.749343	0.081	376.338	337.356	376.035	344.221	319.698	282.006
Tb927.10.1750	0.858451	0.997	0.945965	1	1.27881	0.376	1.28054	0.289	1.18942	0.353	190.933	163.907	180.616	244.168	244.498	227.1
Tb927.10.1760	0.79031	0.997	0.951391	1	1.23179	0.5	1.05397	0.973	1.2746	0.157	28	22.129	26.639	34.491	29.512	35.689
Tb927.10.1770	1.05334	1	0.979209	1	1.69506	0.00924	2.07003	2.08e-05	4.04073	0	67.827	71.445	66.417	114.971	140.404	274.072
Tb927.10.1780	1.00439	1	1.11971	1	1.98939	0.00029	3.53435	0	4.58316	0	8.394	8.431	9.399	16.699	29.667	38.47
Tb927.10.1790	0.474044	0.00307	1.67831	0.0256	1.72173	0.00686	2.59288	7.7e-09	6.59076	0	0.579	0.274	0.972	0.997	1.501	3.815
Tb927.10.180	0.748063	0.937	0.913867	1	0.560544	0.00335	0.501854	6.46e-05	0.391164	7.68e-11	2176.59	1628.23	1989.12	1220.08	1092.33	851.404
Tb927.10.1800	0.831829	0.997	0.954751	1	1.07824	0.949	1.15696	0.628	0.943769	0.869	343.597	285.814	328.05	370.481	397.527	324.276
Tb927.10.1810	0.824093	0.997	0.931891	1	0.817643	0.522	0.885958	0.719	0.808048	0.228	284.782	234.687	265.386	232.85	252.305	230.118
Tb927.10.1820	0.843258	0.997	0.906675	1	0.883869	0.797	0.967428	1	1.05973	0.868	167.435	141.191	151.81	147.991	161.982	177.436
Tb927.10.1830	0.822067	0.997	0.904284	1	0.857393	0.689	1.00154	1	1.38477	0.0445	309.269	254.24	279.667	265.165	309.744	428.266
Tb927.10.1840	0.8871	0.997	0.930999	1	0.95447	1	1.12378	0.736	1.40897	0.0327	400.673	355.437	373.026	382.43	450.268	564.535
Tb927.10.1850	0.914526	0.999	0.966393	1	0.944648	0.995	0.945996	0.965	1.01115	1	423.068	386.906	408.849	399.65	400.22	427.787
Tb927.10.1860	0.846885	0.997	0.905982	1	1.07952	0.947	1.14647	0.661	1.08245	0.765	354.967	300.616	321.594	383.195	406.96	384.234
Tb927.10.1870	0.85904	0.997	1.07393	1	0.987633	1	1.05	0.986	0.919098	0.74	235.265	202.102	252.657	232.356	247.029	216.232
Tb927.10.1880	0.83632	0.997	0.956914	1	0.758282	0.287	0.794851	0.342	0.817093	0.26	285.732	238.963	273.421	216.665	227.114	233.469
Tb927.10.1890	0.852915	0.997	0.953054	1	0.788457	0.402	0.79025	0.325	0.8195	0.269	2034.05	1734.87	1938.56	1603.76	1607.41	1666.9
Tb927.10.190	0.73869	0.893	0.781694	1	0.953697	1	1.24128	0.384	1.04426	0.938	6505.09	4805.24	5084.99	6203.88	8074.65	6793
Tb927.10.1900	0.898943	0.997	1.10896	1	0.769261	0.327	0.872578	0.662	0.791524	0.177	545.342	490.232	604.765	419.511	475.854	431.652
Tb927.10.1910	0.864782	0.997	1.00226	1	1.04271	1	0.985674	1	0.88469	0.561	1805.97	1561.77	1810.05	1883.1	1780.1	1597.72
Tb927.10.1920	0.826432	0.997	0.868665	1	0.841824	0.627	1.07503	0.904	1.01181	1	83.531	69.033	72.56	70.318	89.798	84.517
Tb927.10.1930	0.881265	0.997	0.820135	1	0.481868	9.82e-05	0.584622	0.00315	0.676775	0.0133	972.738	857.24	797.777	468.732	568.684	658.325
Tb927.10.1940	1.00451	1	0.990044	1	0.941797	0.987	1.15602	0.631	1.24954	0.202	300.066	301.419	297.079	282.601	346.883	374.945
Tb927.10.1950	0.917713	1	1.01201	1	0.851735	0.669	0.878138	0.686	0.849152	0.39	708.017	649.756	716.518	603.042	621.736	601.214
Tb927.10.1960	1.03578	1	1.09238	1	0.8195	0.531	0.830274	0.483	0.557247	9.48e-05	990.929	1026.38	1082.47	812.066	822.743	552.192
Tb927.10.1970	0.910557	0.997	0.94853	1	0.831172	0.582	0.828142	0.473	0.829843	0.308	1947.31	1773.14	1847.08	1618.55	1612.65	1615.96
Tb927.10.1980	0.927821	1	0.936397	1	0.83267	0.589	0.924768	0.884	1.08221	0.767	731.213	678.435	684.706	608.859	676.203	791.327
Tb927.10.1990	0.819483	0.997	0.876816	1	0.785834	0.391	0.724483	0.124	0.775331	0.134	2299.97	1884.78	2016.65	1807.39	1666.29	1783.23
Tb927.10.20	1	1	1	1	1	1	1	1	1	1	0	0	0	0	0	0
Tb927.10.200	0.818923	0.997	0.985985	1	1.37174	0.194	1.52275	0.0299	1.06302	0.853	802.563	657.237	791.315	1100.9	1222.1	853.142
Tb927.10.2000	0.885486	0.997	0.92341	1	0.793655	0.422	0.904382	0.8	0.911201	0.699	710.692	629.307	656.26	564.044	642.737	647.583
Tb927.10.2010	0.717539	0.833	0.766482	0.88	1.1264	0.811	1.01268	1	0.553686	7.8e-05	3975.38	2852.49	3047.06	4477.86	4025.78	2201.11
Tb927.10.2020	0.714593	0.822	0.764793	0.866	1.09102	0.916	0.988109	1	0.5255	1.46e-05	3680.99	2630.41	2815.19	4016.01	3637.21	1934.36
Tb927.10.2030	0.875103	0.997	0.961044	1	1.00472	1	1.0234	1	1.05832	0.873	543.873	475.944	522.685	546.439	556.6	575.59
Tb927.10.2040	0.957736	1	0.976232	1	0.874021	0.757	0.885714	0.718	0.890852	0.594	886.46	848.995	865.39	774.784	785.15	789.704
Tb927.10.2050	0.923925	1	1.0182	1	0.860315	0.7	0.78468	0.303	0.743576	0.0718	397.827	367.563	405.069	342.256	312.167	295.815
Tb927.10.2060	0.963703	1	0.963072	1	0.867281	0.729	0.919416	0.861	0.744462	0.0731	945.435	911.119	910.522	819.958	869.249	703.84
Tb927.10.2070	0.848775	0.997	0.904972	1	0.727433	0.19	0.861462	0.617	0.758613	0.0979	332.386	282.121	300.8	241.788	286.338	252.152
Tb927.10.2080	0.981138	1	0.978669	1	1.15321	0.728	1.64429	0.00715	1.39955	0.037	542.763	532.525	531.185	625.92	892.459	759.624
Tb927.10.2090	0.766102	0.997	1.08522	1	0.637148	0.0352	0.686105	0.0588	0.466317	1.87e-07	11050.3	8465.68	11992.1	7040.7	7581.69	5152.96
Tb927.10.210	0.83374	0.997	0.934542	1	1.1946	0.606	1.21182	0.462	0.972938	1	774.676	645.878	723.968	925.432	938.767	753.711
Tb927.10.2100	0.76242	0.997	1.09046	1	0.643486	0.0408	0.704958	0.0865	0.480237	5.88e-07	26498.5	20203	28895.6	17051.4	18680.4	12725.6
Tb927.10.2110	0.761751	0.997	1.09086	1	0.648836	0.0463	0.716024	0.107	0.480574	6.05e-07	15212.2	11587.9	16594.4	9870.23	10892.3	7310.6
Tb927.10.2120	0.761647	0.997	0.759021	0.812	0.759437	0.291	0.87165	0.658	0.955932	0.929	167.8	127.805	127.364	127.434	146.263	160.406
Tb927.10.2130	0.932773	1	0.975853	1	1.20895	0.564	1.31793	0.216	1.44574	0.0203	680.162	634.437	663.738	822.281	896.406	983.337
Tb927.10.2140	1	1	1	1	1	1	1	1	1	1	0	0	0	0	0	0
Tb927.10.2150	0.855181	0.997	0.981094	1	1.24767	0.456	1.25109	0.36	1.00849	1	211.999	181.297	207.991	264.504	265.23	213.799
Tb927.10.2160	0.854103	0.997	0.859598	1	0.896767	0.844	0.940579	0.947	0.823782	0.285	393.39	335.996	338.157	352.78	370.015	324.068
Tb927.10.2170	0.858696	0.997	0.854086	1	0.815873	0.514	0.933115	0.915	0.753869	0.0889	195.495	167.871	166.97	159.499	182.419	147.378
Tb927.10.2180	0.891374	0.997	0.976748	1	1.03153	1	1.03427	1	0.943432	0.867	372.559	332.089	363.896	384.305	385.327	351.484
Tb927.10.2190	0.767783	0.997	0.976392	1	0.646057	0.0433	0.590103	0.00385	0.568439	0.000173	1274.23	978.329	1244.14	823.223	751.926	724.321
Tb927.10.220	0.688386	0.684	0.849	1	0.995314	1	1.16492	0.602	0.899325	0.639	1194.62	822.36	1014.23	1189.02	1391.64	1074.35
Tb927.10.2200	0.867243	0.997	0.946108	1	0.871151	0.744	0.964424	1	0.960224	0.95	416.322	361.052	393.885	362.679	401.51	399.762
Tb927.10.2210	0.840111	0.997	0.857349	1	0.839427	0.616	0.927435	0.893	0.73635	0.0613	878.111	737.711	752.847	737.11	814.39	646.596
Tb927.10.2220	1.0314	1	1.2188	1	1.5346	0.0493	1.47138	0.0508	1.02303	1	801.119	826.277	976.404	1229.4	1178.75	819.567
Tb927.10.2230	0.88312	0.997	0.940939	1	1.02151	1	1.08888	0.857	1.05135	0.906	509.6	450.037	479.502	520.561	554.891	535.765
Tb927.10.2240	0.853786	0.997	1.0793	1	0.87951	0.778	0.773896	0.265	0.475502	4e-07	2842.61	2426.98	3068.02	2500.1	2199.88	1351.67
Tb927.10.2250	0.687436	0.684	0.570447	0.01	0.461522	3.01e-05	0.656717	0.0299	0.698004	0.0241	727.59	500.172	415.052	335.799	477.821	507.86
Tb927.10.2260	0.908348	0.997	0.992573	1	0.913662	0.906	0.899609	0.78	0.761592	0.104	946.014	859.31	938.988	864.337	851.043	720.477
Tb927.10.2270	0.858123	0.997	0.919877	1	1.04258	1	1.07247	0.913	1.20346	0.313	1122.04	962.844	1032.13	1169.81	1203.35	1350.33
Tb927.10.2280	1.17095	0.997	1.16519	1	1.2528	0.441	1.32158	0.21	1.87899	2.23e-05	213.582	250.093	248.863	267.576	282.266	401.319
Tb927.10.2290	1.05706	1	1.12888	1	1.03212	1	0.94604	0.965	0.731026	0.0543	998.69	1055.68	1127.4	1030.77	944.801	730.068
Tb927.10.230	0.799883	0.997	0.933504	1	0.834762	0.597	0.804678	0.38	0.72936	0.0523	1073.09	858.343	1001.73	895.771	863.489	782.666
Tb927.10.2300	0.905653	0.997	1.13123	1	2.44004	8.13e-07	2.53885	1.77e-08	2.18094	9.4e-08	155.922	141.211	176.383	380.455	395.861	340.056
Tb927.10.2310	1.14508	0.997	1.0574	1	0.870237	0.741	0.856212	0.592	0.55638	9.04e-05	542.473	621.177	573.612	472.08	464.472	301.821
Tb927.10.2320	0.856723	0.997	1.02573	1	1.0798	0.946	1.01021	1	0.868221	0.478	393.162	336.831	403.278	424.535	397.175	341.351
Tb927.10.2330	0.879005	0.997	1.01829	1	2.3812	1.83e-06	2.60237	6.64e-09	1.98168	3.63e-06	286.766	252.069	292.009	682.846	746.27	568.279
Tb927.10.2340	0.98764	1	1.10183	1	1.13024	0.801	1.24562	0.373	1.2253	0.256	143.256	141.485	157.844	161.914	178.442	175.531
Tb927.10.2350	0.961976	1	1.07733	1	1.02595	1	0.994771	1	0.735839	0.0607	1063.92	1023.47	1146.2	1091.54	1058.36	782.875
Tb927.10.2360	0.952356	1	1.03351	1	0.963931	1	0.98438	1	0.753477	0.0882	572.106	544.848	591.28	551.471	563.17	431.069
Tb927.10.2370	0.929275	1	1.13511	1	0.82011	0.533	0.870904	0.656	0.466665	1.92e-07	1884.92	1751.61	2139.59	1545.85	1641.59	879.629
Tb927.10.2380	0.870116	0.997	1.01811	1	1.06408	0.983	0.965639	1	0.796019	0.19	1329.86	1157.13	1353.94	1415.08	1284.16	1058.59
Tb927.10.2390	1.24014	0.997	1.34549	0.669	2.97926	4.63e-10	2.82219	2.16e-10	2.73331	2.6e-12	141.077	174.955	189.817	420.304	398.145	385.606
Tb927.10.240	0.799782	0.997	0.951299	1	0.958479	1	0.899655	0.78	0.738569	0.0644	824.074	659.079	783.94	789.858	741.382	608.635
Tb927.10.2400	1.08505	1	1.02745	1	6.46279	0	13.4199	0	10.5034	0	35.071	38.054	36.034	226.659	470.655	368.37
Tb927.10.2410	1.07156	1	1.21552	1	8.21465	0	16.2139	0	11.1545	0	226.794	243.024	275.672	1863.03	3677.22	2529.77
Tb927.10.2420	0.983098	1	0.831289	1	0.607323	0.0157	0.626166	0.0128	0.847652	0.383	146.575	144.098	121.847	89.019	91.78	124.245
Tb927.10.2430	1.09304	1	0.913619	1	0.665381	0.0661	0.57002	0.00177	0.730138	0.0532	1194.59	1305.73	1091.4	794.858	680.94	872.217
Tb927.10.2440	1.00687	1	1.1083	1	1.42781	0.125	2.28992	7.94e-07	3.41936	0	186.802	188.086	207.033	266.718	427.763	638.745
Tb927.10.2450	0.738433	0.891	1.10678	1	0.969101	1	0.905971	0.807	1.42636	0.0261	12.791	9.445	14.157	12.396	11.588	18.245
Tb927.10.2460	0.946692	1	0.944637	1	0.899284	0.853	1.02465	1	1.22644	0.254	496.503	470.036	469.016	446.498	508.741	608.933
Tb927.10.2470	0.82646	0.997	1.02422	1	1.45798	0.0957	1.65262	0.00645	1.08796	0.74	894.788	739.506	916.462	1304.58	1478.75	973.491
Tb927.10.2480	0.909611	0.997	0.984528	1	1.08111	0.943	1.12745	0.723	1.34177	0.0744	765.436	696.249	753.593	827.519	862.989	1027.04
Tb927.10.2490	1.02865	1	0.904258	1	0.714398	0.156	0.740911	0.164	0.63099	0.00282	1281.09	1317.79	1158.43	915.206	949.172	808.353
Tb927.10.250	0.959325	1	1.06452	1	1.01753	1	1.05983	0.956	1.04526	0.933	504.973	484.434	537.554	513.827	535.188	527.827
Tb927.10.2500	1.01982	1	1.14939	1	1.66271	0.0131	2.10359	1.27e-05	1.36409	0.0569	258.187	263.303	296.756	429.291	543.12	352.192
Tb927.10.2510	0.910361	0.997	0.996333	1	1.08272	0.94	1.17668	0.564	1.02474	1	661.052	601.796	658.628	715.737	777.849	677.404
Tb927.10.2520	0.900768	0.997	0.989353	1	0.947458	1	1.02187	1	1.10163	0.681	835.881	752.934	826.981	791.962	854.165	920.83
Tb927.10.2530	0.787814	0.997	0.98877	1	0.810493	0.494	0.792697	0.334	0.454063	6.34e-08	1050.38	827.501	1038.58	851.323	832.63	476.937
Tb927.10.2540	0.778255	0.997	0.984052	1	1.46882	0.0868	1.83583	0.000594	1.58156	0.00296	217.985	169.648	214.509	320.182	400.184	344.756
Tb927.10.2550	0.894756	0.997	0.953997	1	0.817093	0.52	0.838183	0.515	0.717086	0.0394	275	246.058	262.349	224.701	230.5	197.199
Tb927.10.2560	0.636262	0.418	0.598834	0.0281	0.681943	0.0888	0.522829	0.000204	0.241316	0	5852.8	3723.91	3504.86	3991.28	3060.01	1412.38
Tb927.10.2570	0.908267	0.997	0.93173	1	1.10217	0.884	1.31451	0.222	1.58686	0.00274	2302.66	2091.43	2145.46	2537.92	3026.88	3654.01
Tb927.10.2580	0.943605	1	1.00146	1	0.844404	0.638	0.924913	0.884	0.728818	0.0516	666.229	628.657	667.199	562.566	616.204	485.56
Tb927.10.2590	0.974464	1	1.14178	1	1.2991	0.328	1.4188	0.0863	1.30367	0.116	536.515	522.814	612.583	696.989	761.206	699.441
Tb927.10.260	0.913661	0.998	1.10153	1	1.21451	0.547	1.35732	0.153	1.34065	0.0755	99.996	91.362	110.149	121.447	135.727	134.059
Tb927.10.2600	1.06263	1	1.18457	1	1.76599	0.00413	1.65255	0.00646	1.17661	0.393	337.498	358.637	399.79	596.017	557.731	397.104
Tb927.10.2610	0.876757	0.997	1.01697	1	1.47306	0.0838	1.23227	0.407	0.877413	0.525	851.371	746.445	865.817	1254.12	1049.12	747.004
Tb927.10.2620	0.837087	0.997	1.05483	1	1.06264	0.986	1.0271	1	0.58634	0.000419	807.055	675.575	851.306	857.612	828.924	473.208
Tb927.10.2630	0.862863	0.997	1.00133	1	1.00386	1	1.0332	1	1.06831	0.831	322.789	278.523	323.218	324.037	333.507	344.84
Tb927.10.2640	0.815628	0.997	0.973761	1	1.22019	0.531	1.50114	0.0379	1.28923	0.135	1679.75	1370.05	1635.67	2049.61	2521.54	2165.58
Tb927.10.2650	0.897342	0.997	0.969298	1	1.00931	1	0.99676	1	0.995637	1	1422.76	1276.7	1379.07	1436.01	1418.15	1416.55
Tb927.10.2660	0.938509	1	1.12232	1	1.0719	0.966	0.958193	1	0.945212	0.874	303.471	284.81	340.592	325.292	290.784	286.844
Tb927.10.2670	0.802146	0.997	0.940999	1	0.986876	1	0.970126	1	0.900649	0.646	328.472	263.482	309.091	324.161	318.659	295.838
Tb927.10.2680	0.856543	0.997	0.95084	1	1.05659	1	1.08028	0.887	0.829415	0.307	1025.22	878.15	974.826	1083.24	1107.53	850.338
Tb927.10.2690	0.915533	1	0.988527	1	1.18866	0.625	1.41026	0.0936	1.51219	0.00828	513.002	469.67	507.116	609.782	723.463	775.753
Tb927.10.270	0.70476	0.784	0.86802	1	0.93089	0.96	1.14838	0.655	0.941681	0.858	3707.81	2613.12	3218.45	3451.56	4257.98	3491.58
Tb927.10.2700	1.09552	0.998	1.06617	1	0.772457	0.338	0.813188	0.414	0.522572	1.22e-05	1116.47	1223.12	1190.35	862.426	907.902	583.437
Tb927.10.2710	1.09237	1	1.0619	1	0.839632	0.617	0.823151	0.455	0.541479	3.88e-05	140.276	153.233	148.959	117.78	115.468	75.957
Tb927.10.2720	0.929	1	0.965232	1	0.898548	0.851	0.956438	1	0.942836	0.864	549.746	510.714	530.633	493.974	525.798	518.321
Tb927.10.2730	0.868554	0.997	0.892629	1	0.8738	0.756	0.946024	0.965	0.768089	0.118	1241.09	1077.95	1107.83	1084.47	1174.1	953.268
Tb927.10.2740	0.862455	0.997	0.88919	1	0.847113	0.651	0.950499	0.98	0.693205	0.0212	531.485	458.382	472.591	450.228	505.176	368.428
Tb927.10.2750	0.956979	1	1.01176	1	0.928665	0.953	0.972031	1	0.711997	0.0347	618.922	592.296	626.201	574.771	601.611	440.671
Tb927.10.2760	0.852414	0.997	0.99311	1	1.01353	1	1.0471	0.995	0.956174	0.931	1228.79	1047.44	1220.33	1245.42	1286.67	1174.94
Tb927.10.2770	0.937723	1	1.05559	1	0.866062	0.724	0.854299	0.584	0.569247	0.00018	1603.67	1503.8	1692.83	1388.88	1370.02	912.886
Tb927.10.2780	0.943455	1	0.983789	1	0.907887	0.886	0.963159	1	0.781544	0.149	1877.59	1771.42	1847.15	1704.64	1808.41	1467.42
Tb927.10.2790	0.94449	1	0.972324	1	1.00797	1	1.09824	0.826	1.1818	0.376	993.693	938.533	966.192	1001.62	1091.32	1174.35
Tb927.10.280	0.817004	0.997	0.814493	1	0.689077	0.103	0.650929	0.0257	0.590984	0.00052	1746.37	1426.79	1422.41	1203.38	1136.76	1032.08
Tb927.10.2800	0.728943	0.865	0.820603	1	0.673187	0.0746	0.766843	0.241	0.61347	0.00141	382.718	278.98	314.06	257.641	293.485	234.786
Tb927.10.2810	0.824656	0.997	0.859733	1	0.654084	0.0517	0.717828	0.111	0.692095	0.0205	773.747	638.075	665.216	506.095	555.417	535.506
Tb927.10.2820	1.01059	1	1.08557	1	0.967294	1	1.02152	1	1.20058	0.321	191.76	193.791	208.169	185.488	195.887	230.223
Tb927.10.2830	0.804634	0.997	0.796817	1	0.765122	0.311	0.878065	0.685	0.835104	0.329	163.291	131.389	130.113	124.937	143.38	136.365
Tb927.10.2840	0.708231	0.798	0.859359	1	0.961136	1	1.24218	0.381	1.00045	1	5605.99	3970.34	4817.55	5388.12	6963.63	5608.52
Tb927.10.2850	1.25707	0.997	1.46751	0.229	1.7366	0.00576	1.7773	0.00133	1.44324	0.021	318.251	400.064	467.036	552.677	565.63	459.314
Tb927.10.2860	0.819213	0.997	0.929821	1	0.81736	0.521	0.743996	0.173	0.769067	0.12	892.641	731.263	829.996	729.609	664.121	686.501
Tb927.10.2870	0.906897	0.997	0.90663	1	0.989872	1	1.16718	0.595	1.3128	0.104	727.476	659.746	659.552	720.109	849.099	955.032
Tb927.10.2880	0.84272	0.997	1.06543	1	1.04044	1	1.06306	0.947	0.851981	0.403	6058.18	5105.35	6454.55	6303.15	6440.21	5161.45
Tb927.10.2890	0.609809	0.261	0.814307	1	1.28599	0.358	1.13354	0.703	0.628412	0.00256	11748.9	7164.58	9567.2	15109	13317.9	7383.15
Tb927.10.290	0.766574	0.997	0.866429	1	0.710275	0.148	0.719355	0.114	0.618516	0.00174	960.985	736.666	832.625	682.564	691.29	594.385
Tb927.10.2900	0.996626	1	1.05581	1	0.921583	0.932	1.04332	1	0.73776	0.0632	2617.36	2608.53	2763.43	2412.12	2730.74	1930.98
Tb927.10.2910	0.84796	0.997	0.966272	1	0.90508	0.875	0.866175	0.635	0.799632	0.2	610.191	517.417	589.61	552.271	528.532	487.928
Tb927.10.2920	0.944323	1	1.01096	1	0.946854	1	1.07915	0.889	1.45554	0.0179	740.013	698.811	748.123	700.684	798.586	1077.12
Tb927.10.2930	0.938816	1	1.00712	1	1.0001	1	1.08922	0.856	1.00434	1	1325.12	1244.04	1334.55	1325.25	1443.34	1330.87
Tb927.10.2940	0.853931	0.997	0.959247	1	1.07089	0.968	1.159	0.621	1.25071	0.2	455.799	389.221	437.224	488.11	528.273	570.071
Tb927.10.2950	0.918559	1	0.973638	1	0.977625	1	1.12033	0.747	1.0646	0.846	2281.4	2095.6	2221.26	2230.36	2555.92	2428.78
Tb927.10.2960	0.874544	0.997	0.964539	1	0.867824	0.731	0.90994	0.824	0.905323	0.669	1062.25	928.986	1024.58	921.848	966.586	961.681
Tb927.10.2970	0.682406	0.653	0.621332	0.0592	0.622229	0.0239	0.724779	0.125	1.11637	0.62	798.749	545.071	496.288	497.004	578.917	891.702
Tb927.10.2980	0.909654	0.997	0.952194	1	1.07443	0.959	1.10164	0.814	1.03592	0.972	582.247	529.644	554.413	625.586	641.428	603.161
Tb927.10.2990	0.974414	1	0.996913	1	0.779925	0.367	0.756958	0.211	0.890681	0.593	2236.47	2179.25	2229.57	1744.28	1692.92	1991.99
Tb927.10.30	1	1	1	1	1	1	1	1	1	1	0	0	0	0	0	0
Tb927.10.300	0.939765	1	1.05826	1	1.97963	0.000327	2.2023	2.89e-06	1.98455	3.45e-06	149.767	140.745	158.491	296.483	329.831	297.219
Tb927.10.3000	0.963269	1	1.04049	1	1.0785	0.949	1.08974	0.854	1.39125	0.0409	1919.44	1848.94	1997.16	2070.11	2091.69	2670.42
Tb927.10.3010	0.978132	1	1.06727	1	1.10705	0.868	1.14723	0.658	1.49503	0.0106	2824.97	2763.2	3015	3127.39	3240.89	4223.43
Tb927.10.3020	0.951019	1	1.06205	1	1.11277	0.852	1.166	0.599	1.21732	0.276	1392.47	1324.26	1478.87	1549.5	1623.62	1695.09
Tb927.10.3030	0.911687	0.997	0.998408	1	1.05052	1	1.07009	0.921	1.09889	0.693	700.734	638.85	699.618	736.131	749.847	770.03
Tb927.10.3040	0.664844	0.564	0.793161	1	0.758505	0.288	0.653741	0.0277	0.535337	2.7e-05	507.537	337.433	402.558	384.969	331.798	271.703
Tb927.10.3050	1.51486	0.564	0.918036	1	0.838246	0.611	0.813887	0.417	1.88885	1.88e-05	3.769	5.71	3.46	3.16	3.068	7.12
Tb927.10.3060	1.0182	1	1.64537	0.0376	1.01839	1	1.00146	1	5.51281	0	1.947	1.983	3.204	1.983	1.95	10.734
Tb927.10.3070	0.885648	0.997	0.960103	1	0.80396	0.466	0.809556	0.399	0.764824	0.111	392.104	347.267	376.46	315.236	317.43	299.891
Tb927.10.3080	0.859355	0.997	1.07143	1	0.893266	0.829	1.00944	1	1.00249	1	484.723	416.549	519.346	432.986	489.299	485.929
Tb927.10.3090	0.877559	0.997	0.952405	1	1.11132	0.855	1.24019	0.386	1.61675	0.00174	625.877	549.243	596.088	695.55	776.207	1011.88
Tb927.10.310	0.949435	1	0.830718	1	0.745682	0.246	0.758652	0.216	0.83471	0.328	1292.86	1227.49	1074	964.063	980.832	1079.16
Tb927.10.3100	0.888603	0.997	1.04606	1	0.852584	0.672	0.894329	0.756	0.919346	0.741	846.665	752.349	885.665	721.853	757.197	778.378
Tb927.10.3110	0.892929	0.997	1.03732	1	0.840464	0.621	0.813474	0.415	0.957603	0.938	419.652	374.72	435.315	352.703	341.376	401.86
Tb927.10.3120	0.772746	0.997	0.905224	1	0.750228	0.26	0.720028	0.115	0.602741	0.000887	572.045	442.045	517.828	429.164	411.888	344.795
Tb927.10.3130	0.929338	1	0.981293	1	0.813644	0.506	0.818927	0.438	0.790899	0.175	958.593	890.857	940.661	779.953	785.018	758.15
Tb927.10.3140	0.98039	1	0.904109	1	0.682284	0.0893	0.752055	0.195	0.92512	0.773	646.654	633.973	584.645	441.202	486.319	598.233
Tb927.10.3150	0.870257	0.997	0.913311	1	0.892159	0.825	1.08465	0.872	0.838154	0.342	341.933	297.57	312.291	305.059	370.877	286.593
Tb927.10.3160	0.861099	0.997	1.12572	1	1.00847	1	0.914001	0.84	0.780716	0.147	199.053	171.405	224.079	200.74	181.935	155.404
Tb927.10.3170	0.982671	1	0.975604	1	0.803898	0.466	0.800568	0.365	0.723414	0.0458	1170.13	1149.85	1141.58	940.665	936.768	846.487
Tb927.10.3180	0.947525	1	0.924306	1	0.82967	0.576	1.02248	1	1.16061	0.448	236.205	223.811	218.326	195.973	241.515	274.143
Tb927.10.3190	0.904918	0.997	0.911194	1	0.80442	0.467	1.16736	0.595	1.40301	0.0353	73.325	66.353	66.813	58.984	85.597	102.876
Tb927.10.320	0.911869	0.998	1.01498	1	1.3966	0.16	1.43098	0.0764	1.41613	0.0298	74.981	68.373	76.104	104.718	107.296	106.182
Tb927.10.3200	0.79866	0.997	0.959315	1	0.942681	0.99	1.11114	0.782	0.902579	0.656	924.775	738.581	887.15	871.767	1027.56	834.683
Tb927.10.3210	0.688386	0.684	0.882046	1	0.478402	8.19e-05	0.458352	3.96e-06	0.238803	0	7763.65	5344.39	6847.9	3714.15	3558.49	1853.98
Tb927.10.3220	1.04214	1	1.35641	0.621	4.12245	0	3.01779	9.72e-12	5.08961	0	70.018	72.969	94.973	288.646	211.3	356.364
Tb927.10.3230	0.969859	1	1.01401	1	0.910452	0.896	1.04051	1	1.13084	0.56	557.635	540.828	565.447	507.7	580.224	630.596
Tb927.10.3240	0.763274	0.997	0.912506	1	0.937121	0.976	1.20088	0.493	1.09207	0.722	55.987	42.733	51.088	52.466	67.233	61.142
Tb927.10.3250	0.781156	0.997	0.856522	1	0.704896	0.136	0.687956	0.061	0.702744	0.0272	465.031	363.262	398.309	327.798	319.921	326.798
Tb927.10.3260	0.774497	0.997	0.712491	0.421	0.747474	0.251	0.8474	0.553	1.02433	1	1816.72	1407.04	1294.4	1357.95	1539.49	1860.91
Tb927.10.3270	0.908934	0.997	0.960458	1	0.787473	0.398	0.853365	0.581	0.54167	3.92e-05	120.552	109.574	115.785	94.932	102.875	65.3
Tb927.10.3280	0.735767	0.882	0.858629	1	0.972981	1	1.29659	0.256	1.06969	0.824	2662.04	1958.64	2285.7	2590.11	3451.57	2847.55
Tb927.10.3290	0.996637	1	1.11133	1	1.04881	1	1.07429	0.906	0.920341	0.746	213.325	212.607	237.074	223.737	229.173	196.331
Tb927.10.330	0.856089	0.997	0.928567	1	0.976793	1	0.921389	0.87	0.876367	0.519	499.505	427.621	463.824	487.913	460.238	437.75
Tb927.10.3300	0.953018	1	0.908688	1	0.56718	0.00427	0.585525	0.00326	0.501281	2.87e-06	612.988	584.189	557.016	347.675	358.92	307.279
Tb927.10.3310	0.862897	0.997	0.923807	1	0.893261	0.829	0.93134	0.907	0.910425	0.694	1151.4	993.543	1063.67	1028.5	1072.35	1048.27
Tb927.10.3320	0.882055	0.997	0.937232	1	1.12782	0.807	1.2006	0.494	0.958987	0.944	412.242	363.62	386.367	464.937	494.938	395.335
Tb927.10.3330	0.773856	0.997	0.944272	1	1.04024	1	1.19973	0.496	1.02774	1	478.215	370.069	451.565	497.458	573.731	491.481
Tb927.10.3340	1.08225	1	1.05154	1	1.121	0.825	1.23848	0.391	1.30454	0.115	952.217	1030.54	1001.29	1067.44	1179.3	1242.2
Tb927.10.3350	0.858872	0.997	0.889139	1	0.640875	0.0386	0.882997	0.706	1.59559	0.00241	933.791	802.007	830.27	598.443	824.534	1489.95
Tb927.10.3360	1.09313	1	1.10019	1	1.23685	0.484	1.31038	0.23	1.59947	0.00227	420.326	459.469	462.437	519.881	550.788	672.297
Tb927.10.3370	0.748136	0.937	0.979373	1	1.06041	0.991	1.29191	0.265	1.02424	1	1967.51	1471.96	1926.92	2086.37	2541.84	2015.21
Tb927.10.3380	0.73722	0.886	0.938672	1	1.03332	1	1.26687	0.321	1.00347	1	1822.33	1343.46	1710.57	1883.06	2308.66	1828.66
Tb927.10.3390	0.887635	0.997	0.901038	1	0.879504	0.778	0.932095	0.911	1.12812	0.57	1494.73	1326.77	1346.81	1314.62	1393.23	1686.24
Tb927.10.340	0.888021	0.997	0.934967	1	0.78638	0.393	0.847591	0.554	0.865886	0.468	298.427	265.01	279.019	234.677	252.944	258.404
Tb927.10.3400	0.790932	0.997	0.780675	1	0.71762	0.164	0.710341	0.0959	0.89195	0.6	168.346	133.15	131.423	120.808	119.583	150.156
Tb927.10.3410	0.763991	0.997	0.870592	1	0.760581	0.294	0.708081	0.0921	0.987125	1	18.399	14.057	16.018	13.994	13.028	18.162
Tb927.10.3420	0.826681	0.997	0.938268	1	0.718032	0.165	0.65139	0.026	0.63959	0.0039	29.407	24.31	27.592	21.115	19.156	18.809
Tb927.10.3430	0.876301	0.997	0.85744	1	0.607706	0.0159	0.662171	0.0344	0.585869	0.00041	867.286	760.004	743.646	527.055	574.292	508.116
Tb927.10.3470	0.904264	0.997	0.980742	1	1.56867	0.0354	1.58389	0.0149	1.14711	0.496	708.397	640.578	694.754	1111.24	1122.02	812.612
Tb927.10.3480	0.942142	1	1.0111	1	1.22189	0.525	1.22293	0.432	1.39178	0.0407	637.276	600.405	644.349	778.684	779.345	886.949
Tb927.10.3490	0.844389	0.997	0.919393	1	1.00763	1	1.0823	0.881	1.25092	0.2	690.013	582.639	634.393	695.278	746.8	863.152
Tb927.10.350	0.89324	0.997	0.909006	1	0.826985	0.564	0.971604	1	1.07434	0.802	627.925	560.888	570.788	519.285	610.095	674.608
Tb927.10.3500	0.93252	1	0.992799	1	0.928606	0.953	0.926126	0.888	0.717661	0.0399	1790.1	1669.3	1777.21	1662.3	1657.86	1284.68
Tb927.10.3510	1.01229	1	0.951421	1	0.591456	0.00966	0.635861	0.0171	0.526622	1.57e-05	2465.22	2495.52	2345.46	1458.07	1567.53	1298.24
Tb927.10.3520	0.847687	0.997	0.982039	1	0.971912	1	0.924406	0.883	0.68162	0.0154	833.548	706.588	818.577	810.136	770.537	568.163
Tb927.10.3530	0.985993	1	0.844057	1	1.4205	0.134	1.79496	0.00105	2.13132	2.37e-07	251.808	248.281	212.54	357.692	451.984	536.684
Tb927.10.3540	0.888264	0.997	0.97429	1	0.764246	0.308	0.922109	0.873	0.665631	0.00953	728.095	646.74	709.376	556.444	671.383	484.642
Tb927.10.3550	0.915317	1	0.924477	1	0.971495	1	1.08909	0.857	0.981099	1	964.712	883.016	891.853	937.213	1050.66	946.478
Tb927.10.3560	0.981784	1	1.12767	1	0.842194	0.628	0.937225	0.933	0.489604	1.21e-06	1140.41	1119.63	1286	960.443	1068.82	558.348
Tb927.10.3570	0.871094	0.997	0.93479	1	0.71915	0.167	0.703014	0.0834	0.536082	2.81e-05	1242.9	1082.68	1161.85	893.83	873.775	666.296
Tb927.10.3580	0.945758	1	1.06851	1	0.849609	0.66	0.857784	0.599	0.776554	0.137	512.22	484.436	547.31	435.187	439.374	397.767
Tb927.10.3590	0.891516	0.997	0.971914	1	0.911684	0.899	0.91636	0.85	0.698585	0.0245	814.229	725.898	791.361	742.32	746.127	568.808
Tb927.10.360	0.857546	0.997	0.924042	1	1.1121	0.853	1.05876	0.96	1.04416	0.938	292.117	250.504	269.929	324.864	309.282	305.018
Tb927.10.3600	1.00304	1	0.907361	1	0.953558	1	1.40488	0.0986	1.91024	1.29e-05	202.04	202.654	183.324	192.657	283.843	385.945
Tb927.10.3610	0.88253	0.997	0.966234	1	1.09362	0.908	1.20698	0.475	0.851908	0.402	405.362	357.744	391.674	443.313	489.262	345.331
Tb927.10.3620	1.13439	0.997	1.08034	1	1.56836	0.0355	1.40453	0.0989	2.06721	7.73e-07	480.315	544.862	518.903	753.306	674.618	992.91
Tb927.10.3630	0.772294	0.997	0.834181	1	0.787777	0.399	0.711613	0.0982	0.869674	0.485	168.437	130.083	140.507	132.691	119.862	146.485
Tb927.10.3640	0.708345	0.798	0.951717	1	0.755099	0.276	0.711002	0.0971	0.507378	4.39e-06	599.647	424.757	570.694	452.793	426.35	304.247
Tb927.10.3650	0.898693	0.997	0.945936	1	1.14286	0.76	1.14678	0.66	0.843764	0.366	1546.5	1389.83	1462.89	1767.43	1773.48	1304.88
Tb927.10.3660	0.876903	0.997	1.35856	0.613	5.16808	0	6.24596	0	2.73548	2.5e-12	831.729	729.346	1129.95	4298.44	5194.95	2275.18
Tb927.10.3670	0.893231	0.997	0.98446	1	1.30414	0.317	1.55375	0.0213	1.53786	0.00571	486.293	434.372	478.736	634.192	755.578	747.849
Tb927.10.3680	1.01835	1	0.923807	1	1.06868	0.973	1.45604	0.0595	1.94004	7.64e-06	204.79	208.549	189.186	218.855	298.182	397.3
Tb927.10.3690	0.968323	1	0.941182	1	0.909848	0.894	1.01756	1	0.913964	0.713	240.213	232.604	226.084	218.557	244.432	219.546
Tb927.10.370	0.83695	0.997	0.914864	1	1.0642	0.983	1.14163	0.677	1.3719	0.0517	163.076	136.486	149.192	173.545	186.172	223.724
Tb927.10.3700	0.865123	0.997	0.799443	1	0.800095	0.449	0.832067	0.49	0.923262	0.762	469.04	405.777	374.971	375.277	390.273	433.047
Tb927.10.3710	0.761259	0.997	0.881597	1	0.793476	0.422	0.73539	0.15	0.810428	0.236	1259.91	959.117	1110.73	999.709	926.525	1021.07
Tb927.10.3720	0.815185	0.997	0.951944	1	1.0256	1	1.13222	0.708	1.11987	0.605	487.43	397.345	464.006	499.907	551.877	545.857
Tb927.10.3730	0.870457	0.997	0.946815	1	1.01437	1	1.12202	0.742	1.06664	0.837	701.239	610.398	663.943	711.317	786.806	747.967
Tb927.10.3740	0.819145	0.997	0.920327	1	0.849519	0.66	0.888566	0.73	0.760539	0.102	314.658	257.75	289.588	267.308	279.594	239.31
Tb927.10.3750	0.980944	1	0.995251	1	2.01237	0.000218	2.57266	1.06e-08	3.47007	0	218.917	214.746	217.878	440.542	563.199	759.658
Tb927.10.3760	0.788956	0.997	0.89205	1	0.862689	0.71	1.03556	1	1.1603	0.449	538.682	424.996	480.532	464.715	557.836	625.031
Tb927.10.3770	1.01835	1	1.01533	1	0.807258	0.478	0.793482	0.337	0.594334	0.000608	1076.72	1096.48	1093.23	869.195	854.362	639.935
Tb927.10.3780	0.926677	1	0.97839	1	1.08635	0.93	1.28232	0.286	1.41814	0.029	866.03	802.53	847.315	940.811	1110.53	1228.15
Tb927.10.3790	1.14385	0.997	1.15542	1	0.754864	0.275	0.783418	0.299	0.585332	0.0004	5481.59	6270.12	6333.53	4137.86	4294.38	3208.55
Tb927.10.380	0.83948	0.997	0.897632	1	0.7651	0.311	0.865921	0.634	0.794701	0.186	527.982	443.231	473.933	403.959	457.191	419.588
Tb927.10.3800	1.00936	1	1.15508	1	1.98147	0.000319	2.46733	5.41e-08	2.79435	7.86e-13	499.018	503.691	576.407	988.791	1231.24	1394.43
Tb927.10.3810	0.871249	0.997	0.898398	1	0.754495	0.274	0.850674	0.567	1.03997	0.955	460.668	401.356	413.863	347.571	391.878	479.079
Tb927.10.3820	0.918142	1	0.991393	1	0.859053	0.696	0.850033	0.565	0.922173	0.756	3285.08	3016.17	3256.8	2822.06	2792.42	3029.41
Tb927.10.3830	0.747064	0.931	0.854409	1	0.98797	1	1.37818	0.127	1.15753	0.459	2850.81	2129.74	2435.76	2816.52	3928.92	3299.89
Tb927.10.3840	0.726858	0.86	0.853242	1	0.995173	1	1.26371	0.328	1.04278	0.944	7615.51	5535.4	6497.87	7578.74	9623.78	7941.32
Tb927.10.3850	0.998566	1	0.929589	1	0.70242	0.13	0.944736	0.96	1.13373	0.548	484.257	483.562	450.16	340.152	457.495	549.016
Tb927.10.3860	0.80813	0.997	0.917723	1	1.00502	1	0.966679	1	1.05179	0.903	303.942	245.625	278.935	305.468	293.815	319.684
Tb927.10.3870	0.944239	1	0.985159	1	0.974462	1	0.989718	1	1.12612	0.579	1778.52	1679.35	1752.12	1733.1	1760.23	2002.82
Tb927.10.3880	0.885651	0.997	0.95015	1	0.988798	1	1.05197	0.98	1.10187	0.68	853.043	755.498	810.518	843.487	897.379	939.941
Tb927.10.3890	0.874709	0.997	0.870073	1	0.76936	0.327	0.824991	0.462	0.796314	0.191	967.066	845.902	841.418	744.022	797.821	770.088
Tb927.10.390	0.747056	0.931	0.887324	1	1.17685	0.66	1.30871	0.233	1.37065	0.0525	344.753	257.55	305.908	405.723	451.183	472.536
Tb927.10.3900	0.913962	0.998	1.02645	1	0.890674	0.822	0.988868	1	1.01079	1	1077.69	984.965	1106.19	959.868	1065.69	1089.32
Tb927.10.3910	0.988558	1	0.95536	1	0.815865	0.514	1.08014	0.887	1.629	0.00143	401.876	397.277	383.936	327.876	434.083	654.654
Tb927.10.3920	0.81466	0.997	0.797928	1	0.795689	0.431	0.887317	0.725	0.967127	0.981	668.314	544.448	533.266	531.77	593.006	646.344
Tb927.10.3930	0.707147	0.796	0.827657	1	0.96635	1	1.28875	0.272	1.0497	0.913	7135.23	5045.66	5905.53	6895.13	9195.55	7489.86
Tb927.10.3940	0.721511	0.851	0.849434	1	0.982163	1	1.2848	0.28	1.04671	0.927	6503.27	4692.18	5524.09	6387.27	8355.39	6807.04
Tb927.10.3950	0.932666	1	0.990621	1	0.86042	0.701	0.82708	0.469	0.495837	1.93e-06	433.485	404.296	429.419	372.979	358.527	214.938
Tb927.10.3960	0.794204	0.997	0.776333	0.973	0.710971	0.149	0.950415	0.98	1.06029	0.866	218.957	173.896	169.983	155.672	208.1	232.158
Tb927.10.3970	0.928604	1	1.04252	1	0.815874	0.514	0.994075	1	0.907989	0.682	636.144	590.726	663.191	519.014	632.375	577.612
Tb927.10.3980	0.805769	0.997	1.13156	1	0.76049	0.294	0.907983	0.815	0.734509	0.0588	1624.88	1309.28	1838.65	1235.7	1475.36	1193.49
Tb927.10.3990	0.832764	0.997	1.08186	1	0.789568	0.407	0.853668	0.582	0.719233	0.0414	3912.04	3257.81	4232.29	3088.82	3339.59	2813.67
Tb927.10.40	0.579451	0.122	0.454193	1.43e-05	0.682094	0.089	0.838944	0.518	1.89244	1.76e-05	13.823	8.01	6.278	9.428	11.597	26.159
Tb927.10.400	0.906365	0.997	1.03616	1	1.36498	0.205	1.56084	0.0196	1.1801	0.382	166.417	150.835	172.436	227.157	259.751	196.39
Tb927.10.4000	0.856039	0.997	0.871221	1	0.643654	0.041	0.651798	0.0263	0.553545	7.74e-05	536.653	459.396	467.544	345.419	349.79	297.062
Tb927.10.4010	0.956834	1	0.986237	1	0.926805	0.948	0.988242	1	0.8652	0.465	834.79	798.755	823.3	773.687	824.974	722.26
Tb927.10.4020	0.941424	1	1.0405	1	0.836043	0.602	0.811823	0.409	0.773767	0.131	161.355	151.903	167.889	134.9	130.992	124.851
Tb927.10.4030	0.927037	1	1.07643	1	0.806532	0.475	0.74091	0.164	0.631805	0.00291	186.944	173.304	201.233	150.776	138.509	118.112
Tb927.10.4040	0.804189	0.997	0.839959	1	0.72433	0.182	0.686335	0.059	0.688127	0.0184	754.151	606.48	633.456	546.254	517.601	518.952
Tb927.10.4050	0.95709	1	0.905345	1	1.17169	0.675	1.0835	0.876	1.06176	0.859	1207.64	1155.82	1093.34	1414.99	1308.48	1282.23
Tb927.10.4060	0.921262	1	0.984149	1	0.922596	0.937	0.986183	1	0.935727	0.829	520.574	479.586	512.323	480.28	513.382	487.116
Tb927.10.4070	0.883659	0.997	0.97277	1	0.996683	1	0.976618	1	1.01974	1	290.536	256.735	282.625	289.573	283.743	296.272
Tb927.10.4080	0.867604	0.997	0.915784	1	0.709029	0.145	0.743134	0.17	0.728	0.0508	2412.72	2093.29	2209.53	1710.69	1792.98	1756.46
Tb927.10.4090	0.746832	0.93	0.757957	0.806	0.778479	0.362	0.871613	0.658	0.726426	0.049	174.057	129.992	131.928	135.5	151.711	126.44
Tb927.10.410	0.922209	1	0.908663	1	1.07411	0.96	1.21572	0.452	1.63723	0.00126	490.017	451.898	445.26	526.33	595.723	802.273
Tb927.10.4100	0.930154	1	0.920841	1	0.767802	0.321	0.794672	0.341	0.811676	0.241	736.505	685.063	678.204	565.49	585.28	597.803
Tb927.10.4110	0.705299	0.788	0.878894	1	0.974707	1	1.18225	0.547	0.959461	0.946	3201.02	2257.67	2813.36	3120.05	3784.4	3071.25
Tb927.10.4120	0.723999	0.852	0.898479	1	1.00541	1	1.20817	0.471	1.0047	1	3037.22	2198.95	2728.88	3053.66	3669.47	3051.49
Tb927.10.4130	0.78858	0.997	0.842615	1	0.633349	0.0321	0.62892	0.0139	0.599896	0.000781	802.388	632.747	676.104	508.191	504.638	481.349
Tb927.10.4140	0.789712	0.997	0.838334	1	0.888936	0.815	0.995659	1	0.969023	0.989	182.775	144.34	153.227	162.475	181.982	177.113
Tb927.10.4150	0.848948	0.997	0.892803	1	0.852673	0.672	0.836025	0.506	0.845001	0.371	322.03	273.387	287.509	274.586	269.225	272.116
Tb927.10.4160	0.926744	1	1.04197	1	1.86421	0.00132	2.04191	3.16e-05	2.53464	1.18e-10	281.398	260.784	293.209	524.586	574.592	713.245
Tb927.10.4170	0.965412	1	1.0261	1	0.935411	0.973	0.943998	0.958	1.03422	0.98	2904.47	2804.02	2980.29	2716.88	2741.82	3003.87
Tb927.10.4180	0.789615	0.997	1.03088	1	2.313	4.52e-06	2.43269	9.29e-08	1.55719	0.00429	552.428	436.205	569.487	1277.77	1343.89	860.233
Tb927.10.4190	0.947243	1	1.06452	1	0.726693	0.188	0.980903	1	1.86885	2.66e-05	10.458	9.906	11.132	7.6	10.258	19.544
Tb927.10.420	0.924551	1	1.02041	1	1.19177	0.615	1.34828	0.166	1.32193	0.0938	688.424	636.483	702.478	820.441	928.187	910.048
Tb927.10.4200	0.787818	0.997	0.971334	1	0.868146	0.733	0.988299	1	1.06356	0.851	941.764	741.938	914.767	817.588	930.744	1001.62
Tb927.10.4210	0.809864	0.997	1.04167	1	0.938588	0.979	0.972951	1	1.04105	0.951	295.586	239.385	307.904	277.434	287.591	307.719
Tb927.10.4220	0.895984	0.997	0.98708	1	0.858321	0.693	0.838585	0.516	0.967655	0.982	399.555	357.995	394.392	342.946	335.061	386.631
Tb927.10.4230	0.892544	0.997	1.03677	1	0.923033	0.938	0.973881	1	0.984345	1	369.328	329.641	382.908	340.902	359.681	363.546
Tb927.10.4240	0.734338	0.88	0.938127	1	0.676246	0.0794	0.607069	0.00688	0.409792	7.15e-10	776.866	570.483	728.799	525.353	471.611	318.353
Tb927.10.4250	0.773343	0.997	0.946529	1	0.915235	0.911	0.962648	1	0.94373	0.868	243.167	188.051	230.165	222.555	234.084	229.484
Tb927.10.4260	0.930018	1	0.995347	1	1.55436	0.0407	1.79168	0.00109	1.99791	2.72e-06	638.73	594.03	635.758	992.818	1144.4	1276.12
Tb927.10.4270	0.770365	0.997	0.880108	1	1.05193	1	0.958828	1	0.793246	0.182	214.815	165.486	189.06	225.97	205.971	170.401
Tb927.10.4280	0.73349	0.88	0.586642	0.0181	0.241817	0	0.203294	0	0.157054	0	1723.53	1264.19	1011.09	416.777	350.382	270.686
Tb927.10.4290	0.88759	0.997	0.978302	1	0.999125	1	1.07606	0.901	1.21797	0.274	291.747	258.951	285.416	291.491	313.936	355.338
Tb927.10.430	0.820731	0.997	0.852184	1	0.791789	0.416	0.830429	0.484	0.714612	0.037	792.706	650.599	675.532	627.656	658.286	566.478
Tb927.10.4300	0.940121	1	1.06273	1	1.08739	0.928	0.921452	0.87	0.88008	0.539	446.638	419.893	474.656	485.667	411.555	393.077
Tb927.10.4310	0.827173	0.997	0.875448	1	0.57528	0.00565	0.545684	0.000622	0.332971	1.24e-14	1367.64	1131.28	1197.3	786.779	746.302	455.387
Tb927.10.4320	0.83468	0.997	0.900564	1	0.945939	0.999	1.00889	1	1.03735	0.966	748.988	625.165	674.511	708.497	755.65	776.964
Tb927.10.4330	0.757267	0.986	0.83687	1	0.489589	0.000149	0.482156	1.97e-05	0.468392	2.21e-07	590.079	446.847	493.819	288.896	284.51	276.388
Tb927.10.4340	0.344652	9.65e-07	0.83306	1	0.353293	3.65e-09	0.266976	0	0.263199	0	44.285	15.263	36.892	15.646	11.823	11.656
Tb927.10.4350	3.4847	2.53e-09	2.41709	5.71e-07	1.43856	0.114	3.38453	3.56e-14	6.63582	0	0.408	1.422	0.986	0.587	1.381	2.708
Tb927.10.4360	1.1971	0.997	1.43665	0.305	2.29879	5.43e-06	2.90902	5.47e-11	3.35545	0	9.791	11.721	14.067	22.509	28.484	32.855
Tb927.10.4370	1.18575	0.997	1.26715	1	2.39747	1.46e-06	2.78755	3.7e-10	3.3712	0	50.372	59.729	63.829	120.765	140.414	169.814
Tb927.10.4380	0.842464	0.997	1.02233	1	2.47213	5.17e-07	2.55542	1.39e-08	2.12917	2.47e-07	39.829	33.555	40.718	98.463	101.78	84.803
Tb927.10.4390	0.959213	1	0.892973	1	2.32226	4.01e-06	2.32142	4.97e-07	2.26656	1.92e-08	39.501	37.89	35.273	91.731	91.698	89.531
Tb927.10.440	0.834073	0.997	0.969076	1	0.92893	0.953	1.03694	1	1.07193	0.813	91.514	76.33	88.684	85.01	94.895	98.097
Tb927.10.4400	0.944442	1	1.09782	1	1.6103	0.0231	2.01819	4.48e-05	2.01717	1.92e-06	75.39	71.201	82.765	121.4	152.151	152.075
Tb927.10.4410	0.856418	0.997	0.799183	1	0.827372	0.565	1.09549	0.835	0.975696	1	95.75	82.002	76.521	79.22	104.893	93.422
Tb927.10.4420	0.800039	0.997	0.882629	1	0.956969	1	0.985838	1	1.02839	1	155.248	124.204	137.026	148.567	153.049	159.656
Tb927.10.4430	0.803781	0.997	0.79404	1	0.913077	0.904	1.05104	0.983	1.03321	0.983	840.258	675.384	667.198	767.221	883.143	868.163
Tb927.10.4440	0.894088	0.997	0.980913	1	1.22999	0.504	1.25843	0.341	1.50957	0.0086	300.675	268.83	294.936	369.825	378.379	453.888
Tb927.10.4450	0.820003	0.997	0.942517	1	0.988419	1	0.95637	1	0.870604	0.49	770.714	631.987	726.411	761.788	737.087	670.987
Tb927.10.4460	0.831944	0.997	0.929466	1	0.878632	0.774	1.01125	1	0.971222	0.999	380.429	316.495	353.596	334.257	384.71	369.481
Tb927.10.4470	0.93741	1	1.01346	1	1.04232	1	1.05885	0.959	0.838627	0.344	1691.24	1585.39	1714.01	1762.81	1790.77	1418.32
Tb927.10.4480	0.883557	0.997	0.896702	1	0.72206	0.174	0.822419	0.452	1.10467	0.668	696.268	615.192	624.344	502.747	572.624	769.145
Tb927.10.4490	0.854016	0.997	0.927591	1	0.929119	0.954	0.957449	1	0.926733	0.781	1239.38	1058.45	1149.64	1151.53	1186.64	1148.58
Tb927.10.450	0.723667	0.852	0.834521	1	0.931397	0.961	1.08503	0.871	1.20397	0.311	1442.43	1043.84	1203.74	1343.47	1565.08	1736.63
Tb927.10.4500	0.979804	1	0.930715	1	0.988891	1	0.975326	1	1.13792	0.532	351.183	344.091	326.851	347.282	342.518	399.618
Tb927.10.4510	0.841393	0.997	0.905962	1	0.881595	0.786	0.958105	1	1.06232	0.856	732.612	616.414	663.719	645.867	701.92	778.27
Tb927.10.4520	0.92274	1	0.946046	1	0.892179	0.825	0.831918	0.49	0.854387	0.414	871.967	804.599	824.921	777.951	725.405	744.997
Tb927.10.4530	0.833821	0.997	0.945769	1	0.947751	1	0.959358	1	1.00216	1	243.174	202.763	229.986	230.468	233.29	243.698
Tb927.10.4540	0.898898	0.997	0.972532	1	0.989378	1	0.970297	1	1.03323	0.983	105.705	95.018	102.802	104.582	102.565	109.218
Tb927.10.4550	0.865787	0.997	0.962383	1	0.963562	1	1.03346	1	0.948053	0.889	183.211	158.622	176.319	176.535	189.341	173.694
Tb927.10.4560	0.757669	0.986	1.1744	1	0.740168	0.227	0.781538	0.292	0.330989	8.32e-15	20208.1	15311	23732.4	14957.4	15793.4	6688.66
Tb927.10.4570	0.762428	0.997	1.17884	1	0.748321	0.254	0.796031	0.347	0.334189	1.63e-14	18643.1	14214	21977.2	13951	14840.5	6230.32
Tb927.10.4580	0.875831	0.997	0.907495	1	0.540308	0.00155	0.668028	0.0397	0.764078	0.109	614.352	538.068	557.521	331.939	410.404	469.413
Tb927.10.4590	0.879152	0.997	0.945994	1	0.683189	0.0908	0.764651	0.235	0.700354	0.0256	268.274	235.854	253.786	183.282	205.136	187.887
Tb927.10.460	0.880751	0.997	0.894433	1	1.11026	0.858	1.16739	0.595	1.30769	0.111	534.282	470.57	477.88	593.19	623.717	698.674
Tb927.10.4600	0.913508	0.998	0.995812	1	0.803543	0.465	0.835585	0.505	0.70181	0.0266	443.785	405.401	441.926	356.6	370.82	311.452
Tb927.10.4610	0.749081	0.948	0.891809	1	1.02462	1	1.07401	0.906	1.15378	0.471	420.767	315.189	375.244	431.125	451.91	485.475
Tb927.10.4620	0.87213	0.997	1.02749	1	0.917401	0.92	0.917183	0.852	0.653743	0.0064	448.618	391.253	460.952	411.562	411.464	293.281
Tb927.10.4630	0.858884	0.997	0.85285	1	0.880812	0.784	0.969951	1	0.986355	1	298.034	255.976	254.178	262.512	289.078	293.967
Tb927.10.4640	0.911538	0.997	0.970785	1	0.659135	0.0577	0.730929	0.139	0.423336	3.13e-09	2473.34	2254.54	2401.08	1630.26	1807.84	1047.05
Tb927.10.4650	0.966845	1	1.10327	1	1.01456	1	0.989588	1	1.13925	0.526	692.103	669.156	763.579	702.178	684.897	788.481
Tb927.10.4660	0.803472	0.997	0.946695	1	0.962245	1	1.0998	0.82	1.27948	0.149	234.622	188.512	222.115	225.764	258.036	300.193
Tb927.10.4670	1.03712	1	1.13269	1	1.41782	0.137	1.4621	0.056	1.43915	0.0222	255.303	264.78	289.18	361.973	373.278	367.419
Tb927.10.4680	0.784482	0.997	0.828155	1	0.951898	1	1.133	0.704	1.2467	0.208	257.613	202.093	213.344	245.221	291.876	321.166
Tb927.10.4690	0.834235	0.997	1.00737	1	0.914012	0.907	1.01443	1	1.33797	0.0778	246.241	205.423	248.055	225.067	249.794	329.464
Tb927.10.470	0.807061	0.997	0.813321	1	0.523673	0.000755	0.593985	0.00437	0.506937	4.27e-06	809.108	652.999	658.064	423.708	480.598	410.167
Tb927.10.4700	0.850799	0.997	0.896481	1	0.851608	0.668	0.791285	0.328	0.845393	0.373	232.332	197.668	208.281	197.856	183.841	196.412
Tb927.10.4710	0.829851	0.997	0.955107	1	0.777469	0.358	0.805847	0.385	0.715581	0.0379	634.761	526.757	606.264	493.507	511.52	454.223
Tb927.10.4720	0.934149	1	1.0663	1	1.0418	1	1.07932	0.889	1.11958	0.606	419.942	392.288	447.785	437.497	453.252	470.159
Tb927.10.4730	0.957685	1	1.13714	1	1.00556	1	0.948289	0.971	0.809401	0.233	358.85	343.666	408.064	360.845	340.294	290.454
Tb927.10.4740	0.86567	0.997	1.05703	1	0.911982	0.901	0.94961	0.977	0.726101	0.0487	268.956	232.827	284.294	245.283	255.403	195.289
Tb927.10.4750	0.888137	0.997	0.946448	1	0.862665	0.71	0.968195	1	0.88394	0.558	915.132	812.762	866.125	789.452	886.026	808.921
Tb927.10.4760	0.901082	0.997	0.943059	1	0.667942	0.0698	0.726507	0.129	0.593386	0.000583	753.847	679.278	710.923	503.526	547.675	447.323
Tb927.10.4770	0.926452	1	1.04606	1	1.19556	0.603	1.50806	0.0352	1.63934	0.00121	759.46	703.603	794.438	907.982	1145.31	1245.01
Tb927.10.4780	1.10273	0.997	1.32418	0.778	4.99495	0	5.46903	0	3.72745	0	366.923	404.618	485.872	1832.76	2006.71	1367.69
Tb927.10.4790	0.85875	0.997	0.913769	1	0.860635	0.702	0.985685	1	1.13476	0.544	209.863	180.22	191.766	180.615	206.858	238.144
Tb927.10.480	1.20914	0.997	1.10256	1	1.32719	0.27	1.28003	0.291	1.54337	0.00526	108.511	131.205	119.64	144.015	138.897	167.472
Tb927.10.4800	0.936362	1	0.983386	1	1.0682	0.974	1.3293	0.196	1.57558	0.00324	513.869	481.167	505.331	548.914	683.087	809.64
Tb927.10.4810	0.879948	0.997	0.800049	1	0.781466	0.374	0.942644	0.955	1.16767	0.423	126.677	111.47	101.348	98.994	119.412	147.917
Tb927.10.4820	0.889901	0.997	0.910412	1	0.972463	1	1.06877	0.927	1.15842	0.456	375.427	334.092	341.793	365.088	401.244	434.902
Tb927.10.4830	0.723075	0.852	0.882343	1	1.09466	0.905	1.1241	0.735	0.687547	0.0182	527.946	381.745	465.83	577.921	593.465	362.988
Tb927.10.4840	0.929518	1	0.970741	1	0.963798	1	1.11711	0.76	0.991668	1	404.1	375.618	392.276	389.47	451.422	400.733
Tb927.10.4850	0.809549	0.997	0.908173	1	0.823608	0.547	0.763589	0.231	0.664809	0.0093	881.032	713.239	800.13	725.625	672.747	585.718
Tb927.10.4860	0.888073	0.997	0.958193	1	0.991493	1	1.12111	0.745	1.18279	0.373	229.636	203.934	220.036	227.683	257.447	271.611
Tb927.10.4870	0.877832	0.997	0.917476	1	0.691023	0.106	0.719823	0.115	0.604225	0.000947	475.329	417.259	436.102	328.463	342.153	287.205
Tb927.10.4880	0.823327	0.997	0.777713	0.982	0.41867	1.66e-06	0.371548	1.65e-09	0.391326	7.82e-11	2181.09	1795.75	1696.26	913.156	810.381	853.517
Tb927.10.4890	0.912378	0.998	0.918571	1	0.910569	0.896	0.913535	0.838	1.00809	1	672.038	613.153	617.315	611.937	613.93	677.472
Tb927.10.490	1.40965	0.798	1.30718	0.866	1.60653	0.024	1.67131	0.00511	1.8013	8.46e-05	24.946	35.166	32.609	40.077	41.693	44.936
Tb927.10.4900	0.942771	1	1.00444	1	0.887345	0.809	0.94137	0.949	0.904406	0.665	1494.42	1408.9	1501.06	1326.07	1406.8	1351.56
Tb927.10.4910	0.881649	0.997	0.957445	1	0.891737	0.825	0.800862	0.366	0.643088	0.00443	879.439	775.356	842.014	784.227	704.309	565.556
Tb927.10.4920	0.930934	1	0.874346	1	1.1108	0.856	1.33028	0.194	1.52184	0.00719	395.056	367.771	345.415	438.826	525.537	601.21
Tb927.10.4930	0.785337	0.997	0.834061	1	0.823426	0.547	1.02122	1	1.12318	0.592	270.765	212.642	225.835	222.955	276.512	304.118
Tb927.10.4940	0.834205	0.997	1.01894	1	1.04595	1	1.20578	0.479	0.817843	0.262	1466.37	1223.25	1494.13	1533.74	1768.11	1199.26
Tb927.10.4950	0.753651	0.97	0.876577	1	0.928187	0.952	1.15374	0.638	1.37728	0.0486	321.338	242.177	281.678	298.262	370.742	442.572
Tb927.10.4960	0.816899	0.997	1.33092	0.743	0.906391	0.88	1.20993	0.467	1.8034	8.16e-05	4.287	3.502	5.705	3.886	5.187	7.731
Tb927.10.4970	0.887742	0.997	1.00014	1	0.775484	0.35	0.76552	0.237	0.77098	0.124	269.784	239.499	269.821	209.213	206.525	207.998
Tb927.10.4980	0.890839	0.997	1.07356	1	0.977323	1	0.918908	0.86	0.757603	0.096	829.205	738.687	890.2	810.401	761.963	628.208
Tb927.10.4990	0.734473	0.88	0.996094	1	0.646534	0.0438	0.73153	0.14	0.717788	0.04	502.21	368.86	500.248	324.696	367.381	360.48
Tb927.10.50	0.498641	0.00876	0.529403	0.00154	0.516144	0.000545	0.739214	0.159	1.15468	0.469	5.689	2.837	3.012	2.936	4.206	6.569
Tb927.10.500	0.871106	0.997	0.932049	1	1.05915	0.993	1.47385	0.0495	1.29018	0.134	33.84	29.478	31.541	35.842	49.875	43.66
Tb927.10.5000	0.818134	0.997	0.911712	1	0.887707	0.81	1.01088	1	1.24955	0.202	452.343	370.077	412.406	401.548	457.264	565.225
Tb927.10.5010	0.924231	1	0.817503	1	0.439284	7.37e-06	0.524273	0.000218	0.490645	1.31e-06	2664.56	2462.67	2178.29	1170.5	1396.96	1307.36
Tb927.10.5020	0.869938	0.997	0.997386	1	0.793333	0.422	0.829562	0.48	0.767514	0.117	425.638	370.279	424.526	337.673	353.093	326.683
Tb927.10.5030	0.708704	0.798	0.882253	1	0.943662	0.993	1.10179	0.814	0.89437	0.613	5337.85	3782.96	4709.34	5037.13	5881.19	4774.02
Tb927.10.5040	0.855373	0.997	0.995965	1	0.917156	0.919	0.90252	0.792	1.00011	1	508.851	435.257	506.798	466.696	459.248	508.908
Tb927.10.5050	0.821339	0.997	0.895831	1	0.525101	0.0008	0.583346	0.00301	0.477457	4.7e-07	401.361	329.654	359.552	210.755	234.133	191.633
Tb927.10.5060	0.893956	0.997	1.0123	1	1.09769	0.897	1.22248	0.433	1.04349	0.941	260.66	233.019	263.866	286.123	318.651	271.996
Tb927.10.5070	0.75352	0.969	1.0457	1	0.705237	0.137	0.748129	0.184	0.726377	0.0489	383.522	288.992	401.05	270.474	286.924	278.582
Tb927.10.5080	0.83582	0.997	0.978142	1	1.4356	0.117	1.41583	0.0888	0.89078	0.594	515.784	431.102	504.509	740.457	730.262	459.45
Tb927.10.5090	0.999267	1	0.925544	1	0.87606	0.764	1.11551	0.766	1.23171	0.242	266.54	266.345	246.695	233.505	297.329	328.301
Tb927.10.510	0.742554	0.915	0.820621	1	0.613635	0.0187	0.619874	0.0105	0.522206	1.19e-05	692.093	513.916	567.946	424.693	429.01	361.415
Tb927.10.5100	0.952224	1	0.771681	0.932	0.751238	0.263	1.02168	1	1.21146	0.291	232.525	221.416	179.435	174.681	237.565	281.695
Tb927.10.5110	0.906502	0.997	0.88195	1	0.775418	0.35	0.895098	0.76	0.963615	0.965	257.169	233.124	226.81	199.413	230.191	247.811
Tb927.10.5120	0.753283	0.968	0.956258	1	0.765136	0.311	0.805849	0.385	0.701662	0.0265	328.462	247.425	314.095	251.318	264.691	230.47
Tb927.10.5130	0.874191	0.997	0.98912	1	1.03562	1	1.1409	0.68	1.12751	0.573	332.475	290.647	328.858	344.317	379.319	374.87
Tb927.10.5140	0.809482	0.997	0.869914	1	0.978202	1	0.984405	1	0.984636	1	574.436	464.995	499.709	561.914	565.477	565.61
Tb927.10.5150	1.44677	0.696	1.0912	1	1.96658	0.000381	2.23473	1.8e-06	4.52888	0	58.953	85.291	64.329	115.935	131.744	266.991
Tb927.10.5160	1.05115	1	0.96191	1	1.6631	0.0131	1.76014	0.00164	3.76727	0	21.053	22.13	20.251	35.014	37.057	79.314
Tb927.10.5170	0.928711	1	0.902614	1	1.0668	0.976	1.19626	0.506	1.29471	0.127	1327.95	1233.29	1198.63	1416.66	1588.58	1719.32
Tb927.10.5180	0.906315	0.997	0.971778	1	0.954604	1	1.04291	1	1.0487	0.918	1013	918.098	984.412	967.015	1056.47	1062.34
Tb927.10.5190	0.978042	1	0.907461	1	1.00502	1	0.946707	0.967	0.834293	0.326	550.972	538.874	499.985	553.738	521.609	459.672
Tb927.10.520	0.758022	0.986	0.871567	1	0.572437	0.00512	0.495989	4.59e-05	0.333497	1.63e-14	3878.32	2939.85	3380.22	2220.09	1923.6	1293.41
Tb927.10.5200	0.924444	1	1.00443	1	0.891337	0.825	0.765029	0.235	0.739055	0.0651	771.114	712.852	774.526	687.323	589.924	569.896
Tb927.10.5210	0.987785	1	1.02634	1	1.16633	0.689	1.24371	0.378	0.987771	1	469.257	463.525	481.619	547.309	583.618	463.519
Tb927.10.5220	0.825313	0.997	0.715084	0.439	0.404363	5.12e-07	0.41466	1.28e-07	0.367982	3.51e-12	1112.69	918.317	795.666	449.931	461.388	409.45
Tb927.10.5230	0.81985	0.997	0.875202	1	0.814149	0.509	0.952403	0.986	1.06662	0.837	605.518	496.434	529.951	492.982	576.697	645.86
Tb927.10.5240	0.927863	1	0.927644	1	1.00512	1	1.05063	0.985	1.1844	0.368	2408.9	2235.13	2234.6	2421.23	2530.87	2853.1
Tb927.10.5250	0.852457	0.997	0.831172	1	3.24154	1.23e-11	4.24828	0	3.72841	0	270.554	230.635	224.877	877.012	1149.39	1008.73
Tb927.10.5260	0.999227	1	1.16189	1	1.07377	0.961	1.13546	0.696	1.048	0.921	773.53	772.932	898.755	830.591	878.313	810.662
Tb927.10.5270	0.900016	0.997	0.963738	1	0.885467	0.803	0.924784	0.884	1.23412	0.236	392.652	353.393	378.414	347.681	363.119	484.578
Tb927.10.5280	0.971425	1	1.08166	1	1.02354	1	1.04826	0.992	0.886772	0.572	1114.15	1082.31	1205.13	1140.38	1167.92	987.997
Tb927.10.5290	0.881433	0.997	0.921042	1	0.81297	0.504	0.825402	0.463	0.749988	0.0821	314.593	277.292	289.753	255.754	259.665	235.941
Tb927.10.530	1.07966	1	1.06177	1	2.61399	7.35e-08	3.83265	0	4.31731	0	194.524	210.021	206.541	508.484	745.544	839.821
Tb927.10.5300	0.989766	1	1.04956	1	0.764864	0.31	0.744402	0.173	0.504833	3.69e-06	767.41	759.556	805.445	586.964	571.262	387.414
Tb927.10.5310	0.879818	0.997	0.909417	1	1.18069	0.65	1.37817	0.127	1.6765	0.000672	553.628	487.092	503.479	653.663	762.995	928.156
Tb927.10.5320	0.833654	0.997	0.920214	1	0.834616	0.596	0.856467	0.594	0.858233	0.432	841.218	701.284	774.101	702.094	720.476	721.961
Tb927.10.5330	0.743419	0.919	0.847686	1	0.957309	1	1.26083	0.335	1.02679	1	2837.06	2109.12	2404.93	2715.94	3577.05	2913.06
Tb927.10.5340	0.719406	0.843	0.858875	1	0.959895	1	1.25198	0.357	1.03086	0.994	3619.08	2603.59	3108.34	3473.94	4531.01	3730.76
Tb927.10.5350	0.906088	0.997	0.974705	1	0.728402	0.193	0.826024	0.465	0.803681	0.213	8387.91	7600.18	8175.74	6109.77	6928.62	6741.2
Tb927.10.5360	0.712412	0.81	0.842715	1	0.939173	0.982	1.19081	0.522	0.981811	1	3783.91	2695.7	3188.75	3553.74	4505.9	3715.08
Tb927.10.5370	0.716848	0.833	0.837837	1	0.931898	0.963	1.14571	0.663	0.965325	0.972	3811.64	2732.37	3193.54	3552.06	4367.03	3679.47
Tb927.10.5380	0.851747	0.997	1.03661	1	1.01665	1	1.01677	1	0.904275	0.664	2605.2	2218.97	2700.57	2648.56	2648.9	2355.82
Tb927.10.5390	1.0023	1	1.10256	1	1.7948	0.00295	1.74696	0.00195	1.31937	0.0966	2004.52	2009.13	2210.11	3597.71	3501.81	2644.7
Tb927.10.540	0.841118	0.997	0.928434	1	0.704295	0.135	0.830704	0.485	0.675931	0.0129	2630.18	2212.29	2441.95	1852.42	2184.9	1777.82
Tb927.10.5400	0.866255	0.997	1.01294	1	0.815683	0.513	0.736296	0.152	0.626268	0.00237	1144.01	991.005	1158.81	933.15	842.33	716.457
Tb927.10.5410	0.92199	1	0.978916	1	0.91838	0.925	0.87307	0.664	0.864435	0.461	23.173	21.366	22.685	21.282	20.232	20.032
Tb927.10.5420	0.930333	1	0.830673	1	0.574323	0.00547	0.597257	0.00493	0.473477	3.38e-07	1409.81	1311.59	1171.09	809.684	842.016	667.511
Tb927.10.5430	0.832867	0.997	0.974058	1	0.866188	0.724	0.934435	0.92	0.858367	0.432	393.217	327.497	383.016	340.6	367.435	337.524
Tb927.10.5440	0.856365	0.997	0.953209	1	0.831147	0.582	0.828086	0.473	0.79935	0.2	580.463	497.089	553.303	482.451	480.674	463.993
Tb927.10.5450	0.93563	1	1.01107	1	0.872767	0.75	0.901446	0.788	0.732894	0.0567	1643.12	1537.36	1661.32	1434.06	1481.19	1204.24
Tb927.10.5460	0.732437	0.879	0.876992	1	1.00164	1	1.15388	0.637	1.02649	1	2210.76	1619.25	1938.82	2214.4	2550.96	2269.34
Tb927.10.5470	0.915477	1	0.934944	1	0.72953	0.196	0.869547	0.65	0.821961	0.278	545.565	499.452	510.073	398.006	474.394	448.433
Tb927.10.5480	0.727323	0.862	0.905557	1	1.0226	1	1.21191	0.462	1.03719	0.967	2758.2	2006.1	2497.7	2820.52	3342.68	2860.78
Tb927.10.5490	0.970018	1	0.83955	1	0.591169	0.00958	0.689278	0.0628	0.802968	0.211	365.157	354.209	306.568	215.869	251.695	293.209
Tb927.10.550	0.927806	1	0.953405	1	0.708962	0.145	0.826765	0.468	0.904867	0.667	399.119	370.305	380.522	282.96	329.977	361.149
Tb927.10.5500	0.922271	1	0.959794	1	0.768874	0.325	0.846566	0.55	0.944662	0.872	704.147	649.414	675.836	541.401	596.107	665.181
Tb927.10.5510	1.06396	1	1.21704	1	1.61011	0.0231	1.64729	0.00688	1.95438	5.94e-06	273.526	291.022	332.891	440.406	450.577	534.574
Tb927.10.5520	0.838491	0.997	0.940887	1	0.830659	0.58	0.876403	0.679	0.985357	1	597.81	501.258	562.471	496.576	523.922	589.056
Tb927.10.5530	0.921738	1	0.952461	1	0.899006	0.853	0.989572	1	1.03638	0.971	564.588	520.402	537.748	507.568	558.7	585.127
Tb927.10.5540	0.967097	1	0.982431	1	0.729042	0.194	0.848444	0.558	0.949163	0.895	328.995	318.17	323.215	239.851	279.133	312.269
Tb927.10.5550	0.838738	0.997	0.987534	1	0.808285	0.483	0.808382	0.394	0.811828	0.241	456.468	382.858	450.778	368.956	369.001	370.574
Tb927.10.5560	0.938054	1	0.905	1	1.02191	1	1.12873	0.719	1.12462	0.585	475.661	446.195	430.473	486.081	536.892	534.936
Tb927.10.5570	0.965494	1	1.03715	1	0.823833	0.548	0.916964	0.852	0.935491	0.828	183.911	177.565	190.744	151.512	168.639	172.047
Tb927.10.5580	0.878707	0.997	0.936594	1	0.75732	0.284	0.768856	0.248	1.04984	0.913	340.277	299.003	318.701	257.698	261.624	357.237
Tb927.10.5590	0.875682	0.997	0.963779	1	0.706344	0.139	0.675332	0.0461	0.688678	0.0187	743.506	651.075	716.575	525.17	502.113	512.036
Tb927.10.560	0.729278	0.867	0.839563	1	0.974008	1	1.1355	0.696	0.961487	0.955	8831.44	6440.58	7414.55	8601.9	10028.1	8491.32
Tb927.10.5600	1.05112	1	1.10497	1	1.33179	0.262	1.43465	0.0737	1.22149	0.265	288.898	303.665	319.224	384.752	414.468	352.885
Tb927.10.5610	0.7195	0.843	0.836718	1	0.980189	1	1.16698	0.596	0.981237	1	8037.85	5783.24	6725.42	7878.62	9380.03	7887.04
Tb927.10.5620	0.548797	0.0496	0.745014	0.687	1.71439	0.00747	1.5704	0.0175	1.01332	1	5283.3	2899.46	3936.13	9057.65	8296.92	5353.7
Tb927.10.5630	0.82599	0.997	0.894745	1	0.88404	0.797	0.874448	0.671	0.864811	0.463	533.942	441.03	477.742	472.026	466.904	461.759
Tb927.10.5640	0.972866	1	1.01596	1	1.00319	1	0.954977	0.995	0.968141	0.984	738.063	718.036	749.844	740.416	704.833	714.549
Tb927.10.5650	1.02694	1	1.03241	1	1.38831	0.17	1.45948	0.0576	1.48958	0.0112	220.107	226.037	227.241	305.576	321.241	327.868
Tb927.10.5660	1.03997	1	1.04126	1	0.924567	0.942	0.82011	0.443	0.629993	0.00272	354.01	368.161	368.617	327.306	290.328	223.024
Tb927.10.5670	0.951443	1	1.02272	1	0.607989	0.016	0.64027	0.0194	0.431348	7.2e-09	1706.9	1624.02	1745.69	1037.78	1092.88	736.269
Tb927.10.5680	1.31236	0.997	1.17188	1	1.37376	0.192	1.52457	0.0294	2.42307	9.91e-10	85.433	112.119	100.117	117.365	130.249	207.011
Tb927.10.5690	1.86472	0.0341	1.47262	0.218	1.98513	0.000305	3.2885	1.51e-13	8.38897	0	26.22	48.893	38.612	52.05	86.224	219.958
Tb927.10.570	0.92526	1	0.959914	1	1.20515	0.576	1.41104	0.093	1.60798	0.00199	1383.17	1279.79	1327.73	1666.93	1951.71	2224.11
Tb927.10.5700	1.48154	0.596	1.72281	0.0146	4.52086	0	3.48017	9.03e-15	7.10556	0	4.455	6.6	7.675	20.141	15.505	31.656
Tb927.10.5710	1.18916	0.997	1.05366	1	2.17433	2.74e-05	2.30645	6.21e-07	5.03933	0	6.387	7.596	6.73	13.888	14.732	32.188
Tb927.10.5720	1.23675	0.997	1.00915	1	1.20662	0.572	0.991412	1	1.92478	1.01e-05	4.696	5.808	4.739	5.666	4.656	9.039
Tb927.10.5730	0.907032	0.997	1.02504	1	0.971502	1	1.17064	0.584	0.762219	0.105	130.222	118.116	133.483	126.511	152.443	99.258
Tb927.10.5740	0.877663	0.997	1.0956	1	0.985393	1	1.09568	0.835	0.749844	0.0818	224.323	196.88	245.767	221.046	245.786	168.207
Tb927.10.5750	0.87335	0.997	0.970816	1	1.20786	0.567	1.38927	0.115	0.798162	0.196	234.551	204.845	227.706	283.305	325.855	187.21
Tb927.10.5760	0.856477	0.997	1.00334	1	0.815237	0.512	0.72766	0.131	0.402688	3.15e-10	909.214	778.721	912.253	741.225	661.599	366.129
Tb927.10.5770	0.79792	0.997	0.971056	1	0.901584	0.861	0.861829	0.618	0.587438	0.000441	3209.26	2560.73	3116.37	2893.42	2765.83	1885.24
Tb927.10.5780	0.982766	1	1.00864	1	0.986039	1	0.951914	0.985	0.936316	0.832	629.884	619.029	635.324	621.09	599.595	589.771
Tb927.10.5790	0.838462	0.997	1.01231	1	0.915568	0.911	0.957452	1	1.04137	0.95	722.554	605.834	731.451	661.548	691.811	752.447
Tb927.10.580	0.972917	1	1.00935	1	1.12052	0.826	1.26186	0.333	1.18795	0.357	144.43	140.518	145.78	161.836	182.25	171.575
Tb927.10.5800	0.870811	0.997	0.959621	1	0.830059	0.577	0.919817	0.863	0.984059	1	151.607	132.021	145.486	125.843	139.451	149.191
Tb927.10.5810	0.737024	0.886	0.902143	1	1.20771	0.567	1.55037	0.022	1.59807	0.00232	1819.05	1340.68	1641.04	2196.88	2820.2	2906.97
Tb927.10.5820	0.909233	0.997	1.06782	1	1.04132	1	1.07289	0.911	1.60592	0.00205	1995.91	1814.75	2131.28	2078.38	2141.4	3205.28
Tb927.10.5830	0.886945	0.997	0.929271	1	0.72923	0.195	0.740131	0.162	0.777337	0.139	778.707	690.67	723.63	567.857	576.345	605.318
Tb927.10.5840	0.733359	0.88	1.11442	1	0.72168	0.173	0.813629	0.416	0.422187	2.78e-09	3935.08	2885.82	4385.31	2839.86	3201.69	1661.34
Tb927.10.5850	1.04364	1	1.1274	1	1.01216	1	1.05954	0.957	0.945946	0.878	4586.53	4786.68	5170.84	4642.29	4859.6	4338.6
Tb927.10.5860	0.828027	0.997	0.909096	1	0.928752	0.953	0.963741	1	0.922368	0.757	363.013	300.585	330.014	337.149	349.851	334.832
Tb927.10.5870	0.873332	0.997	0.918693	1	0.785058	0.388	0.77251	0.26	0.728531	0.0513	566.783	494.989	520.699	444.957	437.845	412.919
Tb927.10.5880	1.08537	1	0.773882	0.954	0.469042	4.71e-05	0.557214	0.00105	0.726829	0.0494	1327.12	1440.42	1027.03	622.474	739.489	964.588
Tb927.10.5890	0.99715	1	0.946613	1	0.891354	0.825	0.954816	0.994	1.07885	0.783	848.756	846.337	803.443	756.542	810.406	915.677
Tb927.10.590	0.893893	0.997	0.958036	1	0.770507	0.331	0.793667	0.338	0.840781	0.353	744.105	665.15	712.879	573.338	590.571	625.629
Tb927.10.5900	1.05852	1	1.18734	1	1.14886	0.741	1.15712	0.628	0.742158	0.0695	1362.55	1442.29	1617.81	1565.38	1576.64	1011.23
Tb927.10.5910	0.923453	1	1.04623	1	0.965191	1	0.939272	0.942	1.05807	0.874	665.413	614.477	696.173	642.25	625.003	704.052
Tb927.10.5920	0.982243	1	0.940284	1	0.869588	0.738	0.946287	0.966	0.849105	0.39	761.274	747.756	715.814	661.995	720.384	646.402
Tb927.10.5930	0.833039	0.997	0.87244	1	0.811814	0.5	0.857358	0.597	0.730786	0.054	1091.41	909.184	952.187	886.019	935.727	797.585
Tb927.10.5940	0.826009	0.997	0.832474	1	0.848013	0.654	0.858905	0.605	0.740339	0.0669	1443.22	1192.12	1201.44	1223.87	1239.59	1068.47
Tb927.10.5950	0.828559	0.997	0.90898	1	0.996563	1	1.05503	0.97	0.914098	0.714	1217.61	1008.86	1106.78	1213.42	1284.61	1113.01
Tb927.10.5960	0.907487	0.997	0.93598	1	1.33427	0.258	1.5667	0.0182	1.89534	1.67e-05	292.673	265.597	273.936	390.504	458.531	554.715
Tb927.10.5970	0.821153	0.997	0.895738	1	0.696979	0.118	0.859872	0.609	1.05202	0.903	399.85	328.338	358.161	278.687	343.82	420.65
Tb927.10.5980	0.799288	0.997	0.836343	1	0.721089	0.172	0.775644	0.27	0.848536	0.387	499.071	398.902	417.395	359.875	387.102	423.48
Tb927.10.5990	0.81314	0.997	0.886593	1	1.04875	1	1.12807	0.721	1.05858	0.872	452.764	368.16	401.417	474.834	510.751	479.287
Tb927.10.60	0.999965	1	0.999966	1	0.999966	1	0.999966	1	1.49177	0.0109	0.184	0.184	0.184	0.184	0.184	0.274
Tb927.10.600	0.825586	0.997	0.930664	1	0.667653	0.0694	0.647144	0.0234	0.505047	3.74e-06	980.859	809.784	912.85	654.873	634.757	495.381
Tb927.10.6000	1.00369	1	0.96123	1	0.713733	0.155	0.726481	0.129	0.879665	0.536	1730.87	1737.26	1663.77	1235.38	1257.45	1522.59
Tb927.10.6010	0.98836	1	1.03268	1	0.744905	0.243	0.802564	0.372	0.83983	0.349	1581.86	1563.44	1633.55	1178.33	1269.54	1328.49
Tb927.10.6020	0.846884	0.997	1.02394	1	1.05944	0.993	0.969234	1	0.691338	0.0201	291.951	247.249	298.942	309.303	282.969	201.837
Tb927.10.6030	0.790239	0.997	1.00129	1	0.854747	0.681	0.843679	0.538	0.636677	0.00349	1043.62	824.71	1044.97	892.031	880.481	664.449
Tb927.10.6040	0.73681	0.886	0.825057	1	1.16043	0.707	1.4973	0.0395	1.54277	0.00531	704.021	518.73	580.857	816.965	1054.13	1086.14
Tb927.10.6050	0.792523	0.997	0.913848	1	1.2836	0.364	1.51801	0.0316	1.61981	0.00166	5796.94	4594.2	5297.52	7440.94	8799.81	9389.93
Tb927.10.6060	0.852432	0.997	1.58877	0.0745	0.610642	0.0173	0.502338	6.64e-05	0.260167	0	1280.22	1091.3	2033.97	781.754	643.102	333.07
Tb927.10.6070	0.675569	0.598	0.881787	1	0.699519	0.123	0.64898	0.0245	0.392076	8.59e-11	2649.84	1790.15	2336.59	1853.61	1719.69	1038.94
Tb927.10.6080	0.764043	0.997	0.872737	1	0.720609	0.171	0.731754	0.141	0.593575	0.000588	1200.7	917.384	1047.89	865.233	878.614	712.704
Tb927.10.6090	0.933172	1	0.929085	1	0.740941	0.23	0.790848	0.327	0.781012	0.148	1063	991.963	987.618	787.621	840.672	830.216
Tb927.10.610	0.908146	0.997	0.926757	1	1.06052	0.991	1.2127	0.46	1.42073	0.0281	235.611	213.97	218.355	249.871	285.725	334.741
Tb927.10.6100	0.908431	0.997	0.884611	1	0.78631	0.393	0.81452	0.42	0.888267	0.58	572.364	519.953	506.32	450.056	466.202	508.412
Tb927.10.6110	0.838896	0.997	0.93865	1	0.932757	0.966	0.895966	0.764	0.915418	0.721	775.132	650.255	727.578	723.01	694.492	709.57
Tb927.10.6120	0.844313	0.997	0.901748	1	0.797337	0.438	0.826703	0.467	0.809725	0.234	310.673	262.305	280.149	247.711	256.834	251.56
Tb927.10.6130	0.882967	0.997	0.870129	1	0.961772	1	1.13125	0.711	1.32312	0.0925	576.429	508.967	501.567	554.393	652.085	762.682
Tb927.10.6140	0.938191	1	0.999494	1	1.11097	0.856	1.35926	0.151	1.75481	0.000186	197.835	185.607	197.735	219.788	268.909	347.163
Tb927.10.6150	0.932229	1	0.960941	1	1.12615	0.812	1.2212	0.437	1.21655	0.278	3376.2	3147.39	3244.33	3802.1	4123.01	4107.3
Tb927.10.6160	0.916625	1	1.01274	1	0.905386	0.877	0.890195	0.737	0.946109	0.879	687.455	630.139	696.213	622.412	611.969	650.408
Tb927.10.6170	0.93092	1	1.03147	1	0.839624	0.617	0.781173	0.291	0.69198	0.0205	1775.14	1652.51	1831	1490.45	1386.69	1228.36
Tb927.10.6180	0.878928	0.997	0.878971	1	0.590748	0.00944	0.615027	0.00895	0.503517	3.37e-06	1141.12	1002.97	1003.02	674.117	701.823	574.575
Tb927.10.6190	0.865021	0.997	0.9421	1	0.729283	0.195	0.7477	0.183	0.520635	1.08e-05	1069.24	924.914	1007.33	779.778	799.469	556.683
Tb927.10.620	0.796153	0.997	0.805049	1	0.689075	0.103	0.829582	0.48	0.948645	0.892	730.151	581.312	587.808	503.129	605.72	692.654
Tb927.10.6200	0.799533	0.997	0.769097	0.906	0.352459	3.35e-09	0.31327	6.37e-13	0.272993	0	701.558	560.919	539.566	247.27	219.777	191.52
Tb927.10.6210	0.984164	1	0.98989	1	0.915276	0.911	0.928525	0.897	1.0767	0.791	826.251	813.167	817.898	756.248	767.195	889.622
Tb927.10.6220	0.98678	1	0.97421	1	0.802131	0.458	0.847975	0.556	0.821234	0.275	1134.23	1119.23	1104.97	909.798	961.797	931.465
Tb927.10.6230	0.852634	0.997	0.961032	1	0.962981	1	1.22465	0.428	1.15073	0.482	855.112	729.098	821.79	823.457	1047.21	984.006
Tb927.10.6240	0.934981	1	1.03678	1	1.11073	0.856	1.15284	0.64	1.0037	1	714.405	667.955	740.683	793.513	823.597	717.049
Tb927.10.6250	0.88146	0.997	1.08417	1	1.0064	1	0.955476	0.997	0.931406	0.805	493.472	434.976	535.006	496.629	471.501	459.623
Tb927.10.6260	1.03689	1	1.01402	1	0.779486	0.366	0.760734	0.222	0.523698	1.3e-05	1401.05	1452.74	1420.7	1092.1	1065.83	733.729
Tb927.10.6270	0.859549	0.997	1.01742	1	0.962116	1	0.977614	1	0.850827	0.397	74.166	63.749	75.458	71.356	72.506	63.102
Tb927.10.6280	0.868489	0.997	0.92065	1	0.912061	0.901	0.961338	1	0.913787	0.712	250.063	217.177	230.22	228.073	240.395	228.504
Tb927.10.6290	0.886814	0.997	0.97988	1	0.838708	0.613	0.838766	0.517	0.660236	0.00799	1063.64	943.251	1042.24	892.084	892.145	702.254
Tb927.10.630	0.852585	0.997	0.917252	1	1.04186	1	1.07784	0.894	1.21781	0.275	638.087	544.024	585.286	664.796	687.756	777.072
Tb927.10.6300	0.832555	0.997	0.947486	1	0.674817	0.077	0.668754	0.0404	0.533403	2.4e-05	676.846	563.511	641.302	456.747	452.643	361.031
Tb927.10.6310	0.870512	0.997	0.943185	1	0.878122	0.772	0.904023	0.798	0.93742	0.837	1871.45	1629.12	1765.13	1643.37	1691.84	1754.34
Tb927.10.6320	1.18744	0.997	1.12557	1	0.819471	0.531	0.858163	0.601	0.610357	0.00123	689.529	818.777	776.11	565.049	591.728	420.859
Tb927.10.6330	0.772201	0.997	1.03377	1	0.642591	0.0401	0.62524	0.0124	0.526594	1.57e-05	2732.86	2110.32	2825.14	1756.11	1708.69	1439.11
Tb927.10.6340	0.841509	0.997	0.936985	1	0.972303	1	0.955939	0.998	0.984833	1	349.62	294.209	327.589	339.937	334.216	344.318
Tb927.10.6350	0.839263	0.997	0.903522	1	0.795114	0.428	0.87846	0.687	0.945505	0.876	853.701	716.48	771.337	678.79	749.943	807.179
Tb927.10.6360	0.84764	0.997	0.944414	1	0.877518	0.77	0.916518	0.85	1.02338	1	569.674	482.879	538.008	499.899	522.117	582.995
Tb927.10.6370	0.724487	0.853	0.827116	1	0.975282	1	1.32382	0.206	1.07809	0.786	1619.06	1172.99	1339.15	1579.04	2143.34	1745.49
Tb927.10.6380	0.879179	0.997	0.945192	1	0.870535	0.742	0.859936	0.609	0.857704	0.429	304.041	267.307	287.377	264.679	261.456	260.777
Tb927.10.6390	0.873203	0.997	0.961779	1	1.47261	0.0841	1.53898	0.025	1.19024	0.351	885.997	773.655	852.133	1304.73	1363.53	1054.55
Tb927.10.640	0.931559	1	0.912046	1	0.652615	0.0502	0.691506	0.066	0.666099	0.00968	910.954	848.607	830.831	594.502	629.93	606.785
Tb927.10.6400	0.664752	0.564	0.945012	1	0.684683	0.0933	0.581237	0.00277	0.19738	0	12766.2	8486.38	12064.2	8740.82	7420.2	2519.8
Tb927.10.6410	0.888009	0.997	1.03473	1	1.11512	0.844	1.13014	0.715	1.1357	0.541	1449.38	1287.06	1499.72	1616.23	1637.99	1646.06
Tb927.10.6420	0.82773	0.997	0.782234	1	0.865863	0.723	0.908343	0.817	1.50276	0.00948	29.063	24.057	22.734	25.165	26.399	43.675
Tb927.10.6430	4.35416	5.69e-13	2.2206	1.11e-05	2.07393	9.99e-05	0.290801	1.79e-14	2.32363	6.52e-09	0.944	4.109	2.095	1.957	0.274	2.193
Tb927.10.6440	0.752622	0.968	0.862984	1	0.844193	0.637	0.902882	0.793	0.852939	0.407	549.94	413.897	474.59	464.255	496.531	469.065
Tb927.10.6450	0.815924	0.997	0.888823	1	0.859129	0.697	0.891454	0.742	0.862039	0.45	438.242	357.572	389.52	376.506	390.673	377.782
Tb927.10.6460	0.850685	0.997	0.91157	1	0.963899	1	0.987152	1	1.32681	0.0886	448.238	381.309	408.6	432.056	442.479	594.725
Tb927.10.6470	0.835649	0.997	0.942271	1	0.81451	0.51	0.824468	0.46	0.895988	0.621	208.487	174.222	196.452	169.815	171.891	186.802
Tb927.10.6480	0.923553	1	0.936589	1	0.668685	0.0702	0.785527	0.307	1.10502	0.667	464.298	428.804	434.856	310.469	364.719	513.056
Tb927.10.6490	0.838725	0.997	1.03644	1	1.02192	1	0.972959	1	0.797097	0.193	597.824	501.41	619.606	610.929	581.658	476.524
Tb927.10.650	0.7868	0.997	0.907345	1	0.800715	0.453	0.805148	0.382	0.799132	0.199	301.675	237.358	273.723	241.556	242.893	241.078
Tb927.10.6500	1.02329	1	1.14458	1	1.18769	0.627	1.24291	0.38	1.48841	0.0114	242.34	247.985	277.378	287.826	301.207	360.702
Tb927.10.6510	0.666471	0.564	0.943995	1	0.691021	0.106	0.573787	0.00206	0.205196	0	11563.1	7706.49	10915.6	7990.38	6634.78	2372.71
Tb927.10.6520	0.853255	0.997	0.973814	1	0.61468	0.0192	0.661101	0.0335	0.650902	0.00584	378.508	322.964	368.596	232.661	250.232	246.371
Tb927.10.6530	0.923896	1	1.00675	1	0.878947	0.776	0.867151	0.639	0.560275	0.000112	722.276	667.308	727.155	634.843	626.322	404.673
Tb927.10.6540	0.996095	1	0.994038	1	0.970713	1	0.942381	0.954	0.920583	0.747	607.28	604.908	603.659	589.495	572.289	559.051
Tb927.10.6550	0.856657	0.997	1.02409	1	1.00415	1	1.00706	1	0.825763	0.292	473.32	405.473	484.723	475.285	476.661	390.851
Tb927.10.6560	1.04336	1	0.885131	1	0.852111	0.67	1.07848	0.892	1.78986	0.000103	225.063	234.821	199.21	191.779	242.726	402.831
Tb927.10.6570	0.948605	1	0.965818	1	0.968136	1	1.03931	1	1.17828	0.388	575.655	546.069	555.978	557.312	598.285	678.282
Tb927.10.6580	0.873448	0.997	1.00314	1	1.06273	0.986	1.08928	0.856	1.29302	0.13	677.712	591.947	679.838	720.228	738.219	876.293
Tb927.10.6590	0.878617	0.997	0.908435	1	1.06896	0.973	1.1434	0.671	1.31442	0.103	615.017	540.364	558.703	657.429	703.212	808.39
Tb927.10.660	0.738895	0.894	0.799199	1	0.536116	0.0013	0.525269	0.00023	0.465009	1.67e-07	943.25	696.963	753.844	505.692	495.46	438.62
Tb927.10.6600	0.809675	0.997	0.875129	1	0.953956	1	0.926615	0.889	0.746886	0.077	504.289	408.31	441.318	481.069	467.281	376.646
Tb927.10.6610	0.812432	0.997	0.89188	1	0.908582	0.889	0.912744	0.835	0.741839	0.069	602.44	489.442	537.305	547.366	549.874	446.914
Tb927.10.6620	0.941807	1	1.05139	1	1.05848	0.995	1.173	0.577	1.12783	0.572	295.447	278.254	310.628	312.726	346.56	333.214
Tb927.10.6630	1.36072	0.88	1.11185	1	0.40404	4.99e-07	0.392632	1.57e-08	0.335849	2.41e-14	1607.61	2187.51	1787.43	649.541	631.201	539.916
Tb927.10.6640	0.812721	0.997	0.942191	1	1.05346	1	1.15667	0.629	0.792763	0.18	1192.24	968.96	1123.32	1255.97	1379.03	945.165
Tb927.10.6650	0.871427	0.997	0.989179	1	1.05371	1	1.13744	0.69	1.13255	0.553	244.262	212.857	241.619	257.381	277.835	276.639
Tb927.10.6660	1.02236	1	0.934198	1	0.945491	0.998	1.09688	0.831	1.74887	0.000206	44.4	45.392	41.478	41.979	48.701	77.649
Tb927.10.6670	0.731304	0.874	0.927483	1	0.861579	0.706	0.861474	0.617	0.644368	0.00464	445.479	325.781	413.174	383.815	383.769	287.053
Tb927.10.6680	1.06379	1	1.11029	1	0.966196	1	0.972435	1	0.728453	0.0513	930.337	989.687	1032.94	898.888	904.692	677.707
Tb927.10.6690	0.906902	0.997	0.986123	1	0.950348	1	1.0384	1	1.19025	0.351	303.627	275.36	299.413	288.551	315.286	361.393
Tb927.10.670	0.814085	0.997	0.838648	1	0.642477	0.04	0.701547	0.081	0.648215	0.00531	362.097	294.778	303.672	232.639	254.028	234.717
Tb927.10.6700	0.845663	0.997	0.97721	1	0.852915	0.673	0.890048	0.737	1.05192	0.903	620.771	524.963	606.624	529.465	552.516	653.003
Tb927.10.6710	0.934006	1	1.04782	1	1.02372	1	0.97713	1	0.927623	0.786	393.136	367.192	411.934	402.462	384.145	364.682
Tb927.10.6720	0.939526	1	0.995783	1	1.97252	0.000354	2.92226	4.46e-11	3.74622	0	478.569	449.629	476.551	943.985	1398.5	1792.83
Tb927.10.6730	0.821933	0.997	0.914662	1	0.988085	1	1.04254	1	0.700576	0.0258	3044.74	2502.58	2784.91	3008.47	3174.26	2133.07
Tb927.10.6740	0.870192	0.997	0.979979	1	1.89635	0.000881	2.59445	7.52e-09	2.92942	5.81e-14	510.446	444.186	500.227	967.984	1324.33	1495.31
Tb927.10.6750	0.923168	1	1.04599	1	2.22888	1.37e-05	2.80018	3.02e-10	2.61316	2.56e-11	591.261	545.833	618.452	1317.85	1655.64	1545.06
Tb927.10.6760	0.868131	0.997	0.982372	1	1.50915	0.0623	1.69134	0.004	1.69331	0.000511	367.942	319.422	361.456	555.279	622.313	623.04
Tb927.10.6770	1.06732	1	1.32499	0.775	1.11183	0.854	1.18968	0.526	1.20393	0.311	61.106	65.22	80.965	67.939	72.697	73.567
Tb927.10.6780	0.827898	0.997	0.935642	1	1.04659	1	1.05972	0.957	1.02662	1	959.485	794.356	897.734	1004.19	1016.79	985.031
Tb927.10.6790	0.924265	1	1.00229	1	0.898037	0.849	0.883762	0.71	0.885441	0.565	2032.2	1878.29	2036.84	1824.99	1795.98	1799.39
Tb927.10.680	0.86487	0.997	0.977839	1	1.17694	0.66	1.30194	0.245	1.36277	0.0578	234.342	202.676	229.149	275.807	305.1	319.355
Tb927.10.6800	0.815976	0.997	0.917517	1	0.668609	0.0702	0.681268	0.0528	0.639154	0.00383	933.971	762.098	856.934	624.462	636.284	596.951
Tb927.10.6810	0.860207	0.997	1.03692	1	1.0475	1	0.884633	0.714	0.513062	6.53e-06	565.22	486.206	586.091	592.069	500.013	289.993
Tb927.10.6820	0.767637	0.997	0.935191	1	1.01555	1	1.00232	1	1.03639	0.971	304.584	233.81	284.844	309.32	305.292	315.669
Tb927.10.6830	0.846702	0.997	0.912959	1	0.994428	1	1.00259	1	1.012	1	401.737	340.152	366.77	399.499	402.778	406.559
Tb927.10.6840	0.834151	0.997	0.858	1	0.814532	0.51	0.841958	0.531	0.692049	0.0205	863.913	720.634	741.237	703.685	727.378	597.87
Tb927.10.6850	0.895604	0.997	0.915699	1	0.818216	0.524	0.905169	0.804	1.07415	0.802	699.285	626.283	640.335	572.166	632.971	751.139
Tb927.10.6860	0.90215	0.997	0.980512	1	0.920264	0.929	0.910764	0.826	0.94877	0.893	429.278	387.274	420.913	395.049	390.971	407.286
Tb927.10.6870	0.804222	0.997	1.01482	1	0.705835	0.138	0.731046	0.139	0.732135	0.0557	379.393	305.116	385.016	267.789	277.354	277.767
Tb927.10.6880	0.699766	0.759	0.864772	1	0.919242	0.926	0.876818	0.681	0.67697	0.0134	1481.27	1036.54	1280.96	1361.65	1298.8	1002.77
Tb927.10.6890	0.868065	0.997	0.943125	1	1.12802	0.806	1.50599	0.0359	2.72937	2.82e-12	51.788	44.955	48.843	58.418	77.992	141.349
Tb927.10.690	0.9345	1	0.884969	1	0.886388	0.806	0.907092	0.811	0.894583	0.614	393.519	367.743	348.252	348.81	356.958	352.035
Tb927.10.6900	0.972096	1	1.05542	1	1.38242	0.179	1.2377	0.393	1.77255	0.000137	329.185	319.999	347.428	455.074	407.432	583.497
Tb927.10.6910	0.854801	0.997	0.875644	1	0.801388	0.455	0.77144	0.256	0.518021	9.08e-06	1233.22	1054.16	1079.86	988.289	951.356	638.835
Tb927.10.6920	0.771543	0.997	0.822206	1	0.774337	0.346	0.748169	0.184	0.828151	0.302	361.667	279.042	297.365	280.052	270.588	299.515
Tb927.10.6930	0.936174	1	0.97152	1	0.887672	0.81	0.939676	0.943	1.15276	0.475	960.266	898.976	932.918	852.402	902.339	1106.96
Tb927.10.6940	0.822384	0.997	0.896184	1	0.858983	0.696	0.914731	0.843	1.0136	1	1063.19	874.348	952.811	913.26	972.53	1077.64
Tb927.10.6950	0.832361	0.997	0.873336	1	0.791048	0.413	0.782908	0.296	0.529941	1.94e-05	1007.71	838.779	880.07	797.148	788.944	534.027
Tb927.10.6960	0.823076	0.997	0.888433	1	0.744598	0.243	0.741112	0.164	0.734646	0.059	491.801	404.79	436.933	366.194	364.48	361.3
Tb927.10.6970	0.83348	0.997	0.869727	1	0.829753	0.576	0.891451	0.742	0.973911	1	962.994	802.636	837.542	799.048	858.463	937.871
Tb927.10.6980	0.880308	0.997	0.959502	1	1.18183	0.645	1.2746	0.302	1.38381	0.045	247.566	217.935	237.54	292.581	315.547	342.586
Tb927.10.6990	0.886778	0.997	1.04856	1	1.20678	0.571	1.39969	0.104	1.02944	1	262.296	232.598	275.033	316.534	367.132	270.017
Tb927.10.70	0.844176	0.997	0.793312	1	0.79091	0.413	0.948526	0.972	1.09374	0.715	6237.03	5265.15	4947.91	4932.93	5915.98	6821.71
Tb927.10.700	0.725488	0.855	0.944287	1	1.26018	0.422	1.13018	0.715	0.682322	0.0157	401.005	290.924	378.663	505.337	453.205	273.614
Tb927.10.7000	0.951623	1	1.07851	1	1.149	0.741	1.07753	0.895	0.796092	0.19	299.416	284.931	322.923	344.03	322.628	238.363
Tb927.10.7010	0.938022	1	0.989346	1	0.97876	1	1.10247	0.811	1.04443	0.937	499.033	468.103	493.716	488.433	550.171	521.204
Tb927.10.7020	0.875998	0.997	1.05326	1	1.14706	0.746	1.24547	0.374	0.731072	0.0544	1214.94	1064.29	1279.65	1393.61	1513.17	888.21
Tb927.10.7030	0.904027	0.997	1.06572	1	1.0578	0.998	1.15841	0.623	0.975348	1	509.831	460.901	543.339	539.299	590.595	497.263
Tb927.10.7040	1.20929	0.997	1.14662	1	0.936961	0.976	0.867948	0.643	1.13427	0.546	294.007	355.539	337.113	275.473	255.183	333.483
Tb927.10.7050	0.958994	1	1.02036	1	0.948112	1	0.983831	1	0.769572	0.121	419.159	401.971	427.694	397.41	412.382	322.573
Tb927.10.7060	0.85914	0.997	0.940347	1	0.870874	0.743	0.856259	0.593	0.727452	0.0501	1201.37	1032.15	1129.71	1046.24	1028.69	873.941
Tb927.10.7070	0.934014	1	0.996666	1	0.776812	0.355	0.818758	0.437	0.750566	0.0831	484.385	452.423	482.771	376.276	396.595	363.563
Tb927.10.7080	0.983721	1	1.023	1	1.03401	1	1.1029	0.809	1.00492	1	799.242	786.231	817.623	826.427	881.483	803.176
Tb927.10.7090	0.774072	0.997	0.976685	1	2.51458	2.92e-07	3.52627	0	4.46314	0	549.926	425.682	537.104	1382.83	1939.18	2454.39
Tb927.10.710	0.900759	0.997	1.00551	1	1.14825	0.743	1.34251	0.175	1.37402	0.0505	189.049	170.287	190.091	217.075	253.799	259.758
Tb927.10.7100	0.904946	0.997	0.89275	1	0.354959	4.41e-09	0.433931	6.4e-07	0.397961	1.78e-10	830.109	751.203	741.079	294.655	360.21	330.35
Tb927.10.7110	0.988628	1	1.0379	1	1.41176	0.144	1.73471	0.0023	1.24025	0.222	1083.7	1071.38	1124.78	1529.93	1879.91	1344.06
Tb927.10.7120	0.81742	0.997	0.988341	1	0.983458	1	0.910397	0.826	0.728167	0.051	786.727	643.087	777.555	773.713	716.234	572.869
Tb927.10.7130	0.878219	0.997	0.937733	1	0.90706	0.883	0.886453	0.721	0.988251	1	514.568	451.903	482.527	466.744	456.14	508.522
Tb927.10.7140	0.872115	0.997	1.17764	1	7.60023	0	9.40881	0	2.63609	1.67e-11	494.115	430.925	581.891	3755.39	4649.03	1302.53
Tb927.10.7150	1.06422	1	0.494333	0.000221	1.09512	0.904	2.70803	1.28e-09	2.81308	5.5e-13	0.555	0.591	0.274	0.608	1.503	1.562
Tb927.10.7160	1.04596	1	1.2619	1	1.51262	0.0603	1.28778	0.274	1.39765	0.0378	60.877	63.675	76.821	92.085	78.397	85.085
Tb927.10.7170	0.727009	0.861	0.885587	1	0.823377	0.547	1.05111	0.983	2.02381	1.7e-06	3.45	2.508	3.055	2.841	3.627	6.983
Tb927.10.7180	0.921713	1	0.578543	0.0135	0.220322	0	0.267526	0	0.317401	0	5931.05	5466.72	3431.36	1306.74	1586.71	1882.52
Tb927.10.7190	0.779695	0.997	0.947195	1	0.933863	0.968	0.987989	1	0.823756	0.285	415.808	324.203	393.851	388.308	410.814	342.524
Tb927.10.720	0.984932	1	0.938444	1	0.869376	0.737	0.903152	0.794	0.995303	1	1433.28	1411.68	1345.05	1246.06	1294.47	1426.55
Tb927.10.7200	0.802775	0.997	0.841015	1	0.890975	0.824	1.03661	1	0.984558	1	803.223	644.808	675.523	715.651	832.63	790.82
Tb927.10.7210	0.84413	0.997	0.724828	0.518	0.51684	0.000562	0.578657	0.0025	0.650026	0.00566	243.914	205.896	176.796	126.065	141.143	158.551
Tb927.10.7220	0.874791	0.997	0.782908	1	0.604475	0.0144	0.646516	0.0229	0.775597	0.135	310.308	271.455	242.943	187.574	200.619	240.674
Tb927.10.7230	0.834891	0.997	0.92967	1	0.60463	0.0144	0.589397	0.00375	0.552811	7.44e-05	7317.52	6109.33	6802.88	4424.39	4312.92	4045.2
Tb927.10.7240	0.914332	0.999	1.02691	1	1.04086	1	1.02386	1	1.08803	0.74	894.908	818.243	918.99	931.472	916.263	973.688
Tb927.10.7250	0.936496	1	0.948991	1	1.02326	1	1.04125	1	0.951882	0.909	661.387	619.386	627.651	676.769	688.672	629.563
Tb927.10.7260	0.918269	1	0.875953	1	0.735704	0.214	0.874546	0.671	0.98088	1	38.966	35.781	34.132	28.667	34.077	38.221
Tb927.10.7270	0.965792	1	1.04565	1	0.762429	0.301	0.782604	0.296	0.920833	0.748	515.576	497.94	539.115	393.09	403.492	474.759
Tb927.10.7280	0.894742	0.997	0.940409	1	0.751895	0.266	0.739864	0.161	0.616804	0.00162	1678.36	1501.7	1578.34	1261.95	1241.76	1035.22
Tb927.10.7290	0.833381	0.997	0.80047	1	0.759129	0.29	0.69299	0.0678	0.751694	0.085	2721.62	2268.15	2178.58	2066.06	1886.06	2045.83
Tb927.10.730	0.779305	0.997	0.796808	1	0.901145	0.86	1.02881	1	1.13053	0.561	542.992	423.157	432.661	489.315	558.634	613.87
Tb927.10.7300	0.806737	0.997	0.976578	1	1.86194	0.00135	2.61903	5.15e-09	2.58613	4.34e-11	233.665	188.506	228.192	435.07	611.974	604.288
Tb927.10.7310	0.865767	0.997	0.983425	1	0.947184	1	1.01295	1	1.05793	0.874	706.257	611.454	694.551	668.956	715.403	747.168
Tb927.10.7320	0.814122	0.997	0.829707	1	0.680368	0.0861	0.69301	0.0678	0.569226	0.00018	275.063	223.935	228.222	187.144	190.622	156.573
Tb927.10.7330	0.719526	0.843	0.874596	1	0.979837	1	1.2102	0.466	0.951922	0.909	3070.61	2209.39	2685.55	3008.7	3716.06	2922.99
Tb927.10.7340	0.694443	0.72	0.841132	1	0.937169	0.976	1.18125	0.55	0.928848	0.792	3719.03	2582.66	3128.2	3485.36	4393.11	3454.42
Tb927.10.7350	0.886986	0.997	1.0231	1	0.830186	0.578	0.717567	0.11	0.6801	0.0147	2520.11	2235.3	2578.34	2092.16	1808.35	1713.93
Tb927.10.7360	1.0612	1	1.14273	1	1.60035	0.0258	1.76931	0.00147	2.01421	2.02e-06	269.159	285.631	307.576	430.749	476.227	542.143
Tb927.10.7370	1.00014	1	0.929061	1	0.654823	0.0527	0.712437	0.0997	0.795741	0.189	353.909	353.957	328.803	231.748	252.138	281.62
Tb927.10.7380	0.81278	0.997	0.911713	1	0.857417	0.689	0.832304	0.491	0.759086	0.0989	499.994	406.385	455.851	428.704	416.147	379.539
Tb927.10.7390	0.846159	0.997	0.890468	1	0.841316	0.625	1.00397	1	0.918432	0.736	120.767	102.188	107.539	101.603	121.246	110.916
Tb927.10.740	0.880682	0.997	0.947894	1	0.86928	0.737	0.983705	1	1.07246	0.81	1754.03	1544.74	1662.63	1524.74	1725.45	1881.13
Tb927.10.7400	0.874711	0.997	0.95756	1	1.06306	0.986	1.01761	1	0.99375	1	484.426	423.733	463.867	514.973	492.957	481.398
Tb927.10.7410	0.717912	0.835	0.969994	1	0.901484	0.861	0.830006	0.482	0.325976	4.22e-15	6129.3	4400.3	5945.38	5525.47	5087.35	1998
Tb927.10.7420	0.811597	0.997	0.966962	1	0.851814	0.669	0.879775	0.693	0.742098	0.0694	332.712	270.028	321.72	283.409	292.712	246.905
Tb927.10.7430	0.891633	0.997	1.013	1	0.932366	0.965	1.0358	1	0.998778	1	552.664	492.773	559.846	515.285	572.447	551.988
Tb927.10.7440	0.982572	1	1.05035	1	0.780236	0.368	0.733397	0.145	0.536773	2.94e-05	1989.75	1955.07	2089.94	1552.47	1459.28	1068.04
Tb927.10.7450	0.952355	1	0.991096	1	0.9082	0.887	0.931187	0.906	0.866161	0.469	308.096	293.417	305.353	279.813	286.895	266.861
Tb927.10.7460	0.826816	0.997	0.949977	1	0.837568	0.608	0.901371	0.788	0.806522	0.223	169.452	140.106	160.976	141.928	152.739	136.667
Tb927.10.7470	0.878239	0.997	1.03658	1	0.924275	0.942	0.935541	0.926	0.996428	1	175.215	153.881	181.625	161.947	163.921	174.589
Tb927.10.7480	0.841893	0.997	0.895869	1	0.904559	0.873	1.018	1	1.08512	0.753	287	241.624	257.115	259.609	292.166	311.43
Tb927.10.7490	0.864988	0.997	0.900145	1	1.02259	1	1.11701	0.76	1.21177	0.291	792.389	685.407	713.265	810.292	885.105	960.192
Tb927.10.750	0.759239	0.993	0.933578	1	1.01075	1	0.931125	0.906	0.917529	0.732	384.97	292.284	359.4	389.108	358.455	353.222
Tb927.10.7500	0.874782	0.997	1.02213	1	0.914318	0.908	1.00456	1	0.432863	8.37e-09	1679.49	1469.19	1716.66	1535.59	1687.15	726.988
Tb927.10.7510	0.884347	0.997	0.97407	1	0.891495	0.825	0.872667	0.662	0.887358	0.575	421.754	372.977	410.818	375.991	368.051	374.247
Tb927.10.7520	0.852337	0.997	0.975002	1	0.819777	0.532	0.807281	0.39	0.727185	0.0498	501.289	427.267	488.758	410.945	404.682	364.53
Tb927.10.7530	0.967175	1	0.901497	1	0.985811	1	1.01422	1	1.21457	0.283	108.124	104.574	97.473	106.589	109.661	131.324
Tb927.10.7540	0.957059	1	0.940254	1	0.971256	1	0.984912	1	1.20329	0.313	714.734	684.042	672.031	694.189	703.949	860.03
Tb927.10.7550	0.897556	0.997	0.984732	1	1.01446	1	0.962625	1	0.975204	1	569.193	510.883	560.503	577.423	547.919	555.079
Tb927.10.7560	0.90608	0.997	0.95847	1	1.13129	0.797	1.12446	0.734	1.17839	0.388	233.479	211.551	223.783	264.131	262.539	275.128
Tb927.10.7570	0.841558	0.997	0.889243	1	1.22747	0.51	1.21466	0.455	0.662373	0.00858	3607.21	3035.67	3207.68	4427.72	4381.52	2389.32
Tb927.10.7580	0.870131	0.997	0.938243	1	0.886154	0.805	0.962188	1	1.0256	1	1012.6	881.097	950.066	897.321	974.314	1038.53
Tb927.10.7590	0.802231	0.997	0.94698	1	0.940948	0.986	1.02318	1	0.998424	1	421.136	337.848	398.807	396.267	430.899	420.472
Tb927.10.760	0.913554	0.998	0.854306	1	0.577482	0.00608	0.627353	0.0132	0.481295	6.39e-07	404.663	369.681	345.706	233.685	253.867	194.762
Tb927.10.7600	0.851872	0.997	0.96656	1	0.792649	0.42	0.849681	0.564	1.00455	1	450.1	383.428	435.049	356.771	382.442	452.149
Tb927.10.7610	0.93878	1	1.04718	1	0.900646	0.858	0.89627	0.765	0.754541	0.0901	2652.46	2490.07	2777.59	2388.92	2377.32	2001.39
Tb927.10.7620	0.831301	0.997	0.897982	1	0.898665	0.852	0.908834	0.819	0.801522	0.206	1440.9	1197.82	1293.9	1294.88	1309.54	1154.91
Tb927.10.7630	0.878111	0.997	0.933468	1	0.888519	0.813	0.929242	0.9	0.964993	0.971	1165.41	1023.36	1087.87	1035.49	1082.95	1124.61
Tb927.10.7640	0.846719	0.997	0.699398	0.324	0.778513	0.362	0.981382	1	1.70169	0.000445	20.801	17.613	14.548	16.194	20.414	35.397
Tb927.10.7650	0.68508	0.665	1.90588	0.00122	1.02202	1	1.02028	1	0.68508	0.017	0.401	0.274	0.763	0.409	0.409	0.274
Tb927.10.7660	0.578299	0.119	0.924884	1	0.814371	0.509	0.599866	0.00537	1.5007	0.00976	3.993	2.309	3.693	3.251	2.395	5.992
Tb927.10.7670	0.894199	0.997	1.07361	1	0.965215	1	0.981917	1	0.832306	0.318	454.109	406.064	487.538	438.313	445.898	377.958
Tb927.10.7680	0.903175	0.997	1.0742	1	0.862845	0.711	0.788287	0.317	0.449478	4.17e-08	1816.93	1641	1951.74	1567.72	1432.26	816.668
Tb927.10.7690	0.774676	0.997	0.954219	1	0.838484	0.612	0.834604	0.501	0.68711	0.0179	1596.2	1236.54	1523.13	1338.39	1332.2	1096.77
Tb927.10.770	0.845508	0.997	0.912529	1	0.655379	0.0534	0.661889	0.0341	0.619726	0.00182	840.746	710.858	767.205	551.007	556.48	521.032
Tb927.10.7700	0.898058	0.997	0.776602	0.974	0.482204	9.99e-05	0.50354	7.14e-05	0.386024	3.99e-11	2072.82	1861.52	1609.76	999.524	1043.75	800.16
Tb927.10.7710	1.07769	1	1.02139	1	0.702716	0.131	0.69473	0.0704	0.495456	1.88e-06	924.137	995.931	943.901	649.406	642.025	457.869
Tb927.10.7720	0.862824	0.997	0.957434	1	1.00855	1	0.978362	1	0.925318	0.774	284.262	245.268	272.162	286.692	278.111	263.032
Tb927.10.7730	0.88673	0.997	0.93471	1	0.930591	0.959	0.967766	1	0.927166	0.783	414.826	367.838	387.741	386.033	401.454	384.612
Tb927.10.7740	0.865159	0.997	0.929716	1	1.02458	1	1.05478	0.971	0.91412	0.714	1329.44	1150.18	1236	1362.12	1402.26	1215.27
Tb927.10.7750	0.876489	0.997	0.939645	1	0.889051	0.815	0.872143	0.661	0.785517	0.16	332.866	291.753	312.776	295.935	290.307	261.472
Tb927.10.7760	0.806885	0.997	0.978572	1	0.99167	1	0.974484	1	0.978221	1	226.385	182.666	221.534	224.499	220.608	221.454
Tb927.10.7770	0.941717	1	1.03299	1	0.827829	0.567	0.915659	0.848	1.22505	0.257	330.85	311.567	341.767	273.887	302.946	405.309
Tb927.10.7780	0.892157	0.997	0.960662	1	0.999069	1	1.05506	0.97	1.25143	0.199	339.83	303.181	326.462	339.513	358.542	425.274
Tb927.10.7790	0.750072	0.955	0.937726	1	0.834618	0.596	0.780235	0.287	0.719402	0.0416	706.348	529.812	662.36	589.531	551.117	508.148
Tb927.10.780	0.913571	0.998	0.955683	1	1.12611	0.812	1.38072	0.124	1.59605	0.00239	211.979	193.658	202.584	238.712	292.683	338.329
Tb927.10.7800	0.920432	1	1.01382	1	0.886334	0.806	0.837395	0.512	0.872033	0.497	519.02	477.722	526.195	460.025	434.625	452.602
Tb927.10.7810	1.05847	1	1.00008	1	0.852226	0.67	0.934278	0.92	0.686669	0.0177	1140.53	1207.22	1140.63	971.993	1065.58	783.17
Tb927.10.7820	0.856175	0.997	0.930942	1	1.32268	0.279	1.57969	0.0157	1.42522	0.0265	192.293	164.637	179.014	254.342	303.764	274.06
Tb927.10.7830	0.944307	1	0.893105	1	0.98805	1	1.13133	0.711	1.15355	0.472	448.103	423.147	400.203	442.748	506.953	516.911
Tb927.10.7840	0.897812	0.997	0.976689	1	1.07195	0.966	1.2034	0.486	1.25603	0.19	557.239	500.296	544.249	597.334	670.579	699.91
Tb927.10.7850	0.994467	1	0.869091	1	1.15892	0.711	1.19237	0.516	1.70059	0.000453	303.855	302.174	264.078	352.144	362.309	516.732
Tb927.10.7860	0.807221	0.997	0.852182	1	1.68203	0.0106	2.24858	1.48e-06	2.07544	6.66e-07	448.166	361.769	381.919	753.828	1007.74	930.14
Tb927.10.7870	0.813114	0.997	0.810833	1	0.756288	0.28	0.734311	0.147	0.718573	0.0407	607.347	493.843	492.457	459.329	445.982	436.423
Tb927.10.7880	0.782486	0.997	0.935432	1	0.907205	0.883	0.944066	0.958	0.855941	0.421	1117.95	874.778	1045.76	1014.21	1055.42	956.897
Tb927.10.7890	1.03005	1	1.0118	1	1.23944	0.476	1.35582	0.155	1.20799	0.301	1024.08	1054.85	1036.15	1269.28	1388.47	1237.07
Tb927.10.790	0.867462	0.997	0.869666	1	1.2735	0.389	1.62696	0.00884	1.58786	0.0027	459.331	398.452	399.465	584.957	747.313	729.353
Tb927.10.7900	0.888445	0.997	0.92026	1	0.913531	0.905	0.910831	0.826	0.829408	0.307	476.261	423.132	438.284	435.079	433.793	395.015
Tb927.10.7910	0.870977	0.997	0.946425	1	0.802026	0.458	0.885207	0.716	1.03164	0.99	270.721	235.792	256.217	217.125	239.644	279.287
Tb927.10.7920	0.830819	0.997	0.967954	1	0.946132	1	1.07248	0.913	1.2254	0.256	216.763	180.091	209.817	205.087	232.473	265.621
Tb927.10.7930	0.785599	0.997	0.874679	1	1.12146	0.825	1.13357	0.703	0.897532	0.629	2383.79	1872.7	2085.05	2673.32	2702.18	2139.53
Tb927.10.7940	0.82511	0.997	0.931158	1	0.797449	0.438	0.830857	0.486	0.679936	0.0146	719.342	593.537	669.821	573.639	597.671	489.107
Tb927.10.7950	0.686579	0.677	0.852707	1	0.865978	0.724	0.871442	0.658	0.996896	1	143.934	98.822	122.734	124.644	125.43	143.488
Tb927.10.7960	0.780222	0.997	0.93694	1	0.874954	0.76	0.917025	0.852	0.974161	1	237.615	185.393	222.631	207.903	217.899	231.476
Tb927.10.7970	0.812769	0.997	0.88672	1	0.990735	1	1.06361	0.945	1.09844	0.694	471.423	383.158	418.021	467.056	501.412	517.832
Tb927.10.7980	0.905864	0.997	0.925294	1	0.795096	0.428	0.701471	0.0809	0.790448	0.174	538.43	487.744	498.206	428.103	377.693	425.6
Tb927.10.7990	0.829998	0.997	0.955915	1	0.746079	0.246	0.740637	0.163	0.759341	0.0994	701.001	581.829	670.097	523.002	519.187	532.298
Tb927.10.800	0.959076	1	1.02112	1	1.22218	0.524	1.29899	0.251	1.25296	0.196	471.466	452.172	481.425	576.216	612.43	590.727
Tb927.10.8000	0.905784	0.997	0.953675	1	0.850398	0.661	0.887433	0.726	0.911494	0.701	1764.62	1598.37	1682.88	1500.63	1565.98	1608.44
Tb927.10.8010	0.919464	1	0.995879	1	0.842608	0.63	0.81608	0.426	0.714529	0.037	375.518	345.275	373.97	316.414	306.453	268.319
Tb927.10.8020	0.837588	0.997	0.849608	1	0.560052	0.0033	0.454767	3.04e-06	0.347183	1.49e-13	3993.59	3344.98	3392.99	2236.62	1816.15	1386.51
Tb927.10.8030	0.683385	0.656	0.798432	1	0.506541	0.000348	0.478634	1.56e-05	0.290364	0	2111.44	1442.92	1685.84	1069.53	1010.61	613.085
Tb927.10.8040	0.889777	0.997	1.04966	1	1.21342	0.549	1.29717	0.255	1.23914	0.225	1220.92	1086.34	1281.54	1481.48	1583.74	1512.89
Tb927.10.8050	1.03256	1	0.775335	0.965	0.744623	0.243	0.768289	0.246	0.936197	0.831	365.203	377.095	283.155	271.939	280.581	341.902
Tb927.10.8060	0.863013	0.997	0.937934	1	0.756399	0.28	0.807644	0.392	0.716131	0.0385	709.324	612.156	665.299	536.532	572.882	507.969
Tb927.10.8070	1.01966	1	1.14618	1	1.05595	1	1.15402	0.637	1.28902	0.135	696.625	710.324	798.46	735.598	803.917	897.964
Tb927.10.8080	0.919931	1	1.02603	1	1.01167	1	1.09531	0.835	0.973404	1	1090.15	1002.86	1118.53	1102.87	1194.05	1061.15
Tb927.10.8090	0.766813	0.997	0.875383	1	0.801782	0.457	0.813959	0.417	0.689044	0.0189	318.124	243.942	278.481	255.066	258.94	219.202
[truncated: 7,883 more rows]

## Sheet: CSD1 OE O-24h All changes UP
Gene ID	Product Description	Gene Name or Symbol	FC 1h/0h	P value FC 1h/0h	FC 4h/0h	P value FC 4h/0h	FC 16h/0h	P value FC 16h/0h	FC 24h/0h	P value FC 24h/0h	CSD1 0h - linear total RPKM	CSD1 1h - linear total RPKM	CSD1 4h - linear total RPKM	CSD1 16h - linear total RPKM	CSD1 24h - linear total RPKM
Tb927.1.1820	hypothetical PIN domain-containing protein	null	0.917453	1	1.11606	1	1.62767	0.0191	2.07281	2e-05	458.266	420.438	511.451	745.905	949.899
Tb927.1.2150	Small kinetoplastid calpain-related protein 1-4	SKCRP1-4	0.867978	0.997	1.07392	1	1.96569	0.000384	2.35495	2.99e-07	64.095	55.633	68.833	125.991	150.941
Tb927.1.3200	Suppressor of G2 allele of SKP1, putative	SGT1	0.755487	0.982	1.07016	1	2.05678	0.000125	1.9956	6.2e-05	429.978	324.842	460.144	884.368	858.064
Tb927.1.3550	hypothetical protein	null	1.08724	1	1.09971	1	2.13406	4.59e-05	2.13418	8.07e-06	133.807	145.48	147.15	285.553	285.569
Tb927.1.3830	glucose-6-phosphate isomerase, glycosomal	PGI	0.639923	0.435	0.924148	1	3.44619	7.39e-13	2.53302	1.94e-08	1644.13	1052.12	1519.42	5665.98	4164.62
Tb927.1.3850	Sec61beta family, putative	null	0.803327	0.997	1.14095	1	2.57239	1.32e-07	3.35702	5.25e-14	248.246	199.423	283.236	638.586	833.369
Tb927.1.4650	cyclin-like F-box protein 2	CFB2	1.27177	0.997	1.40232	0.424	3.97751	0	5.55735	0	353.03	448.973	495.06	1404.18	1961.91
Tb927.1.4870	expression site-associated gene 1 (ESAG1) protein, putative	null	1.42062	0.78	1.22546	1	1.48873	0.0724	3.18904	6.73e-13	3.532	5.017	4.328	5.258	11.263
Tb927.1.5060	variant surface glycoprotein (VSG)-related, putative	null	1.0951	0.998	1.11476	1	1.81456	0.00236	2.71609	1.13e-09	63.043	69.038	70.277	114.395	171.229
Tb927.1.5080	expression site-associated gene 9 (ESAG9) protein, putative	null	1.04166	1	0.701355	0.335	2.26347	8.61e-06	4.98532	0	4.709	4.906	3.303	10.66	23.478
Tb927.1.5170	variant surface glycoprotein (VSG)-related, putative	null	0.862295	0.997	0.596586	0.0261	3.60144	9.61e-14	6.26281	0	2.668	2.301	1.592	9.61	16.712
Tb927.1.700	phosphoglycerate kinase	PGKC	0.640224	0.436	0.66973	0.179	2.14751	3.86e-05	2.51737	2.47e-08	769.288	492.517	515.215	1652.06	1936.58
Tb927.10.10220	procyclin-associated gene 2 (PAG2) protein	PAG2	1.07486	1	1.06854	1	2.21083	1.72e-05	2.06247	2.33e-05	391.326	420.62	418.147	865.154	807.097
Tb927.10.10230	procyclin-associated gene 5 (PAG5) protein	PAG5	1.31871	0.986	1.29837	0.917	2.1126	6.07e-05	1.6257	0.00897	446.787	589.185	580.093	943.883	726.342
Tb927.10.1030	serine peptidase, Clan SC, Family S10	CBP1	0.999759	1	1.11625	1	2.36357	2.28e-06	2.81536	2.39e-10	942.5	942.273	1052.06	2227.66	2653.48
Tb927.10.11910	major facilitator superfamily, putative	null	0.97724	1	1.13514	1	2.88857	1.65e-09	3.23639	3.26e-13	398.866	389.788	452.767	1152.15	1290.88
Tb927.10.11940	ABC1 protein, putative	null	1.02485	1	1.07987	1	2.55945	1.59e-07	2.85212	1.35e-10	238.702	244.632	257.768	610.944	680.807
Tb927.10.11960	hypothetical protein, conserved	null	1.075	1	1.2235	1	1.79177	0.00306	2.10059	1.32e-05	272.659	293.107	333.599	488.541	572.746
Tb927.10.12010	hypothetical protein, conserved	null	0.95398	1	1.08796	1	2.27201	7.8e-06	2.68869	1.72e-09	141.815	135.288	154.289	322.204	381.295
Tb927.10.12090	RNA-binding protein, putative	RBP7A	0.931276	1	1.10276	1	2.22553	1.41e-05	2.17602	4.3e-06	261.861	243.865	288.77	582.779	569.815
Tb927.10.12100	RNA-binding protein 7B	RBP7B	0.899468	0.997	1.15644	1	2.59092	1.02e-07	3.05983	4.99e-12	43.693	39.3	50.528	113.204	133.693
Tb927.10.12650	hypothetical protein, conserved	null	0.986873	1	1.01755	1	2.27027	7.96e-06	2.42254	1.09e-07	100.83	99.506	102.599	228.911	244.265
Tb927.10.12660	pumilio/PUF RNA binding protein 2	PUF2	0.968813	1	0.888201	1	2.20232	1.9e-05	2.08596	1.64e-05	509.59	493.698	452.619	1122.28	1062.98
Tb927.10.12800	Zinc finger CCCH domain-containing protein 38	ZC3H38	0.999649	1	1.14922	1	4.85903	0	5.74475	0	154.338	154.284	177.368	749.934	886.635
Tb927.10.12820	hypothetical protein, conserved	null	1.02324	1	1.3173	0.812	4.71628	0	4.61212	0	613.791	628.055	808.548	2894.81	2830.88
Tb927.10.13530	hypothetical protein	null	0.870123	0.997	0.827206	1	1.29664	0.333	2.0171	4.55e-05	692.362	602.441	572.727	897.748	1396.57
Tb927.10.13740	synaptotagmin, putative	null	0.917833	1	1.09759	1	2.15614	3.47e-05	2.29519	7.36e-07	1407.61	1291.95	1544.99	3035.01	3230.74
Tb927.10.13790	hypothetical protein, conserved	null	0.853591	0.997	1.01274	1	2.09477	7.71e-05	2.68121	1.94e-09	865.736	738.984	876.761	1813.52	2321.22
Tb927.10.13860	GPI-anchor transamidase subunit 8 (GPI8)	null	0.895891	0.997	0.973441	1	4.0802	0	5.34331	0	480.392	430.379	467.634	1960.1	2566.89
Tb927.10.14030	hypothetical protein, conserved	null	0.845846	0.997	1.07716	1	1.91157	0.00074	2.04778	2.91e-05	1632.62	1380.95	1758.59	3120.87	3343.24
Tb927.10.14140	pyruvate kinase 1	PYK1	0.668542	0.564	0.989883	1	3.66868	3.42e-14	3.07508	3.95e-12	3188.19	2131.44	3155.94	11696.5	9803.96
Tb927.10.14150	nuclear segregation protein, putative	null	0.934179	1	1.15265	1	1.86449	0.00131	2.02766	3.89e-05	1608.64	1502.76	1854.2	2999.29	3261.78
Tb927.10.14160	Aquaglyceroporin 3	AQP3	0.912514	0.998	0.866567	1	1.17938	0.654	2.14004	7.4e-06	211.547	193.04	183.32	249.494	452.72
Tb927.10.14760	clathrin light chain, putative	null	0.792203	0.997	0.968974	1	1.64018	0.0168	2.04947	2.84e-05	721.508	571.58	699.122	1183.4	1478.71
Tb927.10.14890	C-terminal motor kinesin, putative	KIFC1	0.891651	0.997	1.1996	1	5.29171	0	5.96242	0	1182.1	1054.02	1418.04	6255.33	7048.17
Tb927.10.14910	Sarcalumenin, putative	null	0.945718	1	1.04234	1	2.08913	8.29e-05	2.51098	2.72e-08	554.433	524.338	577.908	1158.28	1392.17
Tb927.10.15910	Glycerol uptake protein 1	GUP1	1.02996	1	1.24236	1	7.18668	0	8.14743	0	263.673	271.574	327.577	1894.93	2148.26
Tb927.10.1640	hypothetical protein	null	0.792857	0.997	0.937641	1	2.55273	1.74e-07	3.26528	2.08e-13	49.126	38.95	46.062	125.405	160.41
Tb927.10.1650	hypothetical protein, conserved	null	0.87815	0.997	1.10688	1	2.67143	3.28e-08	3.09585	2.89e-12	55.673	48.889	61.623	148.726	172.355
Tb927.10.1770	hypothetical protein	null	1.05334	1	0.979209	1	1.69506	0.00924	2.07003	2.08e-05	67.827	71.445	66.417	114.971	140.404
Tb927.10.1780	hypothetical protein	null	1.00439	1	1.11971	1	1.98939	0.00029	3.53435	0	8.394	8.431	9.399	16.699	29.667
Tb927.10.2300	hypothetical protein, conserved	null	0.905653	0.997	1.13123	1	2.44004	8.13e-07	2.53885	1.77e-08	155.922	141.211	176.383	380.455	395.861
Tb927.10.2330	hypothetical protein, conserved	null	0.879005	0.997	1.01829	1	2.3812	1.83e-06	2.60237	6.64e-09	286.766	252.069	292.009	682.846	746.27
Tb927.10.2390	casein kinase I, putative	CK1.3	1.24014	0.997	1.34549	0.669	2.97926	4.63e-10	2.82219	2.16e-10	141.077	174.955	189.817	420.304	398.145
Tb927.10.2400	hypothetical protein	null	1.08505	1	1.02745	1	6.46279	0	13.4199	0	35.071	38.054	36.034	226.659	470.655
Tb927.10.2410	MSP-C, putative	MSP-C	1.07156	1	1.21552	1	8.21465	0	16.2139	0	226.794	243.024	275.672	1863.03	3677.22
Tb927.10.2440	Metacaspase-4	MCA4	1.00687	1	1.1083	1	1.42781	0.125	2.28992	7.94e-07	186.802	188.086	207.033	266.718	427.763
Tb927.10.2500	hypothetical protein, conserved	null	1.01982	1	1.14939	1	1.66271	0.0131	2.10359	1.27e-05	258.187	263.303	296.756	429.291	543.12
Tb927.10.300	mitochondrial calcium uniporter	MCUb	0.939765	1	1.05826	1	1.97963	0.000327	2.2023	2.89e-06	149.767	140.745	158.491	296.483	329.831
Tb927.10.3220	nucleolus protein, putative	null	1.04214	1	1.35641	0.621	4.12245	0	3.01779	9.72e-12	70.018	72.969	94.973	288.646	211.3
Tb927.10.3660	aspartate aminotransferase	cASAT	0.876903	0.997	1.35856	0.613	5.16808	0	6.24596	0	831.729	729.346	1129.95	4298.44	5194.95
Tb927.10.3750	Endonuclease/Exonuclease/phosphatase family, putative	null	0.980944	1	0.995251	1	2.01237	0.000218	2.57266	1.06e-08	218.917	214.746	217.878	440.542	563.199
Tb927.10.3800	predicted RING finger protein	null	1.00936	1	1.15508	1	1.98147	0.000319	2.46733	5.41e-08	499.018	503.691	576.407	988.791	1231.24
Tb927.10.4160	predicted zinc finger protein	null	0.926744	1	1.04197	1	1.86421	0.00132	2.04191	3.16e-05	281.398	260.784	293.209	524.586	574.592
Tb927.10.4180	TFIIF-stimulated CTD phosphatase, putative	null	0.789615	0.997	1.03088	1	2.313	4.52e-06	2.43269	9.29e-08	552.428	436.205	569.487	1277.77	1343.89
Tb927.10.4360	hypothetical protein	null	1.1971	0.997	1.43665	0.305	2.29879	5.43e-06	2.90902	5.47e-11	9.791	11.721	14.067	22.509	28.484
Tb927.10.4370	expression site-associated gene 3 (ESAG3) protein, putative	null	1.18575	0.997	1.26715	1	2.39747	1.46e-06	2.78755	3.7e-10	50.372	59.729	63.829	120.765	140.414
Tb927.10.4380	hypothetical protein	null	0.842464	0.997	1.02233	1	2.47213	5.17e-07	2.55542	1.39e-08	39.829	33.555	40.718	98.463	101.78
Tb927.10.4390	hypothetical protein	null	0.959213	1	0.892973	1	2.32226	4.01e-06	2.32142	4.97e-07	39.501	37.89	35.273	91.731	91.698
Tb927.10.4400	hypothetical protein, conserved	null	0.944442	1	1.09782	1	1.6103	0.0231	2.01819	4.48e-05	75.39	71.201	82.765	121.4	152.151
Tb927.10.4780	GPI inositol deacylase precursor	GPIdeAc	1.10273	0.997	1.32418	0.778	4.99495	0	5.46903	0	366.923	404.618	485.872	1832.76	2006.71
Tb927.10.5150	zinc finger protein family member, putative	ZC3H31	1.44677	0.696	1.0912	1	1.96658	0.000381	2.23473	1.8e-06	58.953	85.291	64.329	115.935	131.744
Tb927.10.5250	zinc finger protein family member, putative	ZC3H32	0.852457	0.997	0.831172	1	3.24154	1.23e-11	4.24828	0	270.554	230.635	224.877	877.012	1149.39
Tb927.10.530	Plasma-membrane choline transporter, putative	ESP22	1.07966	1	1.06177	1	2.61399	7.35e-08	3.83265	0	194.524	210.021	206.541	508.484	745.544
Tb927.10.5700	Enriched in surface-labeled proteome protein 3	ESP3	1.48154	0.596	1.72281	0.0146	4.52086	0	3.48017	9.03e-15	4.455	6.6	7.675	20.141	15.505
Tb927.10.5710	hypothetical protein, conserved	null	1.18916	0.997	1.05366	1	2.17433	2.74e-05	2.30645	6.21e-07	6.387	7.596	6.73	13.888	14.732
Tb927.10.6720	Plasma-membrane choline transporter, putative	null	0.939526	1	0.995783	1	1.97252	0.000354	2.92226	4.46e-11	478.569	449.629	476.551	943.985	1398.5
Tb927.10.7090	Alternative oxidase, mitochondrial	AOX	0.774072	0.997	0.976685	1	2.51458	2.92e-07	3.52627	0	549.926	425.682	537.104	1382.83	1939.18
Tb927.10.7140	membrane-bound acid phosphatase 2	MBAP2	0.872115	0.997	1.17764	1	7.60023	0	9.40881	0	494.115	430.925	581.891	3755.39	4649.03
Tb927.10.7300	hypothetical protein, conserved	null	0.806737	0.997	0.976578	1	1.86194	0.00135	2.61903	5.15e-09	233.665	188.506	228.192	435.07	611.974
Tb927.10.7860	hypothetical protein, conserved	null	0.807221	0.997	0.852182	1	1.68203	0.0106	2.24858	1.48e-06	448.166	361.769	381.919	753.828	1007.74
Tb927.10.8230	protein disulfide isomerase 2	PDI2	0.939322	1	1.43432	0.309	3.91828	0	3.88979	0	2864.41	2690.6	4108.49	11223.6	11142
Tb927.10.8440	glucose transporter 1B	THT1-	0.706112	0.792	0.725921	0.529	2.34962	2.75e-06	2.5269	2.13e-08	671.145	473.903	487.198	1576.94	1695.91
Tb927.10.8830	Flagellum attachment zone protein 5	FAZ5	0.792653	0.997	0.951852	1	1.62663	0.0193	2.00657	5.29e-05	787.49	624.206	749.574	1280.96	1580.15
Tb927.10.9450	invariant surface glycoprotein, putative	null	1.21103	0.997	1.26598	1	2.15225	3.62e-05	3.29817	1.28e-13	62.786	76.036	79.486	135.131	207.079
Tb927.10.990	Enriched in surface-labeled proteome protein 6	ESP6	0.926017	1	0.980432	1	2.7066	2.05e-08	3.45587	9.03e-15	119.484	110.644	117.146	323.395	412.921
Tb927.11.10690	hypothetical protein, conserved	null	0.861183	0.997	1.16269	1	2.60158	8.69e-08	2.44913	7.17e-08	581.028	500.371	675.556	1511.59	1423.01
Tb927.11.10810	pumillio/PUF RNA binding protein 11	PUF11	1.02132	1	1.29133	0.96	6.91128	0	8.31605	0	274.814	280.673	354.874	1899.31	2285.36
Tb927.11.1180	cdc2-related kinase 6, putative	CRK6	1.04288	1	1.18139	1	2.21993	1.52e-05	2.60345	6.54e-09	141.132	147.184	166.732	313.303	367.431
Tb927.11.11980	cytoskeleton-associated protein 15	CAP15	0.814752	0.997	1.26031	1	4.71721	0	3.92646	0	100.292	81.713	126.4	473.099	393.793
Tb927.11.12120	RNA-binding protein, putative	RBP9	1.10273	0.997	0.936441	1	4.70718	0	8.92521	0	64.209	70.805	60.128	302.244	573.08
Tb927.11.12130	hypothetical protein	null	0.899767	0.997	0.694927	0.297	2.68084	2.87e-08	4.91987	0	65.968	59.356	45.843	176.85	324.556
Tb927.11.12140	hypothetical protein	null	0.918887	1	0.789922	1	2.90337	1.33e-09	5.30926	0	51.451	47.278	40.643	149.383	273.169
Tb927.11.1230	hypothetical protein, conserved	null	1.16474	0.997	1.22154	1	4.15626	0	5.81147	0	130.63	152.15	159.57	542.931	759.151
Tb927.11.12710	variant surface glycoprotein (VSG)-related, putative	null	0.865729	0.997	0.852499	1	6.3959	0	5.9451	0	113.211	98.01	96.512	724.088	673.052
Tb927.11.12730	hypothetical protein, conserved	null	0.872175	0.997	0.961085	1	1.89568	0.000887	2.00024	5.8e-05	133.319	116.277	128.131	252.73	266.669
Tb927.11.13550	hypothetical protein, conserved	null	1.10321	0.997	1.18789	1	2.17226	2.8e-05	2.33072	4.31e-07	297.229	327.905	353.077	645.658	692.756
Tb927.11.13630	hypothetical protein, conserved	null	1.05511	1	1.0144	1	2.17247	2.8e-05	2.6305	4.3e-09	74.731	78.85	75.807	162.352	196.581
Tb927.11.13640	J-binding protein	JBP1	1.03159	1	0.976606	1	2.12635	5.03e-05	2.50715	2.88e-08	392.238	404.63	383.062	834.035	983.401
Tb927.11.13940	ubiquitin-conjugating enzyme E2, putative	null	1.01572	1	0.831696	1	1.71318	0.00757	2.02906	3.81e-05	422.058	428.692	351.024	723.063	856.381
Tb927.11.14540	hypothetical protein, conserved	null	1.08053	1	1.152	1	2.13723	4.41e-05	2.55389	1.41e-08	180.164	194.671	207.55	385.052	460.118
Tb927.11.15060.2	hypothetical protein, conserved	null	0.999908	1	0.999909	1	0.999909	1	105.63	0	0.184	0.184	0.184	0.184	19.431
Tb927.11.16360	hypothetical protein, conserved	null	1.06766	1	1.06778	1	1.29692	0.333	2.2953	7.36e-07	221.711	236.713	236.739	287.541	508.893
Tb927.11.18430	variant surface glycoprotein (VSG), putative	null	0.457522	0.0014	1.22001	1	198.731	0	890.266	0	15.729	7.196	19.19	3125.88	14003.2
Tb927.11.2040	STE/STE11 serine/threonine-protein kinase, putative	null	0.961535	1	1.05803	1	1.71646	0.00727	2.14658	6.69e-06	334.32	321.46	353.721	573.847	717.644
Tb927.11.20730	glycerophosphoryl diester phosphodiesterase, putative	null	0.858053	0.997	0.969414	1	2.49188	3.93e-07	3.02357	8.87e-12	269.309	231.081	261.072	671.085	814.273
Tb927.11.2400	Flabarin-like protein	null	1.05198	1	0.761623	0.838	1.26651	0.407	2.22182	2.16e-06	34.693	36.496	26.423	43.938	77.08
Tb927.11.3720	Ring finger domain containing protein, putative	null	0.94951	1	0.978054	1	2.4129	1.19e-06	2.53912	1.77e-08	386.476	366.963	377.994	932.527	981.31
Tb927.11.4080	variant surface glycoprotein (VSG)-related, putative	null	0.551409	0.0533	0.916479	1	4.0647	0	13.5751	0	3.876	2.137	3.552	15.755	52.617
Tb927.11.4100	variant surface glycoprotein (VSG), putative	null	1.78248	0.0723	1.20757	1	3.27144	8.18e-12	6.58133	0	6.39	11.39	7.716	20.904	42.055
Tb927.11.4860	Ring finger domain containing protein, putative	null	0.985182	1	1.13589	1	2.24599	1.09e-05	2.57062	1.09e-08	405.216	399.211	460.279	910.109	1041.66
Tb927.11.490	hypothetical protein, conserved	null	1.08397	1	1.09243	1	1.93013	0.000594	2.68745	1.75e-09	97.292	105.462	106.285	187.786	261.467
Tb927.11.5080	hypothetical protein, conserved	null	0.884227	0.997	0.794633	1	1.29147	0.346	2.03611	3.45e-05	53.049	46.908	42.155	68.511	108.014
Tb927.11.6120	ABC transporter, putative	null	1.12952	0.997	1.30646	0.869	6.50644	0	6.36524	0	621.741	702.268	812.277	4045.32	3957.53
Tb927.11.6390	START domain containing protein, putative	null	0.933705	1	1.04751	1	1.79955	0.0028	2.12255	9.48e-06	501.255	468.024	525.068	902.031	1063.94
Tb927.11.6640	cytochrome b5, putative	CYB5	0.838844	0.997	1.05532	1	2.02269	0.000191	1.95097	0.000118	153.207	128.517	161.682	309.891	298.902
Tb927.11.7040	pterin-4-alpha-carbinolamine dehydratase, putative	null	0.923672	1	1.23533	1	1.90743	0.000773	2.22137	2.17e-06	236.903	218.821	292.654	451.877	526.25
Tb927.11.7410	MSP-A, putative	null	0.967821	1	1.09098	1	2.37688	1.91e-06	2.98817	1.55e-11	487.208	471.53	531.536	1158.03	1455.86
Tb927.11.7460	luminal binding protein 1 (BiP), putative	BiP	0.885111	0.997	1.16944	1	2.08998	8.21e-05	2.31191	5.71e-07	3633.81	3216.32	4249.51	7594.59	8401.03
Tb927.11.7510	luminal binding protein 1 (BiP), putative	BiP	0.883316	0.997	1.13237	1	2.04433	0.000146	2.26278	1.2e-06	3401.97	3005.02	3852.29	6954.75	7697.93
Tb927.11.7550	hypothetical protein, conserved	null	0.94491	1	0.990348	1	4.23579	0	6.4286	0	183.553	173.441	181.781	777.492	1179.99
Tb927.11.7630	Gp63-1 surface protease homolog, putative	null	0.844789	0.997	0.897839	1	2.75663	1.05e-08	4.41877	0	68.008	57.452	61.06	187.472	300.51
Tb927.11.7800	hypothetical protein, conserved	null	0.728769	0.864	0.718614	0.465	1.42453	0.129	2.07	2.08e-05	417.055	303.937	299.702	594.11	863.304
Tb927.11.8330	hypothetical protein, conserved	null	1.12226	0.997	1.10595	1	5.03211	0	6.27461	0	166.074	186.378	183.67	835.702	1042.05
Tb927.11.8340	hypothetical protein	null	1.06771	1	0.944347	1	4.42051	0	4.92147	0	43.606	46.559	41.179	192.762	214.607
Tb927.11.8440	haloacid dehalogenase-like hydrolase, putative	null	0.947558	1	1.01686	1	1.48202	0.077	2.37385	2.24e-07	129.876	123.065	132.065	192.479	308.305
Tb927.11.8470	zinc finger protein family member, putative	ZC3H45	0.909603	0.997	0.672438	0.187	2.9039	1.33e-09	2.37754	2.11e-07	74.796	68.035	50.296	217.201	177.831
Tb927.11.8720	Leishmanolysin-like peptidase, putative	null	1.17417	0.997	1.33236	0.737	2.66955	3.36e-08	2.90384	5.93e-11	302.559	355.256	403.116	807.694	878.582
Tb927.11.8820	glutathionylspermidine synthetase, putative	null	0.896791	0.997	1.0295	1	1.98316	0.000313	2.37402	2.24e-07	277.419	248.787	285.601	550.165	658.599
Tb927.11.8830	Enriched in surface-labeled proteome protein 2	ESP2	0.976357	1	1.2535	1	2.94035	7.93e-10	3.85844	0	246.855	241.018	309.433	725.839	952.472
Tb927.2.160	Protein of unknown function (DUF1181), putative	null	0.837393	0.997	1.04146	1	1.19993	0.593	2.13817	7.59e-06	9.056	7.584	9.432	10.867	19.364
Tb927.2.1700	Enriched in surface-labeled proteome protein 10	ESP10	1.03978	1	1.10918	1	5.12257	0	6.8525	0	313.763	326.246	348.019	1607.27	2150.06
Tb927.2.2060	variant surface glycoprotein (VSG)-related, putative	null	1.62038	0.3	1.26406	1	2.20183	1.91e-05	4.04935	0	59.619	96.606	75.363	131.272	241.419
Tb927.2.2120	Serine/threonine-protein kinase NEK22, putative	NEK22	0.814756	0.997	0.886096	1	1.89464	0.000896	2.76285	5.46e-10	397.221	323.638	351.976	752.591	1097.46
Tb927.2.2400	glycosyltransferase (GlcNAc), putative	null	0.987743	1	1.06352	1	1.6812	0.0107	2.10603	1.22e-05	328.234	324.211	349.082	551.828	691.272
Tb927.2.3080	cytochrome b5-dependent oleate desaturase	null	0.79981	0.997	0.806599	1	1.40236	0.154	2.10936	1.16e-05	1108.87	886.886	894.413	1555.03	2339.01
Tb927.2.3090	hypothetical protein, conserved	null	0.790204	0.997	0.812572	1	1.36784	0.2	2.00666	5.29e-05	477.441	377.276	387.955	653.062	958.06
Tb927.2.3270	65 kDa invariant surface glycoprotein	null	1.29735	0.997	0.823028	1	1.22359	0.52	3.29198	1.44e-13	21.755	28.223	17.905	26.619	71.616
Tb927.2.3880	heterogeneous nuclear ribonucleoproteins F/H homologue	HNRNPH/F	1.02949	1	1.28663	0.978	2.5776	1.23e-07	3.00332	1.22e-11	461.614	475.229	593.929	1189.86	1386.37
Tb927.2.4720	dolichyl-P-Man:GDP-Man7GlcNAc2-PP-dolichyl alpha-1,6-mannosyltransferase, putative	ALG12	1.0187	1	1.03152	1	1.86826	0.00126	2.03302	3.6e-05	321.789	327.805	331.93	601.183	654.203
Tb927.2.6000	glycosylphosphatidylinositol-specific phospholipase C	GPI-PLC	0.936242	1	0.999997	1	2.49236	3.92e-07	3.197	5.96e-13	216.251	202.464	216.251	538.976	691.355
Tb927.2.6150	adenosine transporter 2	TbNT2/927	0.935952	1	0.717599	0.458	1.19291	0.611	3.5259	0	32.971	30.86	23.66	39.332	116.254
Tb927.2.6180	iron/ascorbate oxidoreductase family protein, putative	null	1.52117	0.564	1.32435	0.778	1.90318	0.00081	3.00456	1.2e-11	3.541	5.387	4.69	6.74	10.64
Tb927.2.6200	adenosine transporter 2, putative	TbNT3	1.1715	0.997	1.33723	0.712	2.18308	2.45e-05	4.55418	0	7.125	8.347	9.528	15.555	32.449
Tb927.2.6220	adenosine transporter 2, putative	TbNT4	0.88889	0.997	0.417218	7.9e-07	0.958526	1	2.83948	1.65e-10	4.699	4.176	1.96	4.504	13.341
Tb927.2.6240	adenosine transporter 2	TbNT5	0.902207	0.997	0.995765	1	1.78522	0.0033	5.29289	0	2.19	1.976	2.181	3.91	11.593
Tb927.2.6280	adenosine transporter 2, putative	TbNT7	0.9787	1	1.23812	1	1.80386	0.00268	4.7324	0	2.947	2.885	3.649	5.317	13.948
Tb927.3.1470	variant surface glycoprotein (VSG)-related, putative	null	1.25946	0.997	0.980299	1	1.33487	0.257	2.90957	5.44e-11	7.616	9.592	7.466	10.166	22.159
Tb927.3.1500	variant surface glycoprotein (VSG)-related, putative	null	1.31389	0.997	1.3908	0.468	3.59662	9.61e-14	13.2092	0	6.277	8.247	8.729	22.574	82.908
Tb927.3.1520	variant surface glycoprotein (VSG)-related, putative	null	1.09966	0.997	0.865564	1	1.55786	0.0394	2.62255	4.87e-09	8.856	9.739	7.665	13.796	23.225
Tb927.3.1640	hypothetical protein	null	0.990325	1	1.04055	1	1.92233	0.000652	2.4033	1.44e-07	63.094	62.483	65.652	121.287	151.633
Tb927.3.1650	hypothetical protein	null	1.01915	1	1.29077	0.963	2.20943	1.74e-05	2.75414	6.24e-10	40.393	41.167	52.138	89.246	111.248
Tb927.3.1660	SUMO-interacting motif-containing protein	null	0.96008	1	1.07107	1	2.16805	2.96e-05	2.63835	3.8e-09	331.47	318.238	355.027	718.644	874.536
Tb927.3.2610	GPI inositol deacylase 2	GPIdeAc2	1.11483	0.997	1.161	1	3.55706	1.69e-13	4.65894	0	188.445	210.085	218.786	670.311	877.955
Tb927.3.3270	ATP-dependent 6-phosphofructokinase, glycosomal	PFK	0.603242	0.222	0.778306	0.984	3.47789	4.84e-13	3.295	1.36e-13	2385.19	1438.84	1856.4	8295.42	7859.19
Tb927.3.3360	acyltransferase, putative	null	0.918104	1	0.97163	1	2.33658	3.28e-06	2.69278	1.62e-09	728.54	668.876	707.872	1702.29	1961.8
Tb927.3.3380	TFIIF-stimulated CTD phosphatase, putative	null	1.0382	1	1.21876	1	2.36736	2.17e-06	2.76224	5.5e-10	155.929	161.885	190.04	369.14	430.714
Tb927.3.3600	hypothetical protein	null	1.18261	0.997	1.14081	1	2.24707	1.07e-05	2.57782	9.74e-09	147.454	174.38	168.218	331.339	380.11
Tb927.3.3870	lipase domain protein, putative	null	0.959966	1	1.01633	1	1.77249	0.00383	2.08141	1.76e-05	820.084	787.253	833.478	1453.59	1706.93
Tb927.3.4070	Pyruvate transporter, putative	PT1	0.807772	0.997	0.880327	1	1.90399	0.000803	2.67542	2.12e-09	609.19	492.087	536.287	1159.89	1629.84
Tb927.3.4100	Pyruvate transporter, putative	PT4	0.886289	0.997	0.980652	1	1.97679	0.000337	2.31327	5.61e-07	666.154	590.405	653.266	1316.85	1541
Tb927.3.4110	Pyruvate transporter, putative	PT5	0.867401	0.997	1.01941	1	1.90958	0.000755	2.51605	2.52e-08	489.292	424.412	498.787	934.342	1231.08
Tb927.3.4180	hypothetical protein	null	0.941185	1	1.01312	1	2.12781	4.95e-05	2.16311	5.22e-06	182.949	172.189	185.348	389.28	395.738
Tb927.3.4230	serine peptidase, clan SB, family S8-like protein	CMF33	0.975638	1	1.04617	1	1.77597	0.00368	2.09996	1.33e-05	1375.41	1341.9	1438.92	2442.69	2888.3
Tb927.3.4670	cdc2-related kinase 10, putative	CRK10	0.926616	1	0.926676	1	1.50638	0.064	2.23532	1.79e-06	293.055	271.549	271.567	441.451	655.073
Tb927.3.4830	hypothetical protein	null	0.942614	1	0.993659	1	5.6141	0	6.87415	0	84.343	79.503	83.808	473.51	579.786
Tb927.3.5660	UDP-GlcNAc:alpha3-D-mannoside beta-1,2-N-acetylglucosaminyltransferase I	GnTI	1.0442	1	1.18606	1	2.15796	3.38e-05	2.16564	5.03e-06	242.414	253.129	287.517	523.12	524.981
Tb927.3.5690	hypothetical protein, conserved	null	0.915492	1	0.483224	0.000111	0.58926	0.00906	2.3276	4.53e-07	5.333	4.882	2.577	3.142	12.413
Tb927.3.5780	hypothetical protein	null	1.42767	0.765	1.464	0.235	1.62916	0.0188	2.07545	1.93e-05	18.517	26.436	27.109	30.167	38.431
Tb927.3.580	leucine-rich repeat protein (LRRP), putative	null	1.35249	0.897	1.44858	0.272	1.12289	0.822	2.39356	1.65e-07	25.134	33.993	36.408	28.222	60.159
Tb927.3.600	hypothetical protein	null	0.910657	0.997	0.988533	1	15.2059	0	16.401	0	35.589	32.409	35.18	541.156	583.69
Tb927.4.1230	hypothetical protein	null	0.999749	1	1.36655	0.572	8.67803	0	12.8797	0	131.307	131.274	179.437	1139.48	1691.19
Tb927.4.2210	hypothetical protein, conserved	null	0.860058	0.997	0.94312	1	1.95459	0.000439	2.29055	7.89e-07	293.212	252.179	276.534	573.109	671.616
Tb927.4.2380	sarcoplasmic reticulum glycoprotein, putative	null	1.0477	1	1.08853	1	2.99165	3.9e-10	3.72466	0	275.707	288.856	300.114	824.817	1026.91
Tb927.4.2450	protein disulfide isomerase 1	PDI-1	0.85592	0.997	1.06245	1	2.97367	4.99e-10	3.76551	0	1080.8	925.076	1148.3	3213.93	4069.76
Tb927.4.2740	p25-alpha, putative	null	0.68457	0.66	0.824625	1	2.02259	0.000191	1.55142	0.0218	2196.61	1503.73	1811.38	4442.84	3407.87
Tb927.4.3400	hypothetical protein, conserved	null	1.06268	1	1.26469	1	2.6302	5.85e-08	3.1211	1.97e-12	381.44	405.348	482.405	1003.26	1190.51
Tb927.4.4020	amino acid transporter, putative	null	1.3747	0.862	1.36823	0.564	1.76642	0.00411	2.38139	1.99e-07	318.77	438.213	436.151	563.081	759.115
Tb927.4.4410	adenylyl cyclase	GRESAG 4.4	1.05037	1	1.06222	1	1.77873	0.00356	2.40939	1.32e-07	898.194	943.434	954.081	1597.65	2164.1
Tb927.4.4430	adenylyl cyclase	GRESAG 4.4	1.00161	1	1.05824	1	1.65999	0.0135	2.21196	2.51e-06	1079.51	1081.25	1142.38	1791.97	2387.83
Tb927.4.4440	adenylyl cyclase	GRESAG 4.4	1.05738	1	1.06809	1	1.81399	0.00237	2.46384	5.7e-08	1210.68	1280.15	1293.12	2196.15	2982.92
Tb927.4.4450	adenylyl cyclase	GRESAG 4.4	1.02818	1	1.08553	1	1.78499	0.00331	2.34223	3.64e-07	1085.61	1116.2	1178.46	1937.8	2542.74
Tb927.4.4460	adenylyl cyclase	GRESAG 4.4	1.01506	1	1.0596	1	1.84546	0.00164	2.60677	6.22e-09	752.854	764.193	797.727	1389.36	1962.52
Tb927.4.4470	adenylyl cyclase	GRESAG 4.4	0.955134	1	1.05404	1	1.91418	0.00072	2.63935	3.75e-09	898.687	858.366	947.255	1720.24	2371.95
Tb927.4.4580	hypothetical protein, conserved	null	0.93555	1	0.944379	1	1.96484	0.000387	3.99841	0	492.417	460.68	465.028	967.521	1968.88
Tb927.4.4780	hypothetical protein	null	1.09127	1	0.961762	1	1.28885	0.352	2.05211	2.73e-05	88.102	96.143	84.733	113.55	180.795
Tb927.4.4790	hypothetical protein, conserved	null	1.06769	1	0.968083	1	1.49427	0.0702	2.13289	8.22e-06	141.879	151.483	137.35	212.006	302.611
Tb927.4.4860	amino acid transporter 8, putative	AATP8	1.13035	0.997	1.38841	0.477	2.65764	3.95e-08	3.26474	2.15e-13	163.43	184.733	226.908	434.338	533.557
Tb927.4.4900	hypothetical protein	null	0.883773	0.997	1.07802	1	2.0293	0.000176	2.3937	1.65e-07	193.403	170.924	208.492	392.473	462.949
Tb927.4.500	FHA domain containing protein, putative	null	1.08583	1	1.18469	1	3.11393	7.04e-11	4.42364	0	164.516	178.636	194.9	512.29	727.76
Tb927.4.5310	Repressor of differentiation kinase 2	RDK2	0.973732	1	1.25582	1	3.81239	0	4.20429	0	290.563	282.931	364.894	1107.74	1221.61
Tb927.4.710	hypothetical protein, conserved	null	1.11363	0.997	0.915472	1	1.47138	0.085	2.59538	7.43e-09	93.493	104.116	85.59	137.563	242.649
Tb927.4.810	expression site-associated gene 5 (ESAG5) protein, putative	null	0.855293	0.997	0.974532	1	2.46541	5.69e-07	2.77281	4.68e-10	383.126	327.685	373.369	944.564	1062.34
Tb927.5.110	variant surface glycoprotein (VSG)-related, putative	null	1.25288	0.997	1.22081	1	2.34765	2.81e-06	3.51614	0	10.953	13.723	13.372	25.714	38.513
Tb927.5.1380	hypothetical protein	null	0.912356	0.998	0.916593	1	2.10581	6.66e-05	3.29633	1.28e-13	79.708	72.722	73.06	167.85	262.743
Tb927.5.1390	64 kDa invariant surface glycoprotein	ISG64	1.69663	0.157	1.72062	0.0149	1.94043	0.000524	4.8397	0	3.459	5.868	5.951	6.712	16.74
Tb927.5.1420	hypothetical protein	null	1.39482	0.833	0.684674	0.24	1.17382	0.669	3.09295	3e-12	4.085	5.698	2.797	4.795	12.635
Tb927.5.1440	hypothetical protein	null	1.63001	0.277	1.20327	1	1.91468	0.000717	4.45783	0	4.852	7.908	5.838	9.29	21.628
Tb927.5.1990	hypothetical protein, conserved	null	1.06107	1	1.11141	1	1.98851	0.000292	3.22387	4.01e-13	296.102	314.185	329.092	588.8	954.594
Tb927.5.2000	hypothetical protein	null	1.00698	1	0.978151	1	2.02052	0.000197	2.9213	4.52e-11	442.033	445.121	432.376	893.137	1291.31
Tb927.5.2010	hypothetical protein	null	0.907863	0.997	0.96437	1	1.45852	0.0952	2.01722	4.54e-05	168.259	152.757	162.264	245.41	339.417
Tb927.5.2760	UDP-Gal or UDP-GlcNAc-dependent glycosyltransferase, putative	null	0.880498	0.997	1.10036	1	1.99678	0.000264	2.11712	1.03e-05	130.253	114.687	143.325	260.087	275.761
Tb927.5.293b	hypothetical protein	null	1.24857	0.997	1.50464	0.179	2.02887	0.000177	2.68083	1.94e-09	47.914	59.824	72.093	97.211	128.45
Tb927.5.309b	invariant surface glycoprotein, putative	null	1.06928	1	1.3635	0.591	5.59081	0	6.28422	0	226.154	241.822	308.361	1264.39	1421.2
Tb927.5.3220	signal peptidase type I, putative	null	0.909442	0.997	1.02932	1	1.86759	0.00127	2.12391	9.32e-06	316.494	287.833	325.774	591.082	672.204
Tb927.5.3320	Pseudokinase, putative	null	1.0743	1	1.21982	1	2.6532	4.21e-08	2.94763	2.97e-11	505.828	543.412	617.018	1342.06	1490.99
Tb927.5.350	75 kDa invariant surface glycoprotein, putative	ISG75	1.05077	1	1.09883	1	3.67059	3.42e-14	4.52699	0	207.318	217.842	227.808	760.98	938.527
Tb927.5.3660	hypothetical protein, conserved	null	1.01586	1	1.25724	1	3.20261	2.04e-11	3.95219	0	167.165	169.816	210.167	535.365	660.669
Tb927.5.4010	Enriched in surface-labeled proteome protein 4	ESP4	1.11357	0.997	1.40479	0.416	2.61494	7.3e-08	2.1306	8.46e-06	89.174	99.301	125.27	233.184	189.994
Tb927.5.4570	Flagellum adhesion protein 3	FLA3	0.953229	1	1.1766	1	3.35407	2.62e-12	3.31737	9.48e-14	362.028	345.095	425.962	1214.27	1200.98
Tb927.5.5080	variant surface glycoprotein (VSG), putative	null	0.787602	0.997	0.80104	1	80.3079	0	126.63	0	0.982	0.773	0.786	78.836	124.308
Tb927.5.610	acidic phosphatase, putative	null	1.20875	0.997	0.889575	1	2.76099	9.81e-09	5.9768	0	325.86	393.884	289.877	899.696	1947.6
Tb927.5.660	Trypanosomal VSG domain containing protein, putative	null	1.06395	1	1.13445	1	2.05741	0.000124	1.76335	0.00159	136.701	145.442	155.081	281.25	241.051
Tb927.5.890	oligosaccharyl transferase subunit, putative	OST	0.884262	0.997	0.98952	1	2.1941	2.11e-05	2.13528	7.94e-06	895.054	791.462	885.673	1963.84	1911.19
Tb927.5.940	NADH-dependent fumarate reductase, putative	null	0.815767	0.997	0.883623	1	1.74999	0.00496	2.13339	8.16e-06	2269.1	1851.06	2005.03	3970.89	4840.88
Tb927.6.1310	Trypanosomal VSG domain containing protein, putative	null	0.942828	1	1.08223	1	25.4992	0	25.4261	0	15.106	14.242	16.348	385.194	384.09
Tb927.6.1460	cyclin 3	CYC3	0.900313	0.997	1.06089	1	2.23706	1.22e-05	2.82116	2.19e-10	256.192	230.653	271.792	573.115	722.756
Tb927.6.190	receptor-type adenylate cyclase GRESAG 4, putative	null	1.0277	1	1.15214	1	2.80933	4.93e-09	2.67227	2.22e-09	484.164	497.577	557.826	1360.17	1293.82
Tb927.6.2030	STE/STE11 serine/threonine-protein kinase, putative	null	1.28608	0.997	1.2078	1	2.18829	2.28e-05	1.35964	0.15	192.877	248.056	232.956	422.07	262.242
Tb927.6.2520	hypothetical protein, conserved	null	1.17695	0.997	1.05769	1	2.31062	4.67e-06	2.25494	1.35e-06	472.048	555.574	499.278	1090.72	1064.44
Tb927.6.2530	hypothetical protein	null	1.17235	0.997	1.02311	1	2.32052	4.09e-06	2.38432	1.91e-07	75.484	88.493	77.228	175.161	179.977
Tb927.6.3120	chaperone protein DnaJ, putative	J24	0.950179	1	1.07035	1	4.85981	0	5.36296	0	149.793	142.33	160.33	727.964	803.332
Tb927.6.3410	hypothetical protein, conserved	null	0.997702	1	1.34534	0.669	2.27342	7.66e-06	2.39613	1.6e-07	102.581	102.346	138.006	233.21	245.798
Tb927.6.3480	RNA-binding protein, putative	DRBD5	0.877415	0.997	0.994987	1	1.86554	0.0013	2.34806	3.32e-07	265.576	233.02	264.245	495.443	623.588
Tb927.6.350	hypothetical protein, conserved	null	1.18935	0.997	1.28961	0.965	3.48348	4.46e-13	3.65012	0	54.009	64.236	69.651	188.141	197.141
Tb927.6.3620	zinc finger protein, putative	null	1.07675	1	1.22332	1	2.01969	0.000199	2.73956	7.78e-10	96.596	104.009	118.167	195.094	264.631
Tb927.6.440	haptoglobin-hemoglobin receptor	HpHbR	1.02803	1	1.18737	1	3.26034	9.53e-12	3.83158	0	135.502	139.3	160.891	441.783	519.187
Tb927.6.560	cysteine peptidase C (CPC)	catB	0.886071	0.997	0.99507	1	2.41862	1.1e-06	2.64936	3.2e-09	579.661	513.62	576.803	1401.98	1535.73
Tb927.7.180	Trypanosomal VSG domain containing protein, putative	null	1.08778	1	1.08799	1	7.70501	0	13.4604	0	56.673	61.647	61.659	436.663	762.836
Tb927.7.2090	hypothetical protein, conserved	null	1.23988	0.997	1.24777	1	2.87358	2.02e-09	2.13268	8.23e-06	57.302	71.048	71.5	164.663	122.207
Tb927.7.2190	translocon-associated protein (TRAP), alpha subunit, putative	null	0.91987	1	1.0282	1	1.75031	0.00494	2.13004	8.52e-06	1438	1322.77	1478.55	2516.94	3062.99
Tb927.7.2650	hypothetical protein, conserved	null	0.821434	0.997	1.22606	1	2.74778	1.18e-08	2.57212	1.07e-08	1157.08	950.461	1418.65	3179.39	2976.14
Tb927.7.300	UDP-Gal or UDP-GlcNAc-dependent glycosyltransferase, putative	null	1.15033	0.997	1.07714	1	3.28847	6.48e-12	3.61906	0	242.403	278.843	261.103	797.136	877.273
Tb927.7.3630	TPR-repeat-containing chaperone protein DNAJ, putative	J53	0.875429	0.997	0.962292	1	2.41927	1.09e-06	2.25013	1.44e-06	1112.91	974.27	1070.94	2692.42	2504.19
Tb927.7.3870	hypothetical protein, conserved	null	0.903049	0.997	0.992565	1	3.85308	0	5.60216	0	239.283	216.084	237.504	921.974	1340.5
Tb927.7.4230	Enriched in surface-labeled proteome protein 12	ESP12	0.956603	1	0.924177	1	2.17024	2.87e-05	2.7916	3.47e-10	207.838	198.818	192.079	451.059	580.201
Tb927.7.4260	Enriched in surface-labeled proteome protein 13	ESP13	0.98162	1	0.963297	1	2.76726	8.99e-09	3.73468	0	197.88	194.243	190.617	547.584	739.017
Tb927.7.4470	hypothetical protein, conserved	null	0.792372	0.997	1.05717	1	1.79795	0.00285	2.02282	4.18e-05	1190.43	943.268	1258.49	2140.35	2408.04
Tb927.7.4650	J Biosynthesis Protein 2	JBP2	0.905543	0.997	1.01658	1	2.0517	0.000134	2.27421	1.02e-06	423.7	383.678	430.723	869.304	963.584
Tb927.7.470	Enriched in surface-labeled proteome protein 14	ESP14	1.10454	0.997	1.2658	1	4.5689	0	4.82682	0	179.359	198.108	227.033	819.471	865.732
Tb927.7.4770	cyclophilin-type peptidyl-prolyl cis-trans isomerase, putative	PPIase	0.774362	0.997	0.998727	1	2.88046	1.84e-09	4.24127	0	1146.69	887.953	1145.23	3303	4863.43
Tb927.7.5060	CLN3 protein, putative	null	1.03125	1	1.06559	1	1.70396	0.00839	2.64564	3.39e-09	270.525	278.978	288.269	460.965	715.712
Tb927.7.5790	protein disulfide isomerase, putative	null	0.83175	0.997	1.11407	1	2.44754	7.32e-07	2.91156	5.28e-11	714.32	594.136	795.805	1748.33	2079.79
Tb927.7.5830	hypothetical protein, conserved	null	0.864202	0.997	1.06199	1	2.16578	3.04e-05	2.74517	7.16e-10	150.662	130.202	160.001	326.3	413.591
Tb927.7.6420	hypothetical protein, conserved	null	0.89602	0.997	0.851155	1	2.17721	2.63e-05	2.31318	5.61e-07	654.551	586.491	557.124	1425.1	1514.09
Tb927.7.6440	vesicle transport v-SNARE protein, putative	null	0.890466	0.997	1.12462	1	2.69106	2.55e-08	3.23588	3.32e-13	188.312	167.686	211.78	506.76	609.357
Tb927.7.6490	hypothetical protein, conserved	null	0.724911	0.854	1.01893	1	18.1951	0	33.9067	0	77.338	56.064	78.802	1407.18	2622.29
Tb927.7.6560	hypothetical protein, conserved	null	1.03509	1	1.04777	1	1.94724	0.000481	2.66239	2.6e-09	100.762	104.298	105.575	196.208	268.268
Tb927.7.6570	Enriched in surface-labeled proteome protein 17	ESP17	1.12208	0.997	1.30372	0.886	8.99097	0	17.5969	0	37.726	42.332	49.184	339.194	663.86
Tb927.7.6580	hypothetical protein	null	1.20879	0.997	1.08069	1	2.09596	7.61e-05	2.40477	1.41e-07	584.525	706.57	631.692	1225.14	1405.65
Tb927.7.6590	hypothetical protein, conserved	null	1.29628	0.997	1.28661	0.978	2.23928	1.19e-05	2.46024	6.03e-08	526.586	682.605	677.513	1179.17	1295.53
Tb927.7.6600	hypothetical protein, conserved	null	0.797751	0.997	1.08744	1	6.47214	0	8.93641	0	124.974	99.698	135.902	808.846	1116.82
Tb927.7.7490	Zinc finger, C3HC4 type (RING finger), putative	null	1.10072	0.997	1.13214	1	1.64044	0.0168	2.05539	2.6e-05	124.412	136.942	140.851	204.09	255.715
Tb927.7.7510	hypothetical protein	null	1.02593	1	1.23751	1	11.2969	0	17.5149	0	282.15	289.465	349.164	3187.43	4941.84
Tb927.7.7520	receptor-type adenylate cyclase GRESAG 4, putative	null	1.03059	1	1.07701	1	1.64025	0.0168	2.26173	1.22e-06	2480.43	2556.3	2671.44	4068.52	5610.06
Tb927.7.7530	receptor-type adenylate cyclase GRESAG 4, putative	null	1.02808	1	1.04911	1	1.64747	0.0155	2.224	2.1e-06	2677.29	2752.47	2808.76	4410.76	5954.3
Tb927.7.810	hypothetical protein, conserved	null	1.01182	1	1.21843	1	1.92339	0.000645	2.13022	8.5e-06	610.521	617.736	743.875	1174.27	1300.55
Tb927.8.1130	protein phosphatase with EF-Hand domains, putative	null	1.07538	1	1.21702	1	6.46767	0	5.19746	0	678.258	729.388	825.451	4386.75	3525.22
Tb927.8.1460	EamA-like transporter family, putative	null	1.07847	1	1.13367	1	1.7927	0.00303	2.53135	1.99e-08	206.101	222.275	233.65	369.477	521.714
Tb927.8.1780	STE/STE7 protein kinase, putative	null	1.18908	0.997	1.1111	1	2.17368	2.76e-05	1.76304	0.00159	566.399	673.496	629.327	1231.17	998.583
Tb927.8.2610	5-methyltetrahydropteroyltriglutamate-homocysteine S-methyltransferase, putative	null	1.15155	0.997	1.1173	1	1.99236	0.000279	2.45511	6.53e-08	306.65	353.125	342.62	610.957	752.86
Tb927.8.2660	Galactose oxidase, central domain containing protein, putative	null	1.05149	1	1.32313	0.784	2.36486	2.24e-06	2.41257	1.27e-07	742.168	780.384	981.984	1755.12	1790.54
Tb927.8.2780	RNA-binding protein RBP10, putative	RBP10	0.955135	1	1.03748	1	2.42963	9.41e-07	2.51564	2.53e-08	162.236	154.957	168.316	394.173	408.128
Tb927.8.2970	hypothetical protein, conserved	null	0.911204	0.997	1.14966	1	2.27467	7.54e-06	1.97802	8.01e-05	426.815	388.915	490.69	970.864	844.248
Tb927.8.3390	hypothetical protein, conserved	null	0.992809	1	1.1842	1	1.84001	0.00175	2.03806	3.36e-05	71.959	71.442	85.214	132.406	146.656
Tb927.8.3720	SUMO-interacting motif-containing protein	null	0.846923	0.997	1.12847	1	4.17831	0	5.05347	0	101.866	86.273	114.953	425.627	514.776
Tb927.8.3730	COPI associated protein, putative	null	0.897924	0.997	0.921132	1	1.85871	0.00141	2.40768	1.35e-07	60.493	54.318	55.722	112.439	145.648
Tb927.8.4060	Flagellum adhesion protein 2, putative	FLA2	1.13751	0.997	1.47009	0.224	4.98349	0	5.05327	0	380.294	432.59	559.068	1895.19	1921.73
Tb927.8.4110	Flagellum adhesion protein 3, putative	FLA3	1.09032	1	1.39393	0.458	3.974	0	4.20432	0	395.645	431.382	551.503	1572.29	1663.42
Tb927.8.4200	hypothetical protein, conserved	null	1.31749	0.992	1.21182	1	2.51575	2.88e-07	2.5538	1.41e-08	72.861	95.994	88.295	183.301	186.074
Tb927.8.4340	hypothetical protein, conserved	null	1.08265	1	1.17052	1	3.21921	1.64e-11	4.6311	0	80.032	86.647	93.679	257.64	370.636
Tb927.8.4520	hypothetical protein, conserved	null	0.843882	0.997	1.03022	1	2.22142	1.49e-05	3.44073	1.79e-14	180.563	152.374	186.019	401.107	621.27
Tb927.8.480	phosphatidic acid phosphatase protein, putative	null	0.36773	6.49e-06	0.543323	0.00303	2.6076	7.98e-08	3.86843	0	167.157	61.469	90.82	435.879	646.637
Tb927.8.4840	kinesin, putative	null	1.01882	1	1.11883	1	2.51689	2.84e-07	2.64992	3.18e-09	448.705	457.149	502.026	1129.34	1189.03
Tb927.8.4890	pol-associated gene 1	null	1.01304	1	1.20034	1	9.61321	0	16.1939	0	602.404	610.259	723.091	5791.04	9755.26
Tb927.8.5050	OTU-like cysteine protease, putative	null	0.976252	1	0.987006	1	1.87042	0.00123	2.12642	8.99e-06	319.693	312.101	315.539	597.961	679.802
Tb927.8.5080	fatty-acid amide hydrolase, putative	null	1.16558	0.997	1.04024	1	2.12144	5.38e-05	2.33961	3.78e-07	211.521	246.545	220.034	448.731	494.878
Tb927.8.510	hypothetical protein	null	0.733736	0.88	0.586644	0.0181	1.0303	1	2.05626	2.57e-05	111.648	81.92	65.497	115.03	229.577
Tb927.8.5270	hypothetical protein, conserved	null	0.979245	1	0.975544	1	2.27113	7.88e-06	3.02899	8.15e-12	106.603	104.391	103.996	242.11	322.901
Tb927.8.5440	flagellar calcium-binding 24 kDa protein	Tb-24	0.688932	0.684	0.894117	1	3.47751	4.84e-13	2.52419	2.22e-08	747.185	514.76	668.071	2598.34	1886.04
Tb927.8.5465	flagellar calcium-binding 24 kDa protein	Tb-24	0.691486	0.697	0.974701	1	3.6489	4.95e-14	2.67176	2.24e-09	936.917	647.865	913.214	3418.72	2503.21
Tb927.8.5470	flagellar calcium-binding 24 kDa protein	Tb-17	0.667344	0.564	0.950261	1	3.41919	1.07e-12	2.54003	1.75e-08	757.225	505.329	719.562	2589.1	1923.38
Tb927.8.5910	hypothetical protein	null	0.9523	1	1.23034	1	4.77823	0	4.29428	0	121.25	115.466	149.179	579.359	520.68
Tb927.8.6450	inhibitor of cysteine peptidase	ICP	0.871207	0.997	0.893829	1	2.31648	4.33e-06	2.72635	9.58e-10	804.122	700.557	718.748	1862.74	2192.32
Tb927.8.670	hypothetical protein, conserved	null	1.0293	1	1.2856	0.982	1.86706	0.00128	2.20402	2.82e-06	122.789	126.387	157.858	229.254	270.63
Tb927.8.6710	hypothetical protein, conserved	null	0.980916	1	1.05608	1	2.23361	1.28e-05	3.65588	0	196.056	192.314	207.051	437.912	716.756
Tb927.8.6720	hypothetical protein, conserved	null	1.01015	1	1.06311	1	3.16892	3.28e-11	7.02211	0	155.003	156.575	164.785	491.192	1088.45
Tb927.8.6730	Enriched in surface-labeled proteome protein 24	ESP24	0.980882	1	0.99663	1	2.61319	7.4e-08	4.17983	0	170.896	167.629	170.32	446.585	714.317
Tb927.8.7110	Serine/threonine-protein kinase NEK12.1, putative	NEK12.1	1.0132	1	1.16862	1	2.18251	2.46e-05	2.27462	1.01e-06	122.094	123.705	142.681	266.47	277.716
Tb927.8.7210	hypothetical protein, conserved	null	0.922649	1	1.03664	1	1.74467	0.00526	2.42216	1.09e-07	74.634	68.861	77.368	130.211	180.775
Tb927.8.7300	variant surface glycoprotein (VSG)-related, putative	null	0.337711	5.25e-07	2.43304	4.52e-07	5.31789	0	23.2595	0	1.215	0.41	2.957	6.463	28.267
Tb927.8.7580	RING-variant domain containing protein, putative	null	0.898174	0.997	0.989375	1	1.87617	0.00115	2.09757	1.38e-05	1500.27	1347.51	1484.33	2814.76	3146.93
Tb927.8.7590	receptor-type adenylate cyclase GRESAG 4, putative	null	1.03747	1	1.10544	1	2.10258	6.96e-05	2.16508	5.07e-06	369.451	383.296	408.406	776.801	799.892
Tb927.8.7720	hypothetical protein, conserved	null	1.09231	1	1.23182	1	3.95777	0	4.29779	0	100.937	110.254	124.337	399.485	433.807
Tb927.8.7860	receptor-type adenylate cyclase GRESAG 4, putative	null	1.03604	1	1.12548	1	5.80604	0	5.76874	0	278.166	288.19	313.071	1615.04	1604.66
Tb927.8.7870	receptor-type adenylate cyclase GRESAG 4, putative	null	1.02022	1	1.10302	1	5.96608	0	6.16132	0	283.009	288.732	312.163	1688.45	1743.71
Tb927.8.7890	receptor-type adenylate cyclase GRESAG 4, putative	null	0.941612	1	0.966562	1	3.77769	0	3.93123	0	237.548	223.678	229.605	897.383	933.857
Tb927.8.7900	receptor-type adenylate cyclase GRESAG 4, putative	null	1.05336	1	0.98941	1	4.17816	0	4.52507	0	220.543	232.311	218.208	921.466	997.974
Tb927.8.7920	receptor-type adenylate cyclase GRESAG 4, putative	null	1.03529	1	1.12855	1	3.88304	0	4.02384	0	245.554	254.221	277.12	953.498	988.071
Tb927.8.7930	receptor-type adenylate cyclase GRESAG 4, putative	null	1.04474	1	1.10248	1	3.69238	3.42e-14	4.12944	0	247.871	258.962	273.273	915.235	1023.57
Tb927.8.7940	receptor-type adenylate cyclase GRESAG 4, putative	null	0.995754	1	0.95964	1	1.84944	0.00157	2.01413	4.73e-05	527.829	525.588	506.526	976.188	1063.12
Tb927.8.8000	hypothetical protein, conserved	null	0.964046	1	1.07821	1	2.00959	0.000225	1.97182	8.77e-05	440.614	424.772	475.075	885.453	868.81
Tb927.8.8030	emp24/gp25L/p24 family/GOLD, putative	null	0.870703	0.997	1.02433	1	1.82872	0.00199	2.14899	6.47e-06	279.828	243.647	286.636	511.727	601.348
Tb927.8.8140	small GTP-binding rab protein, putative	null	0.912791	0.998	1.227	1	2.24256	1.14e-05	2.58445	8.78e-09	297.559	271.609	365.104	667.294	769.026
Tb927.8.8270	hypothetical protein, conserved	null	1.23582	0.997	1.24525	1	2.0252	0.000185	2.33972	3.78e-07	280.542	346.698	349.344	568.155	656.39
Tb927.8.8280	hypothetical protein, conserved	null	1.05794	1	1.27083	1	2.25255	9.95e-06	2.41166	1.28e-07	246.47	260.749	313.221	555.185	594.4
Tb927.8.8320	hypothetical protein, conserved	null	1.03981	1	1.16389	1	2.26542	8.39e-06	1.93583	0.000146	125.911	130.923	146.546	285.241	243.741
Tb927.8.8360	receptor-type adenylate cyclase GRESAG 4, putative	null	1.09752	0.997	1.18764	1	1.68372	0.0105	2.21935	2.24e-06	102.139	112.1	121.304	171.974	226.683
Tb927.9.10280	Zinc finger CCCH domain-containing protein 48	ZC3H48	1.06183	1	1.01303	1	3.53298	2.29e-13	5.46497	0	43.64	46.338	44.208	154.178	238.489
Tb927.9.10650	hypothetical protein	null	0.825063	0.997	0.963204	1	7.47595	0	13.8775	0	44.858	37.011	43.208	335.358	622.52
Tb927.9.11100	cAMP-dependent protein kinase catalytic subunit 1	PKAC1	1.00802	1	1.13534	1	1.84881	0.00158	2.29523	7.36e-07	308.771	311.248	350.559	570.858	708.7
Tb927.9.11480	Enriched in surface-labeled proteome protein 9	ESP9	0.972682	1	1.14786	1	3.41446	1.13e-12	3.6181	0	632.855	615.567	726.426	2160.86	2289.73
Tb927.9.12650	ubiquitin-activating enzyme E1, putative	UBA2	0.792816	0.997	0.971997	1	1.64842	0.0154	2.25554	1.34e-06	4752.43	3767.8	4619.35	7834.02	10719.3
Tb927.9.12980	Alpha/beta hydrolase family, putative	null	0.990943	1	0.98632	1	2.72869	1.54e-08	3.66495	0	535.28	530.432	527.957	1460.61	1961.78
Tb927.9.13070	Heat shock factor binding 1 domain-containing protein	HSBP1	0.757599	0.986	1.01467	1	3.1449	4.59e-11	3.73602	0	232.899	176.444	236.316	732.445	870.116
Tb927.9.13360	ubiquitin-protein ligase, putative	upl3	0.994995	1	0.942614	1	1.92902	0.000602	2.01683	4.56e-05	1779.3	1770.39	1677.19	3432.29	3588.53
Tb927.9.13430	ubiquitin carboxyl-terminal hydrolase, putative	null	0.995395	1	0.941107	1	1.47734	0.0804	2.03235	3.64e-05	278.249	276.968	261.862	411.069	565.499
Tb927.9.15850	hypothetical protein	null	0.915078	1	1.01494	1	1.78262	0.00339	2.23216	1.87e-06	59.533	54.478	60.423	106.125	132.888
Tb927.9.15870	hypothetical protein	null	0.889301	0.997	1.00176	1	1.98273	0.000314	2.56295	1.24e-08	381.863	339.591	382.535	757.132	978.695
Tb927.9.2210	hypothetical protein	null	1.00723	1	1.16178	1	2.24116	1.16e-05	3.32953	7.78e-14	72.081	72.602	83.742	161.545	239.994
Tb927.9.2290	hypothetical protein, conserved	null	1.00382	1	1.20972	1	3.03427	2.14e-10	3.49015	9.03e-15	147.435	147.998	178.355	447.356	514.569
Tb927.9.2400	hypothetical protein, conserved	null	1.11516	0.997	1.14141	1	1.6233	0.02	2.27979	9.29e-07	148.246	165.318	169.209	240.647	337.968
Tb927.9.4500	heat shock protein, putative	HSP70.a	0.967194	1	1.17467	1	5.84907	0	11.2881	0	2086.06	2017.62	2450.44	12201.5	23547.6
Tb927.9.7500	hypothetical protein	null	0.883456	0.997	0.956931	1	1.64757	0.0155	2.39639	1.59e-07	235.775	208.297	225.62	388.455	565.009
Tb927.9.7520	hypothetical protein, conserved	null	0.838253	0.997	0.885781	1	1.55394	0.0408	2.14897	6.47e-06	728.866	610.974	645.616	1132.62	1566.31
Tb927.9.8570	COPI associated protein, putative	null	0.993819	1	0.998622	1	1.71031	0.00782	2.39368	1.65e-07	132.154	131.337	131.972	226.024	316.335
Tb927.9.9860	170 kDa glucose-regulated protein, putative	GRP170	0.952869	1	1.10153	1	2.04228	0.00015	2.44518	7.62e-08	3167.66	3018.36	3489.25	6469.23	7745.47
VSG_1954_ORF	VSG_1954_ORF		0.499157	0.00883	0.886056	1	87.9441	0	474.373	0	136.689	68.229	121.114	12021	64841.6
VSG_397_ORF	VSG_397_ORF		0.437728	0.000571	1.15279	1	184.044	0	936.445	0	311.594	136.394	359.203	57347	291791
VSG_531_ORF	VSG_531_ORF		0.402715	8.13e-05	0.573086	0.011	63.0033	0	279.166	0	105.697	42.566	60.574	6659.27	29507.1
VSG_639_ORF	VSG_639_ORF		0.339114	5.88e-07	0.565275	0.008	77.3907	0	310.128	0	14.571	4.941	8.237	1127.65	4518.81
VSG_653_ORF	VSG_653_ORF		0.356056	2.46e-06	0.494326	0.000221	89.1599	0	399.861	0	48.741	17.355	24.094	4345.76	19489.7

## Sheet: CSD1 OE 0-24h All changes DOWN
Gene ID	Product Description	Gene Name or Symbol	FC 1h/0h	P value FC 1h/0h	FC 4h/0h	P value FC 4h/0h	FC 16h/0h	P value FC 16h/0h	FC 24h/0h	P value FC 24h/0h	CSD1 0h - linear total RPKM	CSD1 1h - linear total RPKM	CSD1 4h - linear total RPKM	CSD1 16h - linear total RPKM	CSD1 24h - linear total RPKM
Tb927.1.1050	Metallo-dependent phosphatase-like domain-containing protein	null	0.784916	0.997	0.812835	1	0.486114	0.000125	0.534112	0.000357	1282.3	1006.5	1042.3	623.343	684.89
Tb927.1.1270	homocysteine S-methyltransferase, putative	null	1.07517	1	0.855598	1	0.400811	3.78e-07	0.542943	0.000547	762.573	819.897	652.456	305.648	414.034
Tb927.1.2230	small myristoylated protein 1-1	SMP1-1	0.853415	0.997	1.04765	1	0.487692	0.000136	0.605801	0.0066	2337.89	1995.19	2449.3	1140.17	1416.3
Tb927.1.2260	small myristoylated protein 1-2	SMP1-2	0.789015	0.997	0.814157	1	0.440787	8.1e-06	0.512805	0.000119	1592.86	1256.79	1296.84	702.11	816.824
Tb927.1.2270	hypothetical protein	null	0.626721	0.357	0.726365	0.531	0.494113	0.000189	0.545867	0.000626	145.914	91.447	105.986	72.098	79.649
Tb927.1.2600	pumilio/PUF RNA binding protein 9	PUF9	0.956002	1	0.99079	1	0.496288	0.000211	0.44365	1.36e-06	829.021	792.545	821.386	411.433	367.795
Tb927.1.2820	pteridine transporter, putative	null	0.884501	0.997	0.963409	1	0.277972	9.61e-14	0.189196	0	2762.57	2443.49	2661.48	767.917	522.667
Tb927.1.3310	hypothetical protein, conserved	null	0.818047	0.997	0.652925	0.137	0.434282	5.18e-06	0.534781	0.00037	1200.98	982.457	784.149	521.563	642.26
Tb927.1.3390	Eukaryotic protein of unknown function (DUF866), putative	null	1.01678	1	0.905469	1	0.453202	1.81e-05	0.413069	1.12e-07	266.824	271.301	241.601	120.925	110.217
Tb927.1.3750	hypothetical protein, conserved	null	0.280285	1.24e-09	0.615387	0.0495	0.239044	0	0.200403	0	283.996	79.6	174.767	67.888	56.914
Tb927.1.3760	hypothetical protein, conserved	null	0.321625	1.08e-07	0.812597	1	0.367748	1.74e-08	0.25407	0	310.503	99.865	252.314	114.187	78.89
Tb927.1.4100	cytochrome oxidase subunit IV	COXIV	0.834326	0.997	0.907599	1	0.487067	0.000131	0.434115	6.49e-07	2794.33	2331.38	2536.13	1361.03	1213.06
Tb927.1.4420	ABC transporter, putative	null	0.810747	0.997	0.80353	1	0.512913	0.000468	0.470935	9.38e-06	1409.18	1142.49	1132.32	722.789	663.634
Tb927.1.70	retrotransposon hot spot protein 4 (RHS4), putative	null	1.00753	1	0.870881	1	0.491797	0.000168	0.526978	0.00025	1246.85	1256.24	1085.86	613.195	657.062
Tb927.10.10250	EP2 procyclin	EP2	0.846298	0.997	0.868814	1	0.488347	0.00014	0.351587	1.53e-10	10765.9	9111.14	9353.53	5257.48	3785.14
Tb927.10.10260	EP1 procyclin	EP1	0.757756	0.986	0.779186	0.996	0.335182	4.37e-10	0.242748	0	22354.3	16939.1	17418.2	7492.77	5426.46
Tb927.10.10610	protein tyrosine phosphatase, putative	null	0.552482	0.0545	0.572696	0.011	0.440993	8.19e-06	0.465865	6.69e-06	548.495	303.033	314.121	241.882	255.524
Tb927.10.11290	hypothetical protein, conserved	null	0.875935	0.997	0.830343	1	0.487898	0.000137	0.672217	0.0426	379.781	332.663	315.348	185.294	255.295
Tb927.10.11700	guanylate kinase, putative	null	0.87923	0.997	0.797972	1	0.420806	1.92e-06	0.562612	0.00133	564.8	496.588	450.694	237.671	317.763
Tb927.10.11710	hypothetical protein	null	0.866913	0.997	0.795617	1	0.398306	3.06e-07	0.568314	0.00165	500.174	433.607	397.947	199.222	284.256
Tb927.10.11970	glutamine aminotransferase (GlnAT)	GlnAT	0.798075	0.997	0.488006	0.000151	0.369094	1.98e-08	0.368886	1.22e-09	1378.67	1100.28	672.8	508.859	508.574
Tb927.10.12260	cytosolic nonspecific dipeptidase, putative	null	0.75713	0.986	0.527751	0.00144	0.252449	0	0.248116	0	3435.95	2601.46	1813.32	867.402	852.512
Tb927.10.13040	procyclic-enriched flagellar receptor adenylate cyclase 4	ACP4	0.895678	0.997	0.667212	0.179	0.332196	2.99e-10	0.321525	2.32e-12	3307.48	2962.44	2206.79	1098.73	1063.44
Tb927.10.13360	Elongation factor Tu, mitochondrial	EF-Tu	0.774871	0.997	0.847908	1	0.465354	3.79e-05	0.470612	9.2e-06	3484.88	2700.33	2954.86	1621.7	1640.03
Tb927.10.13410	hypothetical protein	null	0.620355	0.314	0.605557	0.0349	0.501213	0.000269	0.427464	3.79e-07	428.132	265.594	259.258	214.586	183.011
Tb927.10.13420	hypothetical protein	null	0.630673	0.387	0.640654	0.0972	0.523123	0.00074	0.451403	2.39e-06	492.311	310.487	315.401	257.539	222.231
Tb927.10.13430	citrate synthase, putative	null	0.6679	0.564	0.684252	0.238	0.523548	0.000752	0.475909	1.31e-05	1499.8	1001.72	1026.24	785.217	713.769
Tb927.10.13560	mevalonate-diphosphate decarboxylase	ERG19	0.7483	0.938	0.86688	1	0.491949	0.000169	0.441828	1.2e-06	684.598	512.285	593.465	336.787	302.475
Tb927.10.13580	major facilitator superfamily protein (MFS), putative	null	0.916623	1	1.00656	1	0.397801	2.93e-07	0.416968	1.55e-07	1075.02	985.389	1082.07	427.645	448.25
Tb927.10.1390	Hypoxanthine-guanine-xanthine phosphoribosyltransferase	HGXPRT	1.09113	1	1.17728	1	0.311718	1.91e-11	0.326047	4.46e-12	1479.72	1614.57	1742.05	461.257	482.46
Tb927.10.14070	mevalonate diphosphate decarboxylase	null	0.742488	0.915	0.92594	1	0.496266	0.000211	0.441056	1.13e-06	539.085	400.264	499.16	267.529	237.767
Tb927.10.14090	transporter, putative	null	0.956782	1	1.02394	1	0.393627	2.05e-07	0.386035	8e-09	2221.15	2125.16	2274.32	874.305	857.442
Tb927.10.1500	methionyl-tRNA synthetase, putative	MetRS	1.04807	1	0.791363	1	0.356903	5.46e-09	0.369324	1.28e-09	4598.19	4819.21	3638.84	1641.11	1698.22
Tb927.10.15220	hypothetical protein, conserved	null	0.760501	0.997	0.732362	0.579	0.372039	2.62e-08	0.405208	5.37e-08	682.613	519.128	499.92	253.959	276.6
Tb927.10.15410	glycosomal malate dehydrogenase	gMDH	0.662072	0.564	0.512172	0.000621	0.396742	2.7e-07	0.424472	2.95e-07	5271.46	3490.09	2699.89	2091.41	2237.59
Tb927.10.1570	Mitochondrial ATP synthase subunit c-2	null	0.791708	0.997	0.859268	1	0.499559	0.000248	0.479534	1.66e-05	1148.05	908.917	986.479	573.516	550.527
Tb927.10.15900	hypothetical protein, conserved	null	0.870232	0.997	0.79111	1	0.412595	1.03e-06	0.422526	2.49e-07	416.964	362.855	329.864	172.037	176.178
Tb927.10.15920	hypothetical protein, conserved	null	0.807012	0.997	0.801298	1	0.424287	2.5e-06	0.431977	5.47e-07	753.916	608.419	604.111	319.877	325.675
Tb927.10.16060	hypothetical protein, conserved	null	0.839073	0.997	0.807508	1	0.452299	1.72e-05	0.516374	0.000145	265.422	222.709	214.331	120.05	137.057
Tb927.10.16070	Eukaryotic translation initiation factor 4E-2	EIF4E2	0.762791	0.997	1.4004	0.43	0.458652	2.53e-05	0.512682	0.000118	148.526	113.294	207.995	68.122	76.147
Tb927.10.16080	hypothetical protein, conserved	null	0.856488	0.997	0.883266	1	0.518886	0.000616	0.475409	1.27e-05	472.089	404.339	416.98	244.96	224.435
Tb927.10.1930	hypothetical protein, conserved	null	0.881265	0.997	0.820135	1	0.481868	9.82e-05	0.584622	0.00315	972.738	857.24	797.777	468.732	568.684
Tb927.10.2250	ubiquitin-conjugating enzyme variant Kua homologue, putative	null	0.687436	0.684	0.570447	0.01	0.461522	3.01e-05	0.656717	0.0299	727.59	500.172	415.052	335.799	477.821
Tb927.10.3210	delta-1-pyrroline-5-carboxylate dehydrogenase, putative	null	0.688386	0.684	0.882046	1	0.478402	8.19e-05	0.458352	3.96e-06	7763.65	5344.39	6847.9	3714.15	3558.49
Tb927.10.40	hypothetical protein	null	0.579451	0.122	0.454193	1.43e-05	0.682094	0.089	0.838944	0.518	13.823	8.01	6.278	9.428	11.597
Tb927.10.4280	ubiquinol-cytochrome c reductase complex 14 kda protein	null	0.73349	0.88	0.586642	0.0181	0.241817	0	0.203294	0	1723.53	1264.19	1011.09	416.777	350.382
Tb927.10.4330	2-oxoisovalerate dehydrogenase beta subunit, mitochondrial precursor, putative	null	0.757267	0.986	0.83687	1	0.489589	0.000149	0.482156	1.97e-05	590.079	446.847	493.819	288.896	284.51
Tb927.10.4340	hypothetical protein	null	0.344652	9.65e-07	0.83306	1	0.353293	3.65e-09	0.266976	0	44.285	15.263	36.892	15.646	11.823
Tb927.10.4880	hypothetical protein, conserved	null	0.823327	0.997	0.777713	0.982	0.41867	1.66e-06	0.371548	1.65e-09	2181.09	1795.75	1696.26	913.156	810.381
Tb927.10.5010	Elongation factor G1, mitochondrial, putative	EF-G1	0.924231	1	0.817503	1	0.439284	7.37e-06	0.524273	0.000218	2664.56	2462.67	2178.29	1170.5	1396.96
Tb927.10.520	Mitochondrial ATP synthase subunit, putative	null	0.758022	0.986	0.871567	1	0.572437	0.00512	0.495989	4.59e-05	3878.32	2939.85	3380.22	2220.09	1923.6
Tb927.10.5220	hypothetical protein, conserved	null	0.825313	0.997	0.715084	0.439	0.404363	5.12e-07	0.41466	1.28e-07	1112.69	918.317	795.666	449.931	461.388
Tb927.10.5880	Proteophosphoglycan, putative	null	1.08537	1	0.773882	0.954	0.469042	4.71e-05	0.557214	0.00105	1327.12	1440.42	1027.03	622.474	739.489
Tb927.10.6200	hypothetical protein, conserved	null	0.799533	0.997	0.769097	0.906	0.352459	3.35e-09	0.31327	6.37e-13	701.558	560.919	539.566	247.27	219.777
Tb927.10.6630	ATP-dependent RNA helicase DBP2A, putative	DBP2A	1.36072	0.88	1.11185	1	0.40404	4.99e-07	0.392632	1.57e-08	1607.61	2187.51	1787.43	649.541	631.201
Tb927.10.7100	delta-4 fatty acid desaturase	null	0.904946	0.997	0.89275	1	0.354959	4.41e-09	0.433931	6.4e-07	830.109	751.203	741.079	294.655	360.21
Tb927.10.7180	cysteine-rich, acidic integral membrane protein precursor	CRAM	0.921713	1	0.578543	0.0135	0.220322	0	0.267526	0	5931.05	5466.72	3431.36	1306.74	1586.71
Tb927.10.7700	ATP-binding cassette protein subfamily G	ABCG	0.898058	0.997	0.776602	0.974	0.482204	9.99e-05	0.50354	7.14e-05	2072.82	1861.52	1609.76	999.524	1043.75
Tb927.10.8020	prolyl endopeptidase	POP	0.837588	0.997	0.849608	1	0.560052	0.0033	0.454767	3.04e-06	3993.59	3344.98	3392.99	2236.62	1816.15
Tb927.10.8030	Mitochondrial ATP synthase subunit 5	ATP5	0.683385	0.656	0.798432	1	0.506541	0.000348	0.478634	1.56e-05	2111.44	1442.92	1685.84	1069.53	1010.61
Tb927.10.8320	cytochrome oxidase subunit IX, putative	COXIX	0.730468	0.869	0.834187	1	0.414802	1.22e-06	0.450731	2.27e-06	1073.92	784.467	895.853	445.466	484.051
Tb927.10.8330	S. cerevisiae PSP1 homologue, putative	null	0.698232	0.747	1.49138	0.179	0.467006	4.2e-05	0.59078	0.00394	402.298	280.897	599.98	187.875	237.669
Tb927.10.8740	hypothetical protein	null	0.948866	1	0.761772	0.838	0.659914	0.0587	0.48532	2.4e-05	98.629	93.586	75.133	65.087	47.867
Tb927.10.90	hypothetical protein	null	0.31077	3.63e-08	0.753741	0.77	0.399833	3.47e-07	0.288313	9.03e-15	88.349	27.456	66.592	35.325	25.472
Tb927.11.10060	Biotin--acetyl-CoA-carboxylase ligase, putative	null	0.67254	0.578	0.64225	0.101	0.371917	2.6e-08	0.348967	1.1e-10	1530.73	1029.48	983.111	569.304	534.174
Tb927.11.10800	Domain of unknown function (DUF4496), putative	null	0.665973	0.564	0.74637	0.7	0.4728	5.87e-05	0.498016	5.18e-05	731.456	487.13	545.937	345.833	364.277
Tb927.11.11950	cytochrome oxidase assembly protein, putative	null	0.776102	0.997	0.715443	0.441	0.396638	2.69e-07	0.410588	8.89e-08	445.61	345.839	318.809	176.746	182.962
Tb927.11.1270	Mitochondrial ATP synthase subunit, putative	null	0.765257	0.997	0.827728	1	0.506307	0.000344	0.453139	2.7e-06	866.936	663.429	717.587	438.936	392.843
Tb927.11.14750	PSP1 C-terminal conserved region, putative	null	0.863237	0.997	0.933249	1	0.443532	9.7e-06	0.499249	5.56e-05	829.285	715.87	773.93	367.815	414.02
Tb927.11.1480	receptor-type adenylate cyclase GRESAG 4, putative	null	0.96974	1	0.828245	1	0.301614	4.51e-12	0.273181	0	2897.27	2809.6	2399.65	873.856	791.479
Tb927.11.14840	chromosomal passenger complex 2	CPC2	0.632204	0.396	0.811806	1	0.377584	4.49e-08	0.412094	1.02e-07	839.263	530.585	681.319	316.892	345.856
Tb927.11.15370	Importin subunit beta-4, putative	KAP123	1.0239	1	1.10622	1	0.517134	0.00057	0.49127	3.48e-05	3868.54	3960.98	4279.43	2000.55	1900.49
Tb927.11.15530	C-14 sterol reductase, putative	null	0.876306	0.997	1.04627	1	0.516805	0.000562	0.491037	3.43e-05	883.396	774.125	924.267	456.543	433.78
Tb927.11.15550	NADH-cytochrome b5 reductase, putative	B5R	0.729978	0.867	0.586169	0.018	0.382543	7.35e-08	0.363461	6.52e-10	725.528	529.62	425.282	277.546	263.701
Tb927.11.1560	1,2-Dihydroxy-3-keto-5-methylthiopentene dioxygenase, putative	null	0.856958	0.997	0.838959	1	0.448927	1.39e-05	0.614279	0.00873	1223.71	1048.66	1026.64	549.354	751.698
Tb927.11.15910	iron superoxide dismutase	SODB1	0.760054	0.995	0.897819	1	0.372435	2.72e-08	0.405022	5.28e-08	1537.7	1168.74	1380.58	572.695	622.804
Tb927.11.16200	cytoskeleton-associated protein 17	CAP17	0.631033	0.389	0.563186	0.00741	0.392389	1.84e-07	0.417371	1.6e-07	1660.4	1047.77	935.117	651.525	693.004
Tb927.11.16480	enoyl-CoA hydratase/isomerase family protein, putative	null	0.808099	0.997	0.823805	1	0.524364	0.000776	0.415808	1.41e-07	1469.8	1187.74	1210.83	770.71	611.154
Tb927.11.1690	Emopamil binding protein, putative	null	0.848864	0.997	1.02545	1	0.433197	4.79e-06	0.431593	5.32e-07	984.782	835.946	1009.85	426.605	425.026
Tb927.11.17040	procyclic-enriched flagellar receptor adenylate cyclase 1	ACP1	0.920237	1	0.729925	0.557	0.468055	4.44e-05	0.386883	8.75e-09	3858.59	3550.81	2816.48	1806.03	1492.82
Tb927.11.2410	Flabarin, putative	null	0.658934	0.564	0.665512	0.179	0.501099	0.000268	0.473796	1.14e-05	3093.55	2038.45	2058.8	1550.18	1465.71
Tb927.11.2500	Metallocarboxypeptidase 1	MCP1	1.01639	1	0.692385	0.282	0.271368	3.42e-14	0.314114	7.33e-13	2069.41	2103.32	1432.83	561.571	650.029
Tb927.11.2580	Present in the outer mitochondrial membrane proteome 11	POMP11	0.745942	0.927	0.751362	0.743	0.424633	2.56e-06	0.415054	1.32e-07	741.672	553.244	557.264	314.939	307.834
Tb927.11.3080	vesicular protein trafficking mediator, putative	null	0.821096	0.997	0.605207	0.0347	0.328187	1.81e-10	0.377954	3.39e-09	979.048	803.893	592.526	321.311	370.035
Tb927.11.3610	nucleobase/nucleoside transporter 8.1	NT8.1	1.04945	1	0.737821	0.625	0.585267	0.00797	0.415026	1.32e-07	2519.28	2643.86	1858.78	1474.45	1045.57
Tb927.11.3620	nucleobase/nucleoside transporter 8.2	NT8.2	1.04837	1	0.751536	0.743	0.573071	0.00525	0.431757	5.37e-07	2417.32	2534.26	1816.7	1385.3	1043.7
Tb927.11.3980	metallo-peptidase, Clan ME, Family M16	null	0.6785	0.625	0.663115	0.177	0.310234	1.56e-11	0.310905	4.46e-13	3331.13	2260.17	2208.92	1033.43	1035.67
Tb927.11.4180	PSP1 C-terminal conserved region, putative	null	0.767051	0.997	1.10109	1	0.45386	1.88e-05	0.52286	0.000204	728.952	559.143	802.643	330.842	381.14
Tb927.11.4760	hypothetical protein	null	0.770469	0.997	0.71195	0.416	0.455243	2.04e-05	0.454794	3.04e-06	371.997	286.612	264.843	169.349	169.182
Tb927.11.4870	hypothetical protein, conserved	null	0.829443	0.997	0.784955	1	0.493168	0.000179	0.557631	0.00107	482.114	399.886	378.438	237.764	268.842
Tb927.11.5090	aspartate aminotransferase, mitochondrial	mASAT	0.907599	0.997	0.66879	0.179	0.352043	3.21e-09	0.366714	9.52e-10	769.254	698.174	514.469	270.811	282.096
Tb927.11.5220	chaperone protein DnaJ, putative	null	0.742018	0.913	0.788614	1	0.48382	0.00011	0.543616	0.000564	1462.73	1085.38	1153.53	707.699	795.165
Tb927.11.5280	Mitochondrial ATP synthase subunit c-1	null	0.724834	0.854	0.907129	1	0.50363	0.000303	0.441686	1.18e-06	1247.13	903.964	1131.31	628.094	550.841
Tb927.11.5940	receptor-type adenylate cyclase GRESAG 4, putative	null	0.845342	0.997	1.0015	1	0.526143	0.000834	0.395194	2.02e-08	2426.68	2051.38	2430.32	1276.78	959.01
Tb927.11.6250	Mitochondrial ATP synthase subunit, putative	null	0.729759	0.867	0.87291	1	0.509932	0.000406	0.449992	2.15e-06	1452.82	1060.21	1268.18	740.84	653.759
Tb927.11.6280	pyruvate phosphate dikinase	PPDK	0.729817	0.867	0.681267	0.229	0.48063	9.23e-05	0.413296	1.14e-07	14254	10402.8	9710.77	6850.89	5891.11
Tb927.11.6590	metallo-peptidase, Clan MF, Family M17	null	0.822417	0.997	0.767963	0.895	0.463314	3.37e-05	0.424375	2.93e-07	5050.03	4153.23	3878.24	2339.75	2143.11
Tb927.11.6680	amino acid permease/transporter, putative	null	1.047	1	1.26709	1	0.574946	0.00558	0.39174	1.43e-08	2158.48	2259.93	2734.99	1241.01	845.565
Tb927.11.7490	Protein of unknown function (DUF423), putative	null	0.777161	0.997	0.582412	0.0157	0.285164	3.32e-13	0.317573	1.27e-12	2191.59	1703.21	1276.4	624.961	695.989
Tb927.11.7780	Mitochondrial import receptor subunit ATOM46	ATOM46	0.771317	0.997	0.864662	1	0.515329	0.000524	0.465455	6.51e-06	1579.45	1218.26	1365.69	813.936	735.162
Tb927.11.780	hypothetical protein, conserved	null	1.17221	0.997	0.906403	1	0.434669	5.3e-06	0.523942	0.000215	948.979	1112.4	860.157	412.491	497.209
Tb927.11.8990	cation transporter, putative	null	0.703682	0.78	0.511705	0.000611	0.310007	1.52e-11	0.34768	9.26e-11	1404.41	988.26	718.646	435.378	488.286
Tb927.2.1460	hypothetical protein, conserved	null	0.31097	3.63e-08	0.811023	1	0.390758	1.59e-07	0.266752	0	189.316	58.872	153.54	73.977	50.501
Tb927.2.1470	hypothetical protein, conserved	null	0.288744	3.02e-09	0.661002	0.17	0.236443	0	0.178463	0	181.676	52.458	120.088	42.956	32.422
Tb927.2.2140	hypothetical protein, conserved	null	1.02378	1	0.686927	0.252	0.430828	4.07e-06	0.542645	0.000539	197.339	202.033	135.558	85.019	107.085
Tb927.2.2670	histone H4 variant	H4V	0.724401	0.853	0.772376	0.939	0.434375	5.21e-06	0.515988	0.000142	406.327	294.344	313.837	176.498	209.66
Tb927.2.5190	Homologous-pairing protein 2 homolog	HOP2	0.915566	1	0.740792	0.653	0.399067	3.25e-07	0.383086	5.89e-09	325.179	297.723	240.89	129.768	124.571
Tb927.3.1380	ATP synthase subunit beta, mitochondrial	ATPB	0.714918	0.824	0.89875	1	0.551785	0.00242	0.477992	1.5e-05	8731.86	6242.57	7847.76	4818.11	4173.76
Tb927.3.1410	cytochrome oxidase subunit VII	COXVII	0.749483	0.951	0.640403	0.097	0.328568	1.89e-10	0.349772	1.21e-10	1648.06	1235.19	1055.42	541.501	576.445
Tb927.3.1840	3-oxo-5-alpha-steroid 4-dehydrogenase, putative	null	0.722661	0.851	0.682346	0.232	0.350543	2.72e-09	0.466475	6.99e-06	2880.32	2081.49	1965.37	1009.67	1343.6
Tb927.3.2150	protein phosphatase 2C, putative	null	0.733895	0.88	0.803884	1	0.449031	1.4e-05	0.467664	7.59e-06	673.774	494.479	541.636	302.545	315.1
Tb927.3.2470	Pumilio homology domain family member 8	PUF8	1.25205	0.997	1.07326	1	0.42402	2.45e-06	0.424487	2.95e-07	1241.42	1554.31	1332.36	526.386	526.964
Tb927.3.3410	aspartyl aminopeptidase, putative	null	0.844898	0.997	0.78706	1	0.455423	2.06e-05	0.593027	0.00424	2208.85	1866.26	1738.5	1005.96	1309.91
Tb927.3.3430	hypothetical protein, conserved	null	0.278181	1.06e-09	0.660319	0.167	0.224861	0	0.207423	0	140.936	39.206	93.062	31.691	29.233
Tb927.3.3460	succinate dehydrogenase flavoprotein subunit, putative	SDH5	0.670459	0.564	0.788071	1	0.641421	0.0391	0.494983	4.34e-05	1863.49	1249.39	1468.56	1195.28	922.397
Tb927.3.3890	hypothetical protein, conserved	null	0.812129	0.997	0.669638	0.179	0.372427	2.72e-08	0.42643	3.48e-07	535.975	435.281	358.909	199.612	228.556
Tb927.3.4250	hypothetical protein, conserved	null	0.841101	0.997	0.66024	0.167	0.406502	6.12e-07	0.433387	6.13e-07	398.58	335.246	263.159	162.024	172.74
Tb927.3.4500	Fumarate hydratase class I, cytosolic	FHc	0.51379	0.0156	0.450749	1.14e-05	0.433185	4.79e-06	0.508362	9.37e-05	2216.4	1138.76	999.037	960.11	1126.73
Tb927.3.4520	hypothetical protein, conserved	null	0.784378	0.997	0.735338	0.606	0.443636	9.75e-06	0.476583	1.37e-05	515.031	403.979	378.722	228.486	245.455
Tb927.3.4650	C-8 sterol isomerase, putative	null	0.918475	1	0.791603	1	0.430594	4.01e-06	0.507954	9.19e-05	1018.96	935.891	806.614	438.759	517.586
Tb927.3.4750	Aminopeptidase M1, putative	null	0.694807	0.723	0.712425	0.421	0.505963	0.000339	0.452856	2.65e-06	1898.14	1318.84	1352.28	960.386	859.583
Tb927.3.5010	hypothetical protein, conserved	null	0.702201	0.779	0.86825	1	0.442474	9.01e-06	0.518819	0.000164	581.171	408.099	504.601	257.153	301.522
Tb927.3.510	hypothetical protein, conserved	null	0.428761	0.000381	0.758629	0.809	0.415843	1.32e-06	0.33237	1.12e-11	45.136	19.352	34.241	18.769	15.002
Tb927.3.5370	hypothetical protein, conserved	null	0.684385	0.659	0.904848	1	0.448437	1.35e-05	0.524474	0.000221	1150.51	787.389	1041.03	515.929	603.411
Tb927.3.5410	hypothetical protein, conserved	null	0.856602	0.997	0.851557	1	0.448606	1.36e-05	0.50476	7.67e-05	380.024	325.529	323.612	170.481	191.821
Tb927.3.590	adenosine transporter, putative	AT-E	1.17872	0.997	1.15267	1	0.456306	2.18e-05	0.309422	3.55e-13	323.53	381.351	372.922	147.629	100.107
Tb927.3.700	hypothetical protein, conserved	null	0.816272	0.997	0.625276	0.0653	0.356774	5.4e-09	0.325972	4.42e-12	505.604	412.71	316.142	180.386	164.813
Tb927.4.1360	Glucose-6-phosphate 1-epimerase, putative	null	0.639156	0.433	0.728907	0.549	0.467339	4.27e-05	0.472881	1.07e-05	1050.22	671.253	765.511	490.807	496.628
Tb927.4.3280	expression site-associated gene 2 (ESAG2) protein, putative	null	0.414918	0.000173	0.329975	3.12e-11	0.280881	1.55e-13	0.236529	0	11.232	4.66	3.706	3.155	2.657
Tb927.4.3290	Trypanosomal VSG domain containing protein, putative	null	0.792515	0.997	0.271976	0	0.329461	2.12e-10	0.363879	6.85e-10	10.272	8.141	2.794	3.384	3.738
Tb927.4.3950	cytoskeleton-associated protein CAP5.5, putative	CAP5.5	0.707927	0.798	0.774871	0.965	0.437272	6.37e-06	0.472147	1.02e-05	7791.78	5516.01	6037.62	3407.13	3678.87
Tb927.4.4380	Pyrophosphate-energized vacuolar membrane proton pump 1	VP1	0.697958	0.746	0.870814	1	0.487902	0.000137	0.586064	0.00332	12010.6	8382.9	10459	5859.99	7038.98
Tb927.4.4730	amino acid transporter, putative	AATP11	1.16715	0.997	1.07669	1	0.470536	5.1e-05	0.356249	2.72e-10	5116.55	5971.79	5508.95	2407.52	1822.77
Tb927.4.4910	3,2-trans-enoyl-CoA isomerase, mitochondrial precursor, putative	null	0.802618	0.997	0.762882	0.849	0.41905	1.71e-06	0.405765	5.65e-08	895.598	718.823	683.236	375.3	363.402
Tb927.4.4940	SUMO-interacting motif-containing protein	null	1.0665	1	0.933178	1	0.451424	1.62e-05	0.491682	3.56e-05	811.425	865.386	757.203	366.296	398.963
Tb927.4.5060	hypothetical protein	null	0.761194	0.997	0.649573	0.126	0.422437	2.17e-06	0.355975	2.64e-10	473.21	360.204	307.384	199.901	168.451
Tb927.4.5190	hypothetical protein, conserved	null	0.812426	0.997	0.769625	0.911	0.454471	1.94e-05	0.52516	0.000228	258.675	210.155	199.083	117.56	135.846
Tb927.4.5390	serine/threonine-protein kinase NrkA	NRKA	0.756202	0.984	0.659461	0.164	0.498907	0.00024	0.587	0.00344	925.543	699.897	610.36	461.759	543.294
Tb927.5.1060	mitochondrial processing peptidase, beta subunit, putative	null	0.831015	0.997	0.834805	1	0.438474	6.96e-06	0.383849	6.37e-09	2576.05	2140.74	2150.5	1129.53	988.815
Tb927.5.1700	replication Factor A 28 kDa subunit, putative	null	0.848278	0.997	0.768374	0.899	0.46671	4.13e-05	0.585017	0.0032	651.226	552.421	500.385	303.934	380.978
Tb927.5.1710	ATP synthase F(0) complex subunit B, mitochondrial, putative	P18	0.775852	0.997	0.877513	1	0.438574	7e-06	0.436917	8.08e-07	2524.31	1958.49	2215.11	1107.1	1102.91
Tb927.5.2080	GMP reductase	GMPR	0.802328	0.997	0.780339	1	0.484823	0.000116	0.461153	4.81e-06	1566.98	1257.23	1222.78	759.71	722.62
Tb927.5.2560	hypothetical protein, conserved	null	0.765961	0.997	0.784999	1	0.342654	1.09e-09	0.400338	3.31e-08	257.653	197.352	202.257	88.286	103.148
Tb927.5.2580	hypothetical protein, conserved	null	0.827938	0.997	0.888612	1	0.488281	0.00014	0.490248	3.27e-05	254.983	211.11	226.581	124.503	125.005
Tb927.5.3040	MIX protein	null	0.81932	0.997	0.772163	0.938	0.505376	0.00033	0.415979	1.43e-07	520.071	426.104	401.579	262.831	216.338
Tb927.5.3470	hypothetical protein, conserved	null	0.883942	0.997	0.879007	1	0.58857	0.00887	0.499197	5.55e-05	468.716	414.318	412.005	275.872	233.982
Tb927.5.3890	hypothetical protein, conserved	null	0.873966	0.997	0.780143	1	0.526467	0.000846	0.475853	1.31e-05	362.907	317.169	283.12	191.059	172.69
Tb927.5.3990	variant surface glycoprotein (VSG, atypical), putative	null	1.21814	0.997	0.528338	0.00147	0.309569	1.43e-11	0.408322	7.17e-08	26.112	31.808	13.796	8.083	10.662
Tb927.5.4020	hypothetical protein	null	1.15152	0.997	0.939319	1	0.37602	3.87e-08	0.299585	6.95e-14	927.54	1068.08	871.256	348.774	277.877
Tb927.5.440	trans-sialidase, putative	null	0.621578	0.321	0.339726	1.21e-10	0.162144	0	0.153951	0	15336.2	9532.61	5210.08	2486.66	2361.01
Tb927.5.4560	guanine deaminase, putative	null	0.844917	0.997	0.793852	1	0.468574	4.59e-05	0.497834	5.13e-05	820.612	693.348	651.444	384.517	408.528
Tb927.5.4640	hypothetical protein, conserved	null	0.323002	1.22e-07	0.812061	1	0.366646	1.56e-08	0.253763	0	299.87	96.859	243.513	109.946	76.096
Tb927.6.200	receptor-type adenylate cyclase GRESAG 4, putative	null	0.975978	1	0.517644	0.000824	0.259609	0	0.265205	0	2013.59	1965.22	1042.33	522.746	534.014
Tb927.6.3400	hypothetical protein, conserved	null	0.325897	1.62e-07	0.81793	1	0.368632	1.9e-08	0.249657	0	298.277	97.208	243.97	109.955	74.467
Tb927.6.450	procyclin PARP A	null	0.68545	0.669	0.71049	0.405	0.26811	1.77e-14	0.163048	0	5495.56	3766.93	3904.54	1473.41	896.038
Tb927.6.4540	3-hydroxy-3-methylglutaryl-CoA reductase, putative	null	0.769977	0.997	0.787983	1	0.476781	7.47e-05	0.43631	7.73e-07	1239.64	954.492	976.813	591.036	540.867
Tb927.6.480	surface protein EP3-2 procyclin precursor	null	0.688868	0.684	0.695963	0.305	0.260435	0	0.163303	0	8435.54	5810.98	5870.82	2196.91	1377.55
Tb927.6.4840	S-adenosylmethionine synthetase	METK1	1.25403	0.997	0.895183	1	0.472756	5.87e-05	0.458879	4.11e-06	2308.7	2895.19	2066.71	1091.45	1059.41
Tb927.6.520	EP3-2 procyclin	EP3-2	0.921335	1	0.963099	1	0.577023	0.00599	0.411146	9.34e-08	16091.3	14825.4	15497.5	9285.02	6615.85
Tb927.6.780	receptor-type adenylate cyclase GRESAG 4, putative	null	1.19671	0.997	0.718738	0.465	0.569881	0.00471	0.498582	5.35e-05	573.968	686.872	412.533	327.094	286.17
Tb927.7.1470	Mitochondrial ATP synthase subunit c-3	null	0.77535	0.997	0.858633	1	0.469432	4.83e-05	0.448606	1.94e-06	946.596	733.943	812.779	444.362	424.648
Tb927.7.190	thimet oligopeptidase, putative	THOP1	0.881747	0.997	0.958838	1	0.351822	3.14e-09	0.362744	6e-10	4621.63	4075.11	4431.4	1625.99	1676.47
Tb927.7.2600	class I transcription factor A, subunit 7	CITFA-7	0.849444	0.997	0.748537	0.718	0.458163	2.46e-05	0.571351	0.00187	426.365	362.173	319.15	195.345	243.604
Tb927.7.2640	cytoskeleton associated protein, putative	null	0.818884	0.997	0.957688	1	0.489571	0.000149	0.478819	1.58e-05	4268.74	3495.61	4088.12	2089.85	2043.96
Tb927.7.2700	NADH-cytochrome b5 reductase, putative	B5R	0.776846	0.997	0.692643	0.282	0.339094	7.02e-10	0.352302	1.67e-10	1955.69	1519.27	1354.6	663.164	688.995
Tb927.7.280	cyclophilin-type peptidyl-prolyl cis-trans isomerase, putative	PPIase	0.735022	0.88	0.852596	1	0.484159	0.000112	0.457834	3.81e-06	738.375	542.722	629.535	357.491	338.053
Tb927.7.2980	Nitroreductase family, putative	null	0.595054	0.181	0.400184	1.57e-07	0.371824	2.59e-08	0.35393	2.06e-10	1263.12	751.622	505.479	469.657	447.054
Tb927.7.3200	hypothetical protein, conserved	null	0.899432	0.997	0.838286	1	0.481408	9.58e-05	0.484397	2.27e-05	590.774	531.362	495.238	284.403	286.169
Tb927.7.3300	Flocculation protein FLO11-like	null	0.978586	1	0.912993	1	0.419738	1.8e-06	0.421439	2.27e-07	938.203	918.112	856.572	393.799	395.395
Tb927.7.3500	Prostaglandin E synthase	null	0.861155	0.997	0.877635	1	0.426764	2.99e-06	0.428368	4.07e-07	1917.4	1651.18	1682.78	818.279	821.355
Tb927.7.4270	hypothetical protein, conserved	null	0.928519	1	0.697705	0.313	0.464409	3.58e-05	0.557804	0.00108	793.237	736.536	553.446	368.387	442.471
Tb927.7.4390	threonine synthase, putative	null	0.423297	0.00028	0.498753	0.00029	0.797984	0.44	0.774992	0.268	2504.72	1060.24	1249.24	1998.73	1941.14
Tb927.7.4520	Thioredoxin-like, putative	null	0.737589	0.887	0.793159	1	0.499018	0.000241	0.660177	0.0327	2135.81	1575.35	1694.03	1065.81	1410.01
Tb927.7.5230	lanosterol synthase	null	0.872147	0.997	0.749277	0.726	0.431862	4.38e-06	0.456284	3.4e-06	2111.97	1841.95	1582.45	912.078	963.656
Tb927.7.5550	TLD, putative	null	1.02139	1	0.917942	1	0.499983	0.000254	0.453493	2.78e-06	765.584	781.961	702.762	382.779	347.187
Tb927.7.5950	protein associated with differentiation 3, putative	PAD3	0.984998	1	0.720294	0.477	0.458414	2.49e-05	0.45153	2.41e-06	1232.81	1214.32	887.986	565.138	556.651
Tb927.7.5970	protein associated with differentiation 5, putative	PAD5	0.861828	0.997	0.63291	0.0804	0.393907	2.1e-07	0.404929	5.24e-08	3026.82	2608.6	1915.71	1192.29	1225.65
Tb927.7.5990	protein associated with differentiation 7, putative	PAD7	0.882993	0.997	0.658523	0.16	0.430227	3.91e-06	0.415461	1.37e-07	1681.84	1485.05	1107.53	723.572	698.738
Tb927.7.610	mitochondrial DNA ligase homolog, LIG k-alpha	null	0.736349	0.885	0.93659	1	0.478928	8.4e-05	0.442014	1.21e-06	1896.42	1396.42	1776.16	908.247	838.241
Tb927.7.6110	Protein of unknown function (DUF3522), putative	null	0.797537	0.997	0.74433	0.682	0.498218	0.000232	0.48303	2.08e-05	340.248	271.361	253.257	169.518	164.35
Tb927.7.630	hypothetical protein, conserved	null	0.77199	0.997	0.740005	0.645	0.393426	2.02e-07	0.480601	1.78e-05	515.631	398.062	381.57	202.863	247.813
Tb927.7.6660	chaperone protein DnaJ, putative	J10	0.860184	0.997	0.785286	1	0.434008	5.09e-06	0.44511	1.52e-06	444.103	382.01	348.747	192.744	197.674
Tb927.7.6770	Acyl CoA binding protein, putative	null	0.635015	0.413	0.639718	0.0951	0.420474	1.89e-06	0.400275	3.3e-08	646.851	410.76	413.802	271.984	258.919
Tb927.7.6830	trans-sialidase, putative	null	0.918648	1	0.523409	0.00114	0.194591	0	0.187085	0	1719.23	1579.37	899.862	334.547	321.643
Tb927.7.6850	trans-sialidase	TS	0.896355	0.997	0.50718	0.000484	0.182117	0	0.178178	0	4470.44	4007.1	2267.32	814.143	796.537
Tb927.7.6870	hypothetical protein, conserved	null	0.293496	5.02e-09	0.642264	0.101	0.242744	0	0.198215	0	364.492	106.977	234.1	88.478	72.248
Tb927.7.6880	hypothetical protein, conserved	null	0.302113	1.45e-08	0.839913	1	0.371888	2.6e-08	0.239607	0	232.145	70.134	194.981	86.332	55.624
Tb927.7.740	chaperone protein DnaJ, putative	J28	0.884053	0.997	0.75256	0.755	0.415427	1.28e-06	0.497646	5.07e-05	871.336	770.307	655.732	361.977	433.617
Tb927.7.7420	ATP synthase F1, alpha subunit	ATPF1A	0.737114	0.886	0.882842	1	0.460592	2.84e-05	0.418403	1.74e-07	4434.04	3268.39	3914.56	2042.28	1855.21
Tb927.7.7470	procyclic-enriched flagellar receptor adenylate cyclase 3	ACP3	0.735357	0.882	0.599507	0.0287	0.395796	2.49e-07	0.43659	7.89e-07	4337.77	3189.81	2600.53	1716.88	1893.83
Tb927.7.860	hypothetical protein, conserved	null	0.985299	1	0.780654	1	0.49718	0.000221	0.573274	0.00202	1003.3	988.555	783.234	498.823	575.169
Tb927.8.1150	kinetoplastid kinetochore protein 9	kkt9	0.762959	0.997	0.977626	1	0.436702	6.12e-06	0.487814	2.82e-05	754.684	575.793	737.799	329.572	368.146
Tb927.8.1890	cytochrome c1, heme protein, mitochondrial, putative	CYC1	0.724282	0.852	0.700937	0.333	0.382703	7.4e-08	0.322873	2.84e-12	2120.68	1535.97	1486.46	811.589	684.71
Tb927.8.2480	3-oxo-5-alpha-steroid 4-dehydrogenase-like, putative	null	0.950778	1	1.00648	1	0.519329	0.000629	0.469547	8.54e-06	315.535	300.004	317.579	163.867	148.158
Tb927.8.2540	3-ketoacyl-CoA thiolase	SCP2	0.642604	0.453	0.686199	0.248	0.513286	0.000476	0.421825	2.34e-07	3281.73	2108.85	2251.92	1684.47	1384.32
Tb927.8.4950	Kinesin Localized to the Ingressing Furrow	KLIF	0.900656	0.997	0.733146	0.588	0.403158	4.62e-07	0.463492	5.71e-06	3683.39	3317.47	2700.47	1484.99	1707.23
Tb927.8.5100	hypothetical protein, conserved	null	0.774738	0.997	1.10629	1	0.469658	4.88e-05	0.435654	7.36e-07	7642.06	5920.6	8454.33	3589.16	3329.29
Tb927.8.5120	cytochrome c	null	0.709275	0.798	0.696263	0.305	0.274077	4.95e-14	0.309901	3.78e-13	2056.5	1458.62	1431.86	563.638	637.31
Tb927.8.5450	amino acid permease 24	AAT6	0.835122	0.997	0.62207	0.0601	0.44293	9.3e-06	0.575959	0.00226	1181.96	987.083	735.263	523.527	680.762
Tb927.8.550	peptide methionine sulfoxide reductase, putative	null	1.28841	0.997	0.81016	1	0.473452	6.1e-05	0.478237	1.52e-05	469.988	605.538	380.766	222.517	224.766
Tb927.8.5630	dihydroorotase, putative	PYR3	0.898059	0.997	0.818564	1	0.481535	9.64e-05	0.497506	5.04e-05	456.926	410.346	374.023	220.026	227.323
Tb927.8.5920	hypothetical protein	null	0.782184	0.997	0.479342	8.44e-05	0.885837	0.805	0.305726	1.92e-13	11.781	9.215	5.647	10.436	3.602
Tb927.8.6010	Heme Response-1 protein, putative	HR1	0.654822	0.55	0.558276	0.00604	0.560925	0.00339	0.463706	5.79e-06	1770.18	1159.15	988.252	992.941	820.845
Tb927.8.6110	3-hydroxy-3-methylglutaryl-CoA synthase, putative	HMGS	0.722235	0.851	0.616361	0.0505	0.369485	2.05e-08	0.380027	4.25e-09	5224.17	3773.08	3219.98	1930.25	1985.33
Tb927.8.6410	beta-ketoacyl-ACP reductase 3, putative	KAR3	0.78473	0.997	0.717625	0.458	0.453458	1.84e-05	0.446752	1.73e-06	840.904	659.882	603.454	381.315	375.675
Tb927.8.6580	Succinate dehydrogenase [ubiquinone] flavoprotein subunit, mitochondrial	SDH1	0.635564	0.413	0.584838	0.0171	0.481042	9.4e-05	0.518108	0.000158	1712.65	1088.5	1001.62	823.856	887.336
Tb927.8.6650	RNA-binding protein, putative	DRBD13	0.922563	1	0.616778	0.0511	0.434535	5.26e-06	0.393447	1.7e-08	268.371	247.589	165.525	116.616	105.59
Tb927.8.7340	trans-sialidase, putative	null	1.03994	1	0.685988	0.248	0.301969	4.71e-12	0.349344	1.15e-10	1007.69	1047.94	691.265	304.292	352.031
Tb927.8.7710	hypothetical protein, conserved	null	1.14201	0.997	1.19088	1	0.455342	2.05e-05	0.411263	9.43e-08	377.332	430.917	449.358	171.815	155.183
Tb927.8.7730	Sphingosine N-acyltransferase, putative	DHCS	0.876968	0.997	0.878013	1	0.319546	5.65e-11	0.317005	1.16e-12	1091.47	957.184	958.325	348.775	346.001
Tb927.8.7740	amino acid transporter, putative	null	1.23982	0.997	1.11573	1	0.584288	0.00771	0.42718	3.71e-07	3518.3	4362.05	3925.46	2055.7	1502.94
Tb927.8.7980	Pyrophosphate-energized vacuolar membrane proton pump 2, putative	VP2	0.694874	0.723	0.862683	1	0.482863	0.000104	0.572718	0.00198	11793.7	8195.12	10174.2	5694.73	6754.45
Tb927.8.8300	amino acid transporter, putative	null	0.969377	1	1.02577	1	0.285685	3.59e-13	0.241008	0	2252.43	2183.45	2310.47	643.484	542.853
Tb927.9.10310	mitochondrial carrier protein 11	MCP11	0.759642	0.994	0.857052	1	0.425499	2.73e-06	0.429006	4.3e-07	2379.74	1807.75	2039.56	1012.58	1020.92
Tb927.9.10560	Archaic Translocase of outer membrane 19 kDa subunit	ATOM19	0.828961	0.997	0.755944	0.784	0.498708	0.000238	0.499847	5.77e-05	658.383	545.774	497.701	328.341	329.091
Tb927.9.12500	Present in the outer mitochondrial membrane proteome 7	POMP7	0.923819	1	0.879513	1	0.426132	2.85e-06	0.441392	1.16e-06	1103.22	1019.17	970.294	470.116	486.951
Tb927.9.12700	phospholipase A1, putative	null	0.876091	0.997	0.724524	0.515	0.413776	1.13e-06	0.687638	0.0606	919.343	805.428	666.086	380.402	632.175
Tb927.9.13200	hypothetical protein	null	0.895653	0.997	0.824932	1	0.43615	5.88e-06	0.427957	3.93e-07	1318	1180.47	1087.26	574.845	564.046
Tb927.9.13570	hypothetical protein, conserved	null	0.952254	1	0.844864	1	0.489803	0.000151	0.503943	7.31e-05	875.83	834.013	739.957	428.985	441.368
Tb927.9.13580	hypothetical protein, conserved	null	0.823917	0.997	0.646443	0.115	0.317241	4.16e-11	0.368242	1.13e-09	825.748	680.348	533.798	261.961	304.075
Tb927.9.14160	rieske iron-sulfur protein, mitochondrial precursor	RISP	0.794363	0.997	0.739721	0.644	0.458729	2.53e-05	0.44565	1.59e-06	2453.7	1949.13	1815.06	1125.59	1093.49
Tb927.9.14990	hypothetical protein, conserved	null	0.716581	0.833	0.841275	1	0.498518	0.000236	0.526436	0.000243	363.463	260.45	305.772	181.193	191.34
Tb927.9.1520	hypothetical protein, conserved	null	0.656534	0.562	0.815622	1	0.479648	8.72e-05	0.576301	0.00229	1269.85	833.699	1035.72	609.081	731.815
Tb927.9.15320	hypothetical protein, conserved	null	0.787095	0.997	0.650786	0.13	0.42463	2.56e-06	0.580235	0.00267	113.606	89.419	73.933	48.241	65.918
Tb927.9.15460	calcium motive p-type ATPase, putative	null	0.974614	1	0.866306	1	0.452841	1.77e-05	0.578078	0.00245	4586.64	4470.2	3973.43	2077.01	2651.43
Tb927.9.15660	procyclic-enriched flagellar receptor adenylate cyclase 6	ACP6	0.983458	1	0.739091	0.637	0.330939	2.56e-10	0.28157	0	951.97	936.223	703.593	315.044	268.046
Tb927.9.1920	hypothetical protein, conserved	null	0.721687	0.851	0.85538	1	0.564857	0.00394	0.480989	1.82e-05	346.028	249.724	295.986	195.456	166.436
Tb927.9.1960	nitrilase, putative	NIT1	0.729521	0.867	0.623512	0.0622	0.365357	1.38e-08	0.441634	1.18e-06	844.772	616.279	526.725	308.644	373.08
Tb927.9.2390	hypothetical protein, conserved	null	0.834318	0.997	0.698539	0.318	0.663406	0.0634	0.493252	3.91e-05	771.678	643.825	539.047	511.936	380.632
Tb927.9.2450	electon transport protein SCO1/SCO2, putative	null	0.975218	1	0.866175	1	0.435577	5.66e-06	0.522248	0.000198	527.896	514.814	457.25	229.939	275.693
Tb927.9.3170	cytochrome oxidase subunit V	COXV	0.7544	0.975	0.5834	0.0161	0.310554	1.63e-11	0.315105	8.5e-13	1520.94	1147.39	887.315	472.334	479.255
Tb927.9.4190	fatty acyl CoA syntetase 1	ACS1	0.812299	0.997	0.705674	0.37	0.444663	1.05e-05	0.477177	1.42e-05	1860.73	1511.47	1313.07	827.398	887.897
Tb927.9.4560	RBP32	RBP32	1.20038	0.997	1.16844	1	0.467364	4.27e-05	0.438309	9.05e-07	952.595	1143.47	1113.05	445.208	417.531
Tb927.9.5890	solanesyl-diphosphate synthase, putative	SPPS	0.766744	0.997	0.770532	0.921	0.490691	0.000158	0.486755	2.63e-05	1468.84	1126.22	1131.79	720.746	714.965
Tb927.9.5900	glutamate dehydrogenase	GDH	0.809232	0.997	0.787284	1	0.531752	0.00108	0.488811	2.99e-05	8749	7079.97	6887.94	4652.29	4276.6
Tb927.9.6760	hypothetical protein, conserved	null	0.872468	0.997	1.04878	1	0.527525	0.000887	0.40976	8.22e-08	169.148	147.576	177.399	89.23	69.31
Tb927.9.7470	purine nucleoside transporter	NT10	0.813898	0.997	0.67604	0.202	0.204557	0	0.211514	0	5626.34	4579.27	3803.63	1150.91	1190.05
Tb927.9.7550	adenylosuccinate lyase, putative	ADSL	0.796336	0.997	0.755818	0.784	0.476753	7.47e-05	0.47458	1.2e-05	1180.35	939.957	892.133	562.737	560.172
Tb927.9.7830	tRNA import complex component, putative	null	0.741247	0.907	0.80538	1	0.367594	1.71e-08	0.391566	1.41e-08	2052.19	1521.18	1652.79	754.373	803.568
Tb927.9.9370	PSP1 C-terminal conserved region, putative	null	1.37868	0.854	0.696943	0.308	0.375592	3.71e-08	0.341058	3.82e-11	238.875	329.332	166.482	89.72	81.47
Tb927.9.9810	hypothetical protein, conserved	null	0.670977	0.566	0.865959	1	0.44095	8.18e-06	0.518694	0.000163	581.682	390.295	503.713	256.493	301.715
Tb927.9.9940	parkin coregulated gene protein	PACRGB	0.728544	0.864	0.776753	0.974	0.485778	0.000123	0.555693	0.00098	759.824	553.565	590.195	369.106	422.229

## Sheet: CSD1 OE 0-Metacyclics UP
Gene ID	Product Description	Gene Name or Symbol	FC Meta/0h	P value FC Meta/0h	CSD1 0h - linear total RPKM	CSD1 Meta - linear total RPKM
Tb927.8.2610	5-methyltetrahydropteroyltriglutamate-homocysteine S-methyltransferase, putative	N/A	2.39954	1.55e-09	306.65	735.819
Tb927.5.1390	64 kDa invariant surface glycoprotein	ISG64	30.6925	0	3.459	106.16
Tb927.2.3270	65 kDa invariant surface glycoprotein	N/A	15.0196	0	21.755	326.746
Tb927.5.350	75 kDa invariant surface glycoprotein, putative	ISG75	4.80047	0	207.318	995.223
Tb927.11.6120	ABC transporter, putative	N/A	5.03456	0	621.741	3130.2
Tb927.10.11940	ABC1 protein, putative	N/A	2.74907	1.93e-12	238.702	656.209
Tb927.5.610	acidic phosphatase, putative	N/A	7.73784	0	325.86	2521.46
Tb927.5.286b	adenosine transporter 1	AT1	3.00196	1.63e-14	279.806	839.968
Tb927.2.6150	adenosine transporter 2	TbNT2/927	15.4051	0	32.971	507.927
Tb927.2.6240	adenosine transporter 2	TbNT5	22.2237	0	2.19	48.676
Tb927.2.6200	adenosine transporter 2, putative	TbNT3	21.8893	0	7.125	155.963
Tb927.2.6220	adenosine transporter 2, putative	TbNT4	15.2637	0	4.699	71.717
Tb927.2.6280	adenosine transporter 2, putative	TbNT7	21.311	0	2.947	62.811
Tb927.2.6320	adenosine transporter 2, putative	TbNT6	33.6889	0	1.014	34.166
Tb927.4.4410	adenylyl cyclase	GRESAG 4.4	3.38228	0	898.194	3037.95
Tb927.4.4430	adenylyl cyclase	GRESAG 4.4	3.2007	0	1079.51	3455.19
Tb927.4.4440	adenylyl cyclase	GRESAG 4.4	3.28224	0	1210.68	3973.74
Tb927.4.4450	adenylyl cyclase	GRESAG 4.4	3.23219	0	1085.61	3508.9
Tb927.4.4460	adenylyl cyclase	GRESAG 4.4	3.48961	0	752.854	2627.16
Tb927.4.4470	adenylyl cyclase	GRESAG 4.4	3.41726	0	898.687	3071.05
Tb927.10.7090	Alternative oxidase, mitochondrial	AOX	4.46314	0	549.926	2454.39
Tb927.11.8460	amastin-like protein	N/A	2.42246	1.01e-09	400.556	970.33
Tb927.10.14160	Aquaglyceroporin 3	AQP3	2.00172	2.54e-06	211.547	423.458
Tb927.10.3660	aspartate aminotransferase	cASAT	2.73548	2.5e-12	831.729	2275.18
Tb927.10.7360	ATP-binding cassette protein, putative	N/A	2.01421	2.02e-06	269.159	542.143
Tb927.7.5900	Autophagy-related protein 8.1	ATG8.1	2.15539	1.53e-07	217.854	469.561
Tb927.8.8150	C2 domain containing protein, putative	N/A	2.72291	3.17e-12	146.568	399.091
Tb927.9.11100	cAMP-dependent protein kinase catalytic subunit 1	PKAC1	2.4955	2.5e-10	308.771	770.538
Tb927.9.11030	cAMP-dependent protein kinase catalytic subunit 2	PKAC2	2.11677	3.1e-07	275.727	583.65
Tb927.10.2390	casein kinase I, putative	CK1.3	2.73331	2.6e-12	141.077	385.606
Tb927.3.4670	cdc2-related kinase 10, putative	CRK10	2.16627	1.25e-07	293.055	634.835
Tb927.11.1180	cdc2-related kinase 6, putative	CRK6	3.17032	0	141.132	447.433
Tb927.9.9400	ceramide phosphorylethanolamine synthase	N/A	2.8166	5.18e-13	216.192	608.926
Tb927.3.1870	CHAP domain containing protein, putative	N/A	2.05848	9e-07	154.324	317.672
Tb927.2.3960	chaperone protein DnaJ, putative	J56	2.00556	2.36e-06	240.914	483.168
Tb927.4.3980	chaperone protein DnaJ, putative	J41	3.28174	0	143.525	471.012
Tb927.6.3120	chaperone protein DnaJ, putative	J24	4.86627	0	149.793	728.931
Tb927.7.5060	CLN3 protein, putative	N/A	2.38486	2.04e-09	270.525	645.164
Tb927.4.4520	'Cold-shock' DNA-binding domain containing protein, putative	N/A	3.1644	0	271.882	860.344
Tb927.8.8070	conserved protein	N/A	2.26467	1.99e-08	255.888	579.503
Tb927.1.1500	conserved protein, unknown function	N/A	3.33772	0	122.951	410.375
Tb927.8.3730	COPI associated protein, putative	N/A	2.89219	1.21e-13	60.493	174.957
Tb927.9.8570	COPI associated protein, putative	N/A	3.17731	0	132.154	419.895
Tb927.10.14890	C-terminal motor kinesin, putative	KIFC1	5.24413	0	1182.1	6199.08
Tb927.8.6340	CYC2-like cyclin, putative	CYC10	2.30889	8.57e-09	141.989	327.837
Tb927.6.1460	cyclin 3	CYC3	3.34561	0	256.192	857.116
Tb927.1.4650	cyclin-like F-box protein 2	CFB2	7.23725	0	353.03	2554.97
Tb927.6.560	cysteine peptidase C (CPC)	catB	2.32498	6.36e-09	579.661	1347.7
Tb927.11.11980	cytoskeleton-associated protein 15	CAP15	2.13963	2.03e-07	100.292	214.588
Tb927.8.5140	diacylglycerol kinase, putative	N/A	2.1652	1.27e-07	339.347	734.755
Tb927.8.800	Domain of unknown function (DUF3437), putative	N/A	2.08268	5.84e-07	1767.85	3681.87
Tb927.8.1460	EamA-like transporter family, putative	N/A	8.72454	0	206.101	1798.13
Tb927.7.6810	EF-hand domain pair, putative	N/A	2.16918	1.18e-07	438.738	951.703
Tb927.8.8030	emp24/gp25L/p24 family/GOLD, putative	N/A	2.22321	4.29e-08	279.828	622.117
Tb927.10.3750	Endonuclease/Exonuclease/phosphatase family, putative	N/A	3.47007	0	218.917	759.658
Tb927.10.16200	Endonuclease-reverse transcriptase/Reverse transcriptase (RNA-dependent DNA polymerase), putative	N/A	2.61551	2.45e-11	295.19	772.071
Tb927.2.1700	Enriched in surface-labeled proteome protein 10	ESP10	4.88592	0	313.763	1533.02
Tb927.7.4230	Enriched in surface-labeled proteome protein 12	ESP12	3.12459	0	207.838	649.409
Tb927.7.4260	Enriched in surface-labeled proteome protein 13	ESP13	4.55636	0	197.88	901.613
Tb927.7.470	Enriched in surface-labeled proteome protein 14	ESP14	3.65088	0	179.359	654.817
Tb927.7.6570	Enriched in surface-labeled proteome protein 17	ESP17	25.333	0	37.726	955.712
Tb927.11.8830	Enriched in surface-labeled proteome protein 2	ESP2	5.28054	0	246.855	1303.52
Tb927.8.6730	Enriched in surface-labeled proteome protein 24	ESP24	7.28398	0	170.896	1244.81
Tb927.10.5700	Enriched in surface-labeled proteome protein 3	ESP3	7.10556	0	4.455	31.656
Tb927.5.4010	Enriched in surface-labeled proteome protein 4	ESP4	2.45514	5.42e-10	89.174	218.934
Tb927.10.990	Enriched in surface-labeled proteome protein 6	ESP6	4.05214	0	119.484	484.165
Tb927.9.11480	Enriched in surface-labeled proteome protein 9	ESP9	3.70427	0	632.855	2344.27
Tb927.1.4870	expression site-associated gene 1 (ESAG1) protein, putative	N/A	10.2705	0	3.532	36.272
Tb927.1.4900	expression site-associated gene 11 (ESAG11) protein, putative	N/A	18.4274	0	6.777	124.879
Tb927.1.4890	expression site-associated gene 2 (ESAG2) protein, putative	N/A	17.7672	0	5.727	101.749
Tb927.10.4370	expression site-associated gene 3 (ESAG3) protein, putative	N/A	3.3712	0	50.372	169.814
Tb927.4.810	expression site-associated gene 5 (ESAG5) protein, putative	N/A	2.14266	1.92e-07	383.126	820.907
Tb927.1.5080	expression site-associated gene 9 (ESAG9) protein, putative	N/A	10.6617	0	4.709	50.211
Tb927.8.5080	fatty-acid amide hydrolase, putative	N/A	2.4493	6.05e-10	211.521	518.08
Tb927.4.500	FHA domain containing protein, putative	N/A	3.8077	0	164.516	626.428
Tb927.11.2400	Flabarin-like protein	N/A	4.44538	0	34.693	154.221
Tb927.8.4060	Flagellum adhesion protein 2, putative	FLA2	5.0802	0	380.294	1931.97
Tb927.5.4570	Flagellum adhesion protein 3	FLA3	3.56436	0	362.028	1290.4
Tb927.9.8330	Flagellum attachment zone protein 39	FAZ39	2.06099	8.59e-07	301.286	620.948
Tb927.8.2660	Galactose oxidase, central domain containing protein, putative	N/A	2.87847	1.57e-13	742.168	2136.31
Tb927.10.8440	glucose transporter 1B	THT1-	3.74693	0	671.145	2514.73
Tb927.11.8820	glutathionylspermidine synthetase, putative	N/A	2.63387	1.74e-11	277.419	730.684
Tb927.10.15910	Glycerol uptake protein 1	GUP1	4.16057	0	263.673	1097.03
Tb927.7.2420	glycogen synthase kinase-3 alpha, putative	GSK3A	2.18421	8.88e-08	262.578	573.526
Tb927.2.6000	glycosylphosphatidylinositol-specific phospholipase C	GPI-PLC	6.88998	0	216.251	1489.97
Tb927.2.2400	glycosyltransferase (GlcNAc), putative	N/A	2.62017	2.25e-11	328.234	860.03
Tb927.11.7630	Gp63-1 surface protease homolog, putative	N/A	4.21565	0	68.008	286.696
Tb927.3.2610	GPI inositol deacylase 2	GPIdeAc2	5.10889	0	188.445	962.746
Tb927.10.4780	GPI inositol deacylase precursor	GPIdeAc	3.72745	0	366.923	1367.69
Tb927.6.2830	GTPase activating protein, conserved	N/A	2.12152	2.84e-07	234.911	498.368
Tb927.11.8440	haloacid dehalogenase-like hydrolase, putative	N/A	3.56799	0	129.876	463.395
Tb927.6.440	haptoglobin-hemoglobin receptor	HpHbR	4.26813	0	135.502	578.341
Tb927.9.13070	Heat shock factor binding 1 domain-containing protein	HSBP1	2.96925	2.79e-14	232.899	691.536
Tb927.9.4500	heat shock protein, putative	HSP70.a	4.68245	0	2086.06	9767.88
Tb927.2.3880	heterogeneous nuclear ribonucleoproteins F/H homologue	HNRNPH/F	2.61605	2.43e-11	461.614	1207.61
Tb927.1.2420	hypothetical protein	N/A	2.17618	1.03e-07	60.15	130.898
Tb927.1.3550	hypothetical protein	N/A	2.19018	7.93e-08	133.807	293.062
Tb927.1.4920	hypothetical protein	N/A	2.04727	1.11e-06	9.63	19.716
Tb927.1.5160	hypothetical protein	N/A	16.0145	0	0.785	12.568
Tb927.10.12280	hypothetical protein	N/A	2.30165	9.81e-09	5.388	12.402
Tb927.10.13080	hypothetical protein	N/A	2.94949	3.92e-14	36.899	108.833
Tb927.10.13530	hypothetical protein	N/A	2.03401	1.41e-06	692.362	1408.28
Tb927.10.140	hypothetical protein	N/A	3.03299	8.32e-15	8.023	24.335
Tb927.10.14050	hypothetical protein	N/A	2.37047	2.69e-09	5.812	13.778
Tb927.10.16010	hypothetical protein	N/A	2.72422	3.1e-12	4.287	11.678
Tb927.10.1640	hypothetical protein	N/A	3.13164	0	49.126	153.845
Tb927.10.1770	hypothetical protein	N/A	4.04073	0	67.827	274.072
Tb927.10.1780	hypothetical protein	N/A	4.58316	0	8.394	38.47
Tb927.10.2400	hypothetical protein	N/A	10.5034	0	35.071	368.37
Tb927.10.4360	hypothetical protein	N/A	3.35545	0	9.791	32.855
Tb927.10.4380	hypothetical protein	N/A	2.12917	2.47e-07	39.829	84.803
Tb927.10.4390	hypothetical protein	N/A	2.26656	1.92e-08	39.501	89.531
Tb927.10.5160	hypothetical protein	N/A	3.76727	0	21.053	79.314
Tb927.10.6890	hypothetical protein	N/A	2.72937	2.82e-12	51.788	141.349
Tb927.10.9510	hypothetical protein	N/A	6.74391	0	7.571	51.056
Tb927.10.9550	hypothetical protein	N/A	3.23202	0	5.372	17.363
Tb927.11.11060	hypothetical protein	N/A	2.3962	1.65e-09	8.322	19.942
Tb927.11.11400	hypothetical protein	N/A	2.34093	4.7e-09	9.248	21.65
Tb927.11.12130	hypothetical protein	N/A	4.81783	0	65.968	317.824
Tb927.11.12140	hypothetical protein	N/A	5.09026	0	51.451	261.901
Tb927.11.15380	hypothetical protein	N/A	2.02767	1.58e-06	32.89	66.69
Tb927.11.16190	hypothetical protein	N/A	2.29699	1.07e-08	4.887	11.226
Tb927.11.1920	hypothetical protein	N/A	3.43379	0	9.105	31.264
Tb927.11.3760	hypothetical protein	N/A	2.99471	1.63e-14	232.849	697.314
Tb927.11.4070	hypothetical protein	N/A	26.22	0	0.777	20.377
Tb927.11.4090	hypothetical protein	N/A	11.6747	0	1.15	13.428
Tb927.11.6650	hypothetical protein	N/A	2.08297	5.81e-07	14.438	30.073
Tb927.11.8340	hypothetical protein	N/A	4.60764	0	43.606	200.922
Tb927.11.8840	hypothetical protein	N/A	2.07512	6.69e-07	7.868	16.326
Tb927.2.2070	hypothetical protein	N/A	2.89038	1.25e-13	38.954	112.592
Tb927.2.2490	hypothetical protein	N/A	2.51621	1.67e-10	313.955	789.977
Tb927.2.3340	hypothetical protein	N/A	2.40748	1.34e-09	7.709	18.559
Tb927.2.960	hypothetical protein	N/A	2.19831	6.83e-08	12.029	26.444
Tb927.3.1640	hypothetical protein	N/A	2.24957	2.65e-08	63.094	141.934
Tb927.3.1650	hypothetical protein	N/A	2.80688	6.22e-13	40.393	113.379
Tb927.3.2590	hypothetical protein	N/A	13.8173	0	0.78	10.784
Tb927.3.3600	hypothetical protein	N/A	2.08824	5.27e-07	147.454	307.919
Tb927.3.3700	hypothetical protein	N/A	2.36318	3.07e-09	60.666	143.364
Tb927.3.4180	hypothetical protein	N/A	4.34682	0	182.949	795.246
Tb927.3.4830	hypothetical protein	N/A	5.11305	0	84.343	431.25
Tb927.3.5670	hypothetical protein	N/A	3.78578	0	8.84	33.466
Tb927.3.5780	hypothetical protein	N/A	3.54067	0	18.517	65.562
Tb927.3.600	hypothetical protein	N/A	16.5426	0	35.589	588.726
Tb927.4.1230	hypothetical protein	N/A	12.4674	0	131.307	1637.06
Tb927.4.170	hypothetical protein	N/A	2.68169	6.97e-12	55.908	149.927
Tb927.4.3480	hypothetical protein	N/A	2.88896	1.28e-13	184.847	534.015
Tb927.4.4780	hypothetical protein	N/A	2.07698	6.47e-07	88.102	182.985
Tb927.4.4900	hypothetical protein	N/A	2.698	5.11e-12	193.403	521.801
Tb927.4.5090	hypothetical protein	N/A	2.31704	7.37e-09	8.65	20.042
Tb927.5.1380	hypothetical protein	N/A	2.43923	7.29e-10	79.708	194.426
Tb927.5.1400	hypothetical protein	N/A	13.4329	0	2.132	28.643
Tb927.5.1420	hypothetical protein	N/A	15.4258	0	4.085	63.015
Tb927.5.1440	hypothetical protein	N/A	14.7857	0	4.852	71.737
Tb927.5.1970	hypothetical protein	N/A	2.56519	6.54e-11	123.163	315.935
Tb927.5.2000	hypothetical protein	N/A	3.29499	0	442.033	1456.49
Tb927.5.2010	hypothetical protein	N/A	2.1218	2.82e-07	168.259	357.012
Tb927.5.293b	hypothetical protein	N/A	6.95365	0	47.914	333.178
Tb927.6.1300	hypothetical protein	N/A	2.24135	3.1e-08	4.976	11.153
Tb927.6.2530	hypothetical protein	N/A	2.0518	1.02e-06	75.484	154.877
Tb927.6.810	hypothetical protein	N/A	2.09604	4.56e-07	5.729	12.009
Tb927.7.3720	hypothetical protein	N/A	2.03831	1.31e-06	85.615	174.511
Tb927.7.4690	hypothetical protein	N/A	2.24781	2.74e-08	202.776	455.801
Tb927.7.6430	hypothetical protein	N/A	2.23219	3.67e-08	44.298	98.883
Tb927.7.6580	hypothetical protein	N/A	5.22527	0	584.525	3054.3
Tb927.7.7510	hypothetical protein	N/A	6.08076	0	282.15	1715.69
Tb927.8.510	hypothetical protein	N/A	4.31189	0	111.648	481.412
Tb927.8.5910	hypothetical protein	N/A	3.65613	0	121.25	443.304
Tb927.8.7330	hypothetical protein	N/A	13.5455	0	1.348	18.26
Tb927.8.7970	hypothetical protein	N/A	2.07045	7.27e-07	404.861	838.244
Tb927.8.930	hypothetical protein	N/A	2.47925	3.41e-10	359.748	891.907
Tb927.8.950	hypothetical protein	N/A	2.45102	5.86e-10	385.451	944.748
Tb927.8.970	hypothetical protein	N/A	2.18405	8.9e-08	365.364	797.974
Tb927.9.10650	hypothetical protein	N/A	12.2461	0	44.858	549.34
Tb927.9.15850	hypothetical protein	N/A	3.14849	0	59.533	187.441
Tb927.9.15870	hypothetical protein	N/A	2.72609	2.99e-12	381.863	1040.99
Tb927.9.2210	hypothetical protein	N/A	2.8955	1.14e-13	72.081	208.71
Tb927.9.3260	hypothetical protein	N/A	2.38829	1.91e-09	10.132	24.198
Tb927.9.6530	hypothetical protein	N/A	2.69022	5.95e-12	1082.51	2912.2
Tb927.9.670	hypothetical protein	N/A	10.2303	0	3.781	38.678
Tb927.9.7950	hypothetical protein	N/A	5.48149	0	6.005	32.916
Tb927.9.7960	hypothetical protein	N/A	9.70487	0	3.158	30.651
Tb927.9.8320	hypothetical protein	N/A	2.4024	1.47e-09	176.669	424.428
Tb927.10.11920	hypothetical protein, conserved	N/A	2.19717	6.98e-08	268.561	590.075
Tb927.10.12650	hypothetical protein, conserved	N/A	2.44347	6.73e-10	100.83	246.375
Tb927.10.12820	hypothetical protein, conserved	N/A	3.14246	0	613.791	1928.81
Tb927.10.13070	hypothetical protein, conserved	N/A	2.14283	1.92e-07	480.164	1028.91
Tb927.10.13390	hypothetical protein, conserved	N/A	3.04734	4.22e-15	326.799	995.866
Tb927.10.13690	hypothetical protein, conserved	N/A	2.8851	1.38e-13	314.913	908.555
Tb927.10.13790	hypothetical protein, conserved	N/A	2.64401	1.44e-11	865.736	2289.01
Tb927.10.1650	hypothetical protein, conserved	N/A	3.28922	0	55.673	183.121
Tb927.10.2300	hypothetical protein, conserved	N/A	2.18094	9.4e-08	155.922	340.056
Tb927.10.3530	hypothetical protein, conserved	N/A	2.13132	2.37e-07	251.808	536.684
Tb927.10.4400	hypothetical protein, conserved	N/A	2.01717	1.92e-06	75.39	152.075
Tb927.10.5710	hypothetical protein, conserved	N/A	5.03933	0	6.387	32.188
Tb927.10.7300	hypothetical protein, conserved	N/A	2.58613	4.34e-11	233.665	604.288
Tb927.10.7860	hypothetical protein, conserved	N/A	2.07544	6.66e-07	448.166	930.14
Tb927.10.8860	hypothetical protein, conserved	N/A	3.146	0	323.722	1018.43
Tb927.10.9220	hypothetical protein, conserved	N/A	2.43131	8.46e-10	227.618	553.409
Tb927.11.11600	hypothetical protein, conserved	N/A	2.41713	1.11e-09	1194.83	2888.05
Tb927.11.12000	hypothetical protein, conserved	N/A	2.39734	1.62e-09	14.297	34.274
Tb927.11.1230	hypothetical protein, conserved	N/A	7.52622	0	130.63	983.149
Tb927.11.1280	hypothetical protein, conserved	N/A	2.35232	3.78e-09	89.111	209.617
Tb927.11.13550	hypothetical protein, conserved	N/A	2.21239	5.25e-08	297.229	657.585
Tb927.11.13630	hypothetical protein, conserved	N/A	3.61499	0	74.731	270.153
Tb927.11.14540	hypothetical protein, conserved	N/A	3.05202	4.22e-15	180.164	549.863
Tb927.11.15790	hypothetical protein, conserved	N/A	2.02678	1.61e-06	392.422	795.354
Tb927.11.15870	hypothetical protein, conserved	N/A	2.79897	7.21e-13	317.86	889.68
Tb927.11.490	hypothetical protein, conserved	N/A	2.59071	3.98e-11	97.292	252.055
Tb927.11.5080	hypothetical protein, conserved	N/A	2.63544	1.69e-11	53.049	139.808
Tb927.11.6910	hypothetical protein, conserved	N/A	2.69111	5.86e-12	351.292	945.365
Tb927.11.7550	hypothetical protein, conserved	N/A	7.11907	0	183.553	1306.73
Tb927.11.7800	hypothetical protein, conserved	N/A	2.13686	2.14e-07	417.055	891.19
Tb927.11.8330	hypothetical protein, conserved	N/A	6.04201	0	166.074	1003.42
Tb927.2.4340	hypothetical protein, conserved	N/A	2.2232	4.29e-08	282.23	627.452
Tb927.2.4670	hypothetical protein, conserved	N/A	2.0327	1.44e-06	177.205	360.205
Tb927.2.5290	hypothetical protein, conserved	N/A	2.22791	3.98e-08	106.474	237.215
Tb927.2.5300	hypothetical protein, conserved	N/A	2.19873	6.79e-08	158.345	348.158
Tb927.2.5310	hypothetical protein, conserved	N/A	2.24121	3.11e-08	189.048	423.697
Tb927.2.5320	hypothetical protein, conserved	N/A	2.28341	1.39e-08	77.086	176.019
Tb927.2.5330	hypothetical protein, conserved	N/A	2.27854	1.53e-08	48.126	109.657
Tb927.2.5340	hypothetical protein, conserved	N/A	2.20588	5.94e-08	77.093	170.059
Tb927.2.5350	hypothetical protein, conserved	N/A	2.30108	9.9e-09	104.33	240.072
Tb927.2.5360	hypothetical protein, conserved	N/A	2.06555	7.95e-07	117.11	241.897
Tb927.3.1480	hypothetical protein, conserved	N/A	9.35779	0	1.822	17.051
Tb927.3.5690	hypothetical protein, conserved	N/A	12.6266	0	5.333	67.335
Tb927.3.650	hypothetical protein, conserved	N/A	2.12011	2.91e-07	66.635	141.274
Tb927.4.3400	hypothetical protein, conserved	N/A	2.00812	2.26e-06	381.44	765.977
Tb927.4.3970	hypothetical protein, conserved	N/A	2.44502	6.53e-10	151.051	369.322
Tb927.4.4580	hypothetical protein, conserved	N/A	7.53405	0	492.417	3709.89
Tb927.4.4790	hypothetical protein, conserved	N/A	2.06492	8.03e-07	141.879	292.968
Tb927.4.710	hypothetical protein, conserved	N/A	5.53705	0	93.493	517.674
Tb927.5.1850	hypothetical protein, conserved	N/A	2.23227	3.67e-08	2279.78	5089.08
Tb927.5.1990	hypothetical protein, conserved	N/A	5.59105	0	296.102	1655.52
Tb927.5.2480	hypothetical protein, conserved	N/A	3.93881	0	106.519	419.559
Tb927.5.3660	hypothetical protein, conserved	N/A	3.65696	0	167.165	611.317
Tb927.6.2520	hypothetical protein, conserved	N/A	2.06106	8.59e-07	472.048	972.918
Tb927.6.3410	hypothetical protein, conserved	N/A	2.42271	9.97e-10	102.581	248.525
Tb927.6.350	hypothetical protein, conserved	N/A	3.28008	0	54.009	177.155
Tb927.7.1420	hypothetical protein, conserved	N/A	2.45261	5.68e-10	1456.86	3573.1
Tb927.7.1810	hypothetical protein, conserved	N/A	2.5647	6.59e-11	326.251	836.738
Tb927.7.1850	hypothetical protein, conserved	N/A	2.42642	9.31e-10	338.668	821.75
Tb927.7.2040	hypothetical protein, conserved	N/A	2.60009	3.31e-11	38.063	98.966
Tb927.7.2090	hypothetical protein, conserved	N/A	3.03097	8.32e-15	57.302	173.681
Tb927.7.3870	hypothetical protein, conserved	N/A	2.07817	6.34e-07	239.283	497.269
Tb927.7.5830	hypothetical protein, conserved	N/A	2.1519	1.63e-07	150.662	324.208
Tb927.7.6400	hypothetical protein, conserved	N/A	2.52378	1.45e-10	222.706	562.061
Tb927.7.6490	hypothetical protein, conserved	N/A	27.1833	0	77.338	2102.31
Tb927.7.6550	hypothetical protein, conserved	N/A	4.4607	0	49.139	219.194
Tb927.7.6560	hypothetical protein, conserved	N/A	4.403	0	100.762	443.655
Tb927.7.6590	hypothetical protein, conserved	N/A	5.60852	0	526.586	2953.37
Tb927.7.810	hypothetical protein, conserved	N/A	2.84657	2.87e-13	610.521	1737.89
Tb927.8.3390	hypothetical protein, conserved	N/A	2.00704	2.3e-06	71.959	144.425
Tb927.8.3880	hypothetical protein, conserved	N/A	2.13316	2.29e-07	71.856	153.281
Tb927.8.3890	hypothetical protein, conserved	N/A	2.04771	1.1e-06	113.666	232.756
Tb927.8.4200	hypothetical protein, conserved	N/A	2.92712	6.16e-14	72.861	213.274
Tb927.8.4340	hypothetical protein, conserved	N/A	5.89111	0	80.032	471.478
Tb927.8.4360	hypothetical protein, conserved	N/A	2.34926	4.01e-09	818.067	1921.85
Tb927.8.4520	hypothetical protein, conserved	N/A	3.91833	0	180.563	707.507
Tb927.8.5270	hypothetical protein, conserved	N/A	2.89623	1.11e-13	106.603	308.748
Tb927.8.6710	hypothetical protein, conserved	N/A	5.89739	0	196.056	1156.22
Tb927.8.6720	hypothetical protein, conserved	N/A	8.87234	0	155.003	1375.24
Tb927.8.7210	hypothetical protein, conserved	N/A	3.12088	0	74.634	232.923
Tb927.8.7720	hypothetical protein, conserved	N/A	4.33966	0	100.937	438.033
Tb927.8.7750	hypothetical protein, conserved	N/A	2.09603	4.56e-07	629.927	1320.35
Tb927.8.7760	hypothetical protein, conserved	N/A	2.70283	4.66e-12	395.794	1069.76
Tb927.8.7780	hypothetical protein, conserved	N/A	2.12006	2.91e-07	655.065	1388.78
Tb927.8.8000	hypothetical protein, conserved	N/A	2.10842	3.61e-07	440.614	929
Tb927.8.8270	hypothetical protein, conserved	N/A	2.18267	9.13e-08	280.542	612.331
Tb927.8.8280	hypothetical protein, conserved	N/A	2.08859	5.24e-07	246.47	514.774
Tb927.8.8320	hypothetical protein, conserved	N/A	2.06265	8.36e-07	125.911	259.709
Tb927.9.2290	hypothetical protein, conserved	N/A	3.23244	0	147.435	476.573
Tb927.9.2400	hypothetical protein, conserved	N/A	2.32836	5.97e-09	148.246	345.169
Tb927.9.2700	hypothetical protein, conserved	N/A	2.34503	4.34e-09	262.835	616.355
Tb927.9.6570	hypothetical protein, conserved	N/A	2.00164	2.54e-06	133.737	267.694
Tb927.9.7520	hypothetical protein, conserved	N/A	2.04932	1.07e-06	728.866	1493.68
Tb927.9.770	hypothetical protein, conserved	N/A	2.09622	4.55e-07	15.856	33.238
Tb927.8.6450	inhibitor of cysteine peptidase	ICP	2.72779	2.9e-12	804.122	2193.47
Tb927.10.9450	invariant surface glycoprotein, putative	N/A	6.32818	0	62.786	397.321
Tb927.5.309b	invariant surface glycoprotein, putative	N/A	7.99509	0	226.154	1808.12
Tb927.5.310	invariant surface glycoprotein, putative	N/A	8.71972	0	158.804	1384.73
Tb927.5.410	invariant surface glycoprotein, putative	N/A	6.25299	0	161.67	1010.92
Tb927.5.430	invariant surface glycoprotein, putative	N/A	2.07459	6.75e-07	246.183	510.73
Tb927.2.6180	iron/ascorbate oxidoreductase family protein, putative	N/A	18.6463	0	3.541	66.032
Tb927.7.4650	J Biosynthesis Protein 2	JBP2	3.10201	0	423.7	1314.32
Tb927.11.13640	J-binding protein	JBP1	3.28292	0	392.238	1287.68
Tb927.6.4390	kinesin, putative	KHC1	2.20994	5.5e-08	1072.45	2370.05
Tb927.8.4840	kinesin, putative	N/A	2.9677	2.79e-14	448.705	1331.62
Tb927.11.4170	kinetoplastid-specific dual specificity phosphatase, putative	N/A	2.55723	7.58e-11	273.966	700.594
Tb927.10.3620	Laminin-like protein, putative	N/A	2.06721	7.73e-07	480.315	992.91
Tb927.1.3320	leucine-rich repeat protein (LRRP), putative	N/A	2.44827	6.15e-10	59.146	144.805
Tb927.3.3870	lipase domain protein, putative	N/A	2.97299	2.41e-14	820.084	2438.1
Tb927.8.7440	lipase, putative	N/A	2.01454	2.01e-06	498.806	1004.87
Tb927.10.7140	membrane-bound acid phosphatase 2	MBAP2	2.63609	1.67e-11	494.115	1302.53
Tb927.11.3220	metacaspase	mca1	3.17983	0	134.439	427.492
Tb927.10.2440	Metacaspase-4	MCA4	3.41936	0	186.802	638.745
Tb927.1.1740	Microtubule-associated protein futsch, putative	N/A	2.36845	2.78e-09	3212.69	7609.09
Tb927.11.7410	MSP-A, putative	N/A	2.81089	5.74e-13	487.208	1369.49
Tb927.10.2410	MSP-C, putative	MSP-C	11.1545	0	226.794	2529.77
Tb927.7.6600	Nonvariant coat protein SGM1.7	SGM1.7	9.95914	0	124.974	1244.63
Tb927.10.3220	nucleolus protein, putative	N/A	5.08961	0	70.018	356.364
Tb927.9.15980	nucleoside transporter 1, putative	AT-A	6.39281	0	3.676	23.499
Tb927.4.4020	Ornithine/histidine transporter AAT2-4	AAT2-4	3.89769	0	318.77	1242.46
Tb927.8.5050	OTU-like cysteine protease, putative	N/A	2.76045	1.55e-12	319.693	882.496
Tb927.8.6590	Outer mitochondrial membrane transport complex protein/Glutathione S-transferase, C-terminal domain containing protein, putative	N/A	2.18566	8.64e-08	182.998	399.971
Tb927.10.13090	PhoD-like phosphatase, putative	N/A	2.39072	1.83e-09	453.011	1083.02
Tb927.8.480	phosphatidic acid phosphatase protein, putative	N/A	6.92911	0	167.157	1158.25
Tb927.6.3550	phospholipid-translocating P-type ATPase (flippase), putative	N/A	2.67997	7.2e-12	1342.12	3596.85
Tb927.11.13000	phospholipid-transporting ATPase, putative	N/A	2.12307	2.76e-07	1626.72	3453.64
Tb927.10.530	Plasma-membrane choline transporter, putative	ESP22	4.31731	0	194.524	839.821
Tb927.10.6720	Plasma-membrane choline transporter, putative	N/A	3.74622	0	478.569	1792.83
Tb927.8.4890	pol-associated gene 1	N/A	3.39497	0	602.404	2045.14
Tb927.10.3800	predicted RING finger protein	N/A	2.79435	7.86e-13	499.018	1394.43
Tb927.10.4160	predicted zinc finger protein	N/A	2.53464	1.18e-10	281.398	713.245
Tb927.10.5680	procyclin-associated gene 1 (PAG1) protein, putative	N/A	2.42307	9.91e-10	85.433	207.011
Tb927.10.10220	procyclin-associated gene 2 (PAG2) protein	PAG2	2.65016	1.28e-11	391.326	1037.08
Tb927.10.10210	procyclin-associated gene 4 (PAG4) protein	PAG4	2.56336	6.76e-11	300.274	769.711
Tb927.10.10230	procyclin-associated gene 5 (PAG5) protein	PAG5	2.43509	7.89e-10	446.787	1087.97
Tb927.8.1650	Protein Associated with Differentiation, putative	N/A	2.5198	1.57e-10	156.44	394.197
Tb927.2.160	Protein of unknown function (DUF1181), putative	N/A	2.48994	2.78e-10	9.056	22.55
Tb927.11.8740	Protein of unknown function (DUF423), putative	N/A	2.5141	1.74e-10	120.507	302.966
Tb927.5.3320	Pseudokinase, putative	N/A	2.19866	6.79e-08	505.828	1112.14
Tb927.11.10810	pumillio/PUF RNA binding protein 11	PUF11	8.70186	0	274.814	2391.39
Tb927.3.3060	Purine-Responsive Element Binding Protein 2	PuREBP2	2.18801	8.26e-08	381.381	834.465
Tb927.11.11710	Putative serine esterase (DUF676), putative	N/A	2.44927	6.05e-10	336.521	824.23
Tb927.3.4070	Pyruvate transporter, putative	PT1	2.624	2.1e-11	609.19	1598.52
Tb927.3.4100	Pyruvate transporter, putative	PT4	2.11133	3.43e-07	666.154	1406.47
Tb927.3.4110	Pyruvate transporter, putative	PT5	3.06402	4.22e-15	489.292	1499.2
Tb927.6.190	receptor-type adenylate cyclase GRESAG 4, putative	N/A	2.34235	4.57e-09	484.164	1134.08
Tb927.7.7520	receptor-type adenylate cyclase GRESAG 4, putative	N/A	3.52189	0	2480.43	8735.82
Tb927.7.7530	receptor-type adenylate cyclase GRESAG 4, putative	N/A	3.51799	0	2677.29	9418.69
Tb927.8.7860	receptor-type adenylate cyclase GRESAG 4, putative	N/A	4.39614	0	278.166	1222.86
Tb927.8.7870	receptor-type adenylate cyclase GRESAG 4, putative	N/A	4.58879	0	283.009	1298.67
Tb927.8.7890	receptor-type adenylate cyclase GRESAG 4, putative	N/A	3.58588	0	237.548	851.818
Tb927.8.7900	receptor-type adenylate cyclase GRESAG 4, putative	N/A	3.8774	0	220.543	855.134
Tb927.8.7920	receptor-type adenylate cyclase GRESAG 4, putative	N/A	3.95281	0	245.554	970.629
Tb927.8.7930	receptor-type adenylate cyclase GRESAG 4, putative	N/A	3.91207	0	247.871	969.688
Tb927.8.7940	receptor-type adenylate cyclase GRESAG 4, putative	N/A	2.05189	1.02e-06	527.829	1083.05
Tb927.8.8360	receptor-type adenylate cyclase GRESAG 4, putative	N/A	2.81415	5.4e-13	102.139	287.435
Tb927.11.14070	Repressor of differentiation kinase 1	RDK1	2.30576	9.1e-09	195.324	450.371
Tb927.4.5310	Repressor of differentiation kinase 2	RDK2	3.49843	0	290.563	1016.52
Tb927.4.260	retrotransposon hot spot protein 3 (RHS3), putative	N/A	2.61765	2.36e-11	53.25	139.391
Tb927.7.1950	retrotransposon hot spot protein 7 (RHS7), putative	N/A	2.76724	1.35e-12	5.758	15.935
Tb927.11.3720	Ring finger domain containing protein, putative	N/A	2.98027	2.02e-14	386.476	1151.8
Tb927.11.4860	Ring finger domain containing protein, putative	N/A	2.81877	4.97e-13	405.216	1142.21
Tb927.10.12100	RNA-binding protein 7B	RBP7B	3.97205	0	43.693	173.55
Tb927.8.2780	RNA-binding protein RBP10, putative	RBP10	3.73686	0	162.236	606.254
Tb927.10.13540	RNA-binding protein, putative	RBP12	2.32749	6.06e-09	284.001	661.009
Tb927.11.12120	RNA-binding protein, putative	RBP9	8.24985	0	64.209	529.716
Tb927.6.3480	RNA-binding protein, putative	DRBD5	2.91971	6.92e-14	265.576	775.404
Tb927.7.3730	RNA-binding protein, putative	RBP26	2.19502	7.24e-08	131.666	289.009
Tb927.7.360	Salivary gland epimastigote 1	SGE1	2.09334	4.79e-07	128.085	268.126
Tb927.10.14910	Sarcalumenin, putative	N/A	2.877	1.6e-13	554.433	1595.1
Tb927.4.2380	sarcoplasmic reticulum glycoprotein, putative	N/A	3.77238	0	275.707	1040.07
Tb927.3.4230	serine peptidase, clan SB, family S8-like protein	CMF33	2.33976	4.8e-09	1375.41	3218.13
Tb927.10.1040	serine peptidase, Clan SC, Family S10	CBP1	2.463	4.67e-10	1163.43	2865.53
Tb927.8.7110	Serine/threonine-protein kinase NEK12.1, putative	NEK12.1	2.68115	7.04e-12	122.094	327.352
Tb927.2.2120	Serine/threonine-protein kinase NEK22, putative	NEK22	2.65032	1.28e-11	397.221	1052.76
Tb927.10.11960	Serine/threonine-protein phosphatase 1 regulatory subunit, putative	PNUTS	2.07219	7.05e-07	272.659	565
Tb927.9.14940	SLACS reverse transcriptase, putative	N/A	2.67578	7.77e-12	35.579	95.203
Tb927.8.8140	small GTP-binding rab protein, putative	N/A	2.9498	3.92e-14	297.559	877.74
Tb927.1.2150	Small kinetoplastid calpain-related protein 1-4	SKCRP1-4	2.14422	1.87e-07	64.095	137.434
Tb927.9.9380	sphingomyelin/ceramide phosphorylethanolamine synthase, bifunctional	SLS4	2.03422	1.4e-06	452.298	920.075
Tb927.9.9390	sphingomyelin/ceramide phosphorylethanolamine synthase, bifunctional	SLS3	2.32146	6.78e-09	481.938	1118.8
Tb927.11.6390	START domain containing protein, putative	N/A	2.1348	2.22e-07	501.255	1070.08
Tb927.11.2040	STE/STE11 serine/threonine-protein kinase, putative	N/A	2.73902	2.33e-12	334.32	915.707
Tb927.8.1780	STE/STE7 protein kinase, putative	N/A	2.07704	6.47e-07	566.399	1176.43
Tb927.3.1660	SUMO-interacting motif-containing protein	N/A	2.52888	1.32e-10	331.47	838.248
Tb927.8.3720	SUMO-interacting motif-containing protein	N/A	4.70486	0	101.866	479.265
Tb927.9.3820	syntaxin, putative	N/A	2.19996	6.64e-08	325.078	715.157
Tb927.11.9870	Telomere-associated protein 1	TelAP1	2.09593	4.57e-07	335.302	702.77
Tb927.3.3380	TFIIF-stimulated CTD phosphatase, putative	N/A	3.41087	0	155.929	531.854
Tb927.11.5120	TPR repeat/SET domain containing protein, putative	N/A	2.13469	2.22e-07	237.098	506.131
Tb927.2.3580	transcription elongation factor s-II, putative	TFIIS2-1	2.15462	1.55e-07	731.348	1575.77
Tb927.4.3290	Trypanosomal VSG domain containing protein, putative	N/A	2.05742	9.17e-07	10.272	21.133
Tb927.6.1310	Trypanosomal VSG domain containing protein, putative	N/A	11.7979	0	15.106	178.221
Tb927.6.1330	Trypanosomal VSG domain containing protein, putative	N/A	8.76019	0	2.162	18.939
Tb927.6.1350	Trypanosomal VSG domain containing protein, putative	N/A	11.7347	0	9.413	110.455
Tb927.6.1370	Trypanosomal VSG domain containing protein, putative	N/A	16.3335	0	1.768	28.872
Tb927.6.1390	Trypanosomal VSG domain containing protein, putative	N/A	12.2332	0	8.235	100.745
Tb927.7.180	Trypanosomal VSG domain containing protein, putative	N/A	5.90849	0	56.673	334.85
Tb927.9.13430	ubiquitin carboxyl-terminal hydrolase, putative	N/A	2.1252	2.65e-07	278.249	591.334
Tb927.9.13360	ubiquitin-protein ligase, putative	upl3	2.98654	2.02e-14	1779.3	5313.93
Tb927.7.300	UDP-Gal or UDP-GlcNAc-dependent glycosyltransferase, putative	N/A	3.41466	0	242.403	827.724
Tb927.3.5660	UDP-GlcNAc:alpha3-D-mannoside beta-1,2-N-acetylglucosaminyltransferase I	GnTI	2.29479	1.12e-08	242.414	556.288
Tb927.11.18430	variant surface glycoprotein (VSG), putative	N/A	1737.58	0	15.729	27330.8
Tb927.11.4100	variant surface glycoprotein (VSG), putative	N/A	26.5981	0	6.39	169.962
Tb927.5.5080	variant surface glycoprotein (VSG), putative	N/A	185.537	0	0.982	182.136
Tb927.9.1050	variant surface glycoprotein (VSG), putative	N/A	59.0472	0	0.184	10.861
Tb927.1.5060	variant surface glycoprotein (VSG)-related, putative	N/A	3.48912	0	63.043	219.963
Tb927.1.5170	variant surface glycoprotein (VSG)-related, putative	N/A	31.0673	0	2.668	82.9
Tb927.11.12710	variant surface glycoprotein (VSG)-related, putative	N/A	2.80041	7.02e-13	113.211	317.038
Tb927.11.4080	variant surface glycoprotein (VSG)-related, putative	N/A	16.4516	0	3.876	63.766
Tb927.2.2060	variant surface glycoprotein (VSG)-related, putative	N/A	10.2032	0	59.619	608.308
Tb927.3.1470	variant surface glycoprotein (VSG)-related, putative	N/A	8.97983	0	7.616	68.39
Tb927.3.1500	variant surface glycoprotein (VSG)-related, putative	N/A	46.3288	0	6.277	290.783
Tb927.3.1510	variant surface glycoprotein (VSG)-related, putative	N/A	36.9382	0	4.078	150.64
Tb927.3.1520	variant surface glycoprotein (VSG)-related, putative	N/A	7.75045	0	8.856	68.638
Tb927.5.110	variant surface glycoprotein (VSG)-related, putative	N/A	4.8129	0	10.953	52.716
Tb927.5.130	variant surface glycoprotein (VSG)-related, putative	N/A	4.17092	0	13.449	56.094
Tb927.8.7300	variant surface glycoprotein (VSG)-related, putative	N/A	24.2299	0	1.215	29.446
Tb927.8.7320	variant surface glycoprotein (VSG)-related, putative	N/A	15.7644	0	3.034	47.823
Tb927.9.7290	variant surface glycoprotein (VSG)-related, putative	N/A	5.75599	0	2.103	12.107
Tb927.9.7380	variant surface glycoprotein (VSG)-related, putative	N/A	7.08961	0	2.544	18.036
Tb927.9.7430	variant surface glycoprotein (VSG)-related, putative	N/A	8.58233	0	1.748	15.006
Tb927.11.18480	Variant Surface Glycoprotein, putative	N/A	26.683	0	0.41	10.93
Tb927.7.6440	vesicle transport v-SNARE protein, putative	N/A	3.60966	0	188.312	679.744
VSG_1954_ORF	VSG_1954_ORF		368.275	0	136.689	50339.2
VSG_397_ORF	VSG_397_ORF		1811.91	0	311.594	564581
VSG_531_ORF	VSG_531_ORF		398.115	0	105.697	42079.7
VSG_639_ORF	VSG_639_ORF		529.172	0	14.571	7710.47
VSG_653_ORF	VSG_653_ORF		801.609	0	48.741	39071.3
Tb927.11.5910	WASH complex subunit 7, N-terminal/WASH complex subunit 7/WASH complex subunit 7, C-terminal, putative	N/A	2.05278	1e-06	470.963	966.785
Tb927.11.16360	WD repeat-containing protein 82, putative	WDR82	2.75661	1.66e-12	221.711	611.17
Tb927.5.1570	zinc finger CCCH domain containing protein 12	ZC3H12	2.16125	1.37e-07	380.526	822.413
Tb927.10.12780	Zinc finger CCCH domain-containing protein 37	ZC3H37	2.15632	1.5e-07	209.426	451.59
Tb927.10.12800	Zinc finger CCCH domain-containing protein 38	ZC3H38	7.66506	0	154.338	1183.01
Tb927.9.10280	Zinc finger CCCH domain-containing protein 48	ZC3H48	10.3313	0	43.64	450.855
Tb927.10.5150	zinc finger protein family member, putative	ZC3H31	4.52888	0	58.953	266.991
Tb927.10.5250	zinc finger protein family member, putative	ZC3H32	3.72841	0	270.554	1008.73
Tb927.11.8470	zinc finger protein family member, putative	ZC3H45	6.02289	0	74.796	450.491
Tb927.10.15610	zinc finger protein, putative	N/A	2.03819	1.31e-06	415.247	846.35
Tb927.6.3620	zinc finger protein, putative	N/A	3.40952	0	96.596	329.346
Tb927.7.690	zinc finger protein, putative	N/A	2.07441	6.77e-07	358.526	743.73
Tb927.7.7490	Zinc finger, C3HC4 type (RING finger), putative	N/A	2.86812	1.92e-13	124.412	356.829

## Sheet: CSD1 OE 0-Meta All changes DOWN
Gene ID	Product Description	Gene Name or Symbol	FC Meta/0h	P value FC Meta/0h	CSD1 0h - linear total RPKM	CSD1 Meta - linear total RPKM
Tb927.7.1320	10 kDa heat shock protein, putative	HSP10	0.37756	1.31e-11	1439.73	543.586
Tb927.8.6060	2-amino-3-ketobutyrate coenzyme A ligase	AKCT	0.353062	3.82e-13	3940.2	1391.13
Tb927.2.4550	2'-O-ribose RNA methyltransferase SPB1 homolog	SPB1	0.396797	1.56e-10	2228.06	884.088
Tb927.11.1450	2-oxoglutarate dehydrogenase E1 component, putative	N/A	0.462466	1.34e-07	7113.19	3289.61
Tb927.11.11680	2-oxoglutarate dehydrogenase E2 component, putative	N/A	0.498432	2.33e-06	3873.08	1930.47
Tb927.10.660	2-oxoisovalerate dehydrogenase alpha subunit, putative	N/A	0.465009	1.67e-07	943.25	438.62
Tb927.10.4330	2-oxoisovalerate dehydrogenase beta subunit, mitochondrial precursor, putative	N/A	0.468392	2.21e-07	590.079	276.388
Tb927.3.3340	3', 5'-cyclic nucleotide phosphodiesterase, putative	PDED	0.485973	9.12e-07	1083.45	526.528
Tb927.4.4910	3,2-trans-enoyl-CoA isomerase, mitochondrial precursor, putative	N/A	0.389116	5.96e-11	895.598	348.491
Tb927.8.7530	3,2-trans-enoyl-CoA isomerase, mitochondrial precursor, putative	N/A	0.377225	1.26e-11	1930.46	728.219
Tb927.6.4540	3-hydroxy-3-methylglutaryl-CoA reductase, putative	N/A	0.305411	0	1239.64	378.599
Tb927.8.6110	3-hydroxy-3-methylglutaryl-CoA synthase, putative	HMGS	0.308715	0	5224.17	1612.78
Tb927.10.12240	3-ketoacyl-CoA reductase, putative	N/A	0.453316	5.93e-08	1005.8	455.946
Tb927.8.2540	3-ketoacyl-CoA thiolase	SCP2	0.250249	0	3281.73	821.249
Tb927.3.1840	3-oxo-5-alpha-steroid 4-dehydrogenase, putative	N/A	0.390543	7.12e-11	2880.32	1124.89
Tb927.10.7710	40S ribosomal protein S8, putative	N/A	0.495456	1.88e-06	924.137	457.869
Tb927.4.750	50S ribosomal protein L7Ae, putative	N/A	0.497216	2.13e-06	691.447	343.799
Tb927.11.6150	60Kd inner membrane protein, putative	OXA1	0.45162	5.08e-08	495.203	223.644
Tb927.10.11990	60S ribosome subunit biogenesis protein NIP7, putative	N/A	0.449315	4.12e-08	300.893	135.196
Tb927.1.4120	ABC transporter, putative	N/A	0.36721	3.16e-12	58.179	21.364
Tb927.10.14000	aconitase	ACO	0.42295	3e-09	3071.45	1299.07
Tb927.3.590	adenosine transporter, putative	AT-E	0.340767	5.44e-14	323.53	110.248
Tb927.10.2530	adenylate kinase, putative	ADKF	0.454063	6.34e-08	1050.38	476.937
Tb927.10.5760	adenylate kinase, putative	ADKD	0.402688	3.15e-10	909.214	366.129
Tb927.9.7550	adenylosuccinate lyase, putative	ADSL	0.434065	9.44e-09	1180.35	512.351
Tb927.11.17000	AIR9-like protein	AIR9	0.438091	1.41e-08	9104.91	3988.78
Tb927.6.4210	aldehyde dehydrogenase, putative	ALDH	0.454136	6.38e-08	1895.32	860.732
Tb927.1.2340	alpha tubulin	N/A	0.379922	1.8e-11	23636.2	8979.92
Tb927.4.1300	amidinotransferase, putative	N/A	0.369531	4.36e-12	6549.07	2420.08
Tb927.11.6680	amino acid permease/transporter, putative	N/A	0.378513	1.49e-11	2158.48	817.013
Tb927.8.7640	amino acid transporter 1, putative	AATP1	0.484824	8.37e-07	1349.58	654.31
Tb927.3.4750	Aminopeptidase M1, putative	N/A	0.475052	3.86e-07	1898.14	901.713
Tb927.3.4790	Aminopeptidase M1, putative	N/A	0.470547	2.65e-07	1902.52	895.226
Tb927.10.11030	Archaic translocase of outer membrane 11 kDa subunit	ATOM11	0.489041	1.16e-06	374.137	182.968
Tb927.8.4380	Archaic translocase of outer membrane 12 kDa subunit	ATOM12	0.408183	5.98e-10	273.201	111.516
Tb927.11.5600	Archaic Translocase of outer membrane 14 kDa subunit	ATOM14	0.412285	9.47e-10	369.889	152.5
Tb927.9.10560	Archaic Translocase of outer membrane 19 kDa subunit	ATOM19	0.389237	6.05e-11	658.383	256.267
Tb927.9.6210	arginine kinase	AK3	0.412835	1.01e-09	3946.82	1629.38
Tb927.9.6230	arginine kinase	AK2	0.468999	2.33e-07	4916.09	2305.64
Tb927.9.6290	arginine kinase	AK1	0.470147	2.57e-07	4145.18	1948.85
Tb927.11.1990	arginyl-tRNA synthetase, putative	N/A	0.404267	3.8e-10	2527.77	1021.89
Tb927.4.2310	asparaginyl-tRNA synthetase, putative	N/A	0.355186	5.28e-13	2925.66	1039.15
Tb927.11.5090	aspartate aminotransferase, mitochondrial	mASAT	0.476057	4.19e-07	769.254	366.208
Tb927.5.3820	aspartate carbamoyltransferase, putative	PYR2	0.42196	2.72e-09	1005.43	424.253
Tb927.10.180	ATP synthase F1 subunit gamma protein, putative	ATPF1G	0.391164	7.68e-11	2176.59	851.404
Tb927.5.1710	ATP synthase F1 subunit p18, mitochondrial	P18	0.295375	0	2524.31	745.617
Tb927.7.7420	ATP synthase F1, alpha subunit	ATPF1A	0.290254	0	4434.04	1287
Tb927.3.1380	ATP synthase subunit beta, mitochondrial	ATPB	0.233506	0	8731.86	2038.94
Tb927.9.15240	ATP11 protein, putative	N/A	0.440585	1.8e-08	486.399	214.3
Tb927.10.7700	ATP-binding cassette protein subfamily G	ABCG	0.386024	3.99e-11	2072.82	800.16
Tb927.10.1630	atp-binding cassette sub-family e member 1	ABCE1	0.477022	4.55e-07	1991.61	950.044
Tb927.3.2600	ATP-dependent DEAD/H RNA helicase, putative	N/A	0.489205	1.17e-06	9293.4	4546.37
Tb927.11.10240	ATP-dependent protease subunit HslV	HsIV	0.433896	9.29e-09	733.177	318.123
Tb927.10.6630	ATP-dependent RNA helicase DBP2A, putative	DBP2A	0.335849	2.41e-14	1607.61	539.916
Tb927.1.2330	beta tubulin	N/A	0.371615	5.87e-12	20911.1	7770.86
Tb927.8.6410	beta-ketoacyl-ACP reductase 3, putative	KAR3	0.360451	1.18e-12	840.904	303.105
Tb927.11.10060	Biotin--acetyl-CoA-carboxylase ligase, putative	N/A	0.270029	0	1530.73	413.341
Tb927.11.15530	C-14 sterol reductase, putative	N/A	0.25178	0	883.396	222.421
Tb927.3.4650	C-8 sterol isomerase, putative	N/A	0.456761	8.06e-08	1018.96	465.422
Tb927.5.3400	calcium-translocating P-type ATPase	N/A	0.442396	2.16e-08	2290.89	1013.48
Tb927.11.13020	calmodulin	N/A	0.434235	9.59e-09	1378.91	598.772
Tb927.11.8990	cation transporter, putative	N/A	0.29097	0	1404.41	408.642
Tb927.11.2120	CBF/Mak21 family, putative	N/A	0.474937	3.82e-07	1227.79	583.125
Tb927.2.5160	Chaperone protein DnaJ 2	J2	0.471224	2.81e-07	3243.76	1528.54
Tb927.7.6660	chaperone protein DnaJ, putative	J10	0.418642	1.91e-09	444.103	185.92
Tb927.7.680	chaperone protein DnaJ, putative	J25	0.45257	5.53e-08	1761.73	797.309
Tb927.9.12730	chaperone protein DnaJ, putative	J50	0.490105	1.26e-06	1276.04	625.393
Tb927.9.8410	chaperone protein DnaJ, putative	J27	0.384512	3.28e-11	1235	474.874
Tb927.10.6400	chaperonin HSP60, mitochondrial precursor	HSP60	0.19738	0	12766.2	2519.8
Tb927.2.1810	chromatin-remodeling complex atpase chain iswi	ISWI	0.49779	2.23e-06	2711.81	1349.91
Tb927.11.14840	chromosomal passenger complex 2	CPC2	0.452681	5.59e-08	839.263	379.918
Tb927.6.2170	co-chaperone GrpE, putative	N/A	0.279262	0	1977.03	552.108
Tb927.9.10230	Co-chaperone protein P23	P23	0.380815	2.02e-11	2406.88	916.575
Tb927.3.940	Complex 1 protein (LYR family), putative	N/A	0.381643	2.25e-11	341.612	130.374
Tb927.11.7560	Component of motile flagella 15	CMF15	0.445423	2.89e-08	1570.69	699.622
Tb927.5.2160	conserved protein	N/A	0.338107	3.56e-14	812.794	274.811
Tb927.5.2170	conserved protein	N/A	0.357346	7.3e-13	205.084	73.286
Tb927.5.2230	conserved protein	N/A	0.385203	3.58e-11	122.291	47.107
Tb927.5.2260	conserved protein	N/A	0.350848	2.7e-13	643.644	225.821
Tb927.9.11820	CRAL/TRIO domain containing protein, putative	N/A	0.448081	3.7e-08	491.957	220.436
Tb927.9.1390	CSL zinc finger, putative	N/A	0.454054	6.34e-08	227.317	103.214
Tb927.11.880	cyclophilin a	CYPA	0.378499	1.49e-11	2996.76	1134.27
Tb927.8.2000	cyclophilin, putative	NCP1	0.41797	1.77e-09	953.411	398.497
Tb927.7.280	cyclophilin-type peptidyl-prolyl cis-trans isomerase, putative	PPIase	0.31564	0	738.375	233.06
Tb927.9.12320	cystathione gamma lyase, putative	N/A	0.462944	1.4e-07	3313.75	1534.08
Tb927.7.4060	cysteine peptidase, Clan CA, family C2, putative	N/A	0.496611	2.04e-06	1258.03	624.753
Tb927.10.7180	cysteine-rich, acidic integral membrane protein precursor	CRAM	0.317401	0	5931.05	1882.52
Tb927.11.13650	cytochrome b5, putative	CYB5	0.481901	6.69e-07	457.153	220.302
Tb927.4.1670	cytochrome b5-like Heme/Steroid binding domain containing protein, putative	POMP29	0.428279	5.27e-09	279.572	119.735
Tb927.8.5120	cytochrome c	N/A	0.206073	0	2056.5	423.788
Tb927.8.1890	cytochrome c1, heme protein, mitochondrial, putative	CYC1	0.234659	0	2120.68	497.636
Tb927.11.11950	cytochrome oxidase assembly protein, putative	N/A	0.310417	0	445.61	138.325
Tb927.1.4100	cytochrome oxidase subunit IV	COXIV	0.331343	1.24e-14	2794.33	925.882
Tb927.10.8320	cytochrome oxidase subunit IX, putative	COXIX	0.390092	6.75e-11	1073.92	418.929
Tb927.9.3170	cytochrome oxidase subunit V	COXV	0.350375	2.49e-13	1520.94	532.898
Tb927.3.1410	cytochrome oxidase subunit VII	COXVII	0.320016	0	1648.06	527.406
Tb927.4.4620	cytochrome oxidase subunit VIII	COXVIII	0.364738	2.22e-12	1689.67	616.288
Tb927.11.13140	cytochrome oxidase subunit X	COXX	0.42773	4.97e-09	1062.61	454.509
Tb927.7.2640	Cytoskeleton associated protein 51	CAP51	0.290116	0	4268.74	1238.43
Tb927.11.16200	cytoskeleton-associated protein 17	CAP17	0.235633	0	1660.4	391.247
Tb927.4.3950	cytoskeleton-associated protein CAP5.5, putative	CAP5.5	0.263563	0	7791.78	2053.62
Tb927.10.12260	cytosolic nonspecific dipeptidase, putative	N/A	0.196256	0	3435.95	674.325
Tb927.10.3210	delta-1-pyrroline-5-carboxylate dehydrogenase, putative	N/A	0.238803	0	7763.65	1853.98
Tb927.10.7100	delta-4 fatty acid desaturase	N/A	0.397961	1.78e-10	830.109	330.35
Tb927.7.5160	deoxyuridine triphosphatase	DUT	0.377524	1.31e-11	987.381	372.76
Tb927.5.4330	dihydrolipoamide branched chain transacylase, putative	N/A	0.457385	8.53e-08	659.298	301.553
Tb927.8.5630	dihydroorotase, putative	PYR3	0.493112	1.58e-06	456.926	225.316
Tb927.4.4650	diphthine synthase, putative	N/A	0.494238	1.71e-06	584.447	288.856
Tb927.4.2040	DNA/RNA-binding protein Alba 3	ALBA3	0.402753	3.17e-10	2526.65	1017.62
Tb927.8.5090	DNA-directed RNA polymerase I largest subunit	RPA1	0.327008	4.22e-15	3119.42	1020.07
Tb927.10.15370	DNA-directed RNA polymerases I and III subunit RPAC1, putative	RPC40	0.480992	6.25e-07	517.825	249.07
Tb927.3.930	dynein heavy chain, putative	N/A	0.490861	1.33e-06	19584.9	9613.45
Tb927.9.2450	electon transport protein SCO1/SCO2, putative	N/A	0.443541	2.41e-08	527.896	234.143
Tb927.11.13090	elongation factor 1 gamma, putative	N/A	0.390941	7.49e-11	3366.71	1316.19
Tb927.10.2090	elongation factor 1-alpha	EEF1A	0.466317	1.87e-07	11050.3	5152.96
Tb927.10.4560	elongation factor 2	N/A	0.330989	8.32e-15	20208.1	6688.66
Tb927.10.5010	Elongation factor G1, mitochondrial, putative	EF-G1	0.490645	1.31e-06	2664.56	1307.36
Tb927.10.13360	Elongation factor Tu, mitochondrial	EF-Tu	0.302041	0	3484.88	1052.57
Tb927.11.190	elongation factor, putative	N/A	0.464973	1.66e-07	2132.66	991.627
Tb927.8.5040	EMG1/NEP1 methyltransferase, putative	N/A	0.458097	9.09e-08	335.28	153.591
Tb927.11.1690	Emopamil binding protein, putative	N/A	0.464029	1.54e-07	984.782	456.967
Tb927.11.16480	enoyl-CoA hydratase/isomerase family protein, putative	N/A	0.274374	0	1469.8	403.275
Tb927.11.10150	Enoyl-CoA hydratase/isomerase family, putative	N/A	0.48826	1.09e-06	3520.36	1718.85
Tb927.10.10260	EP1 procyclin	EP1	0.18801	0	22354.3	4202.83
Tb927.10.10250	EP2 procyclin	EP2	0.17434	0	10765.9	1876.92
Tb927.6.520	EP3-2 procyclin	EP3-2	0.199929	0	16091.3	3217.1
Tb927.6.1900	essential nuclear protein 1, putative	enp1	0.478989	5.31e-07	1004.69	481.236
Tb927.9.4680	Eukaryotic initiation factor 4A-1	EIF4A1	0.450504	4.57e-08	5110.68	2302.38
Tb927.11.2300	eukaryotic peptide chain release factor subunit 1, putative	ERF1	0.46185	1.27e-07	1803.77	833.071
Tb927.1.3390	Eukaryotic protein of unknown function (DUF866), putative	N/A	0.481865	6.68e-07	266.824	128.573
Tb927.11.6160	eukaryotic release factor 3, putative	ERF3	0.422431	2.84e-09	2407.61	1017.05
Tb927.3.2900	eukaryotic translation initiation factor 2 subunit alpha	EIF2A	0.44677	3.29e-08	2415.69	1079.26
Tb927.7.6090	eukaryotic translation initiation factor 3 subunit a	EIF3A	0.484841	8.37e-07	4960.94	2405.27
Tb927.5.2570	eukaryotic translation initiation factor 3 subunit b	EIF3B	0.312671	0	1751.63	547.682
Tb927.10.8270	eukaryotic translation initiation factor 3 subunit c	EIF3C-2	0.483263	7.43e-07	2292.8	1108.03
Tb927.10.8290	eukaryotic translation initiation factor 3 subunit c	EIF3C-1	0.485887	9.07e-07	2222.87	1080.06
Tb927.6.4370	eukaryotic translation initiation factor 3 subunit d	EIF3D	0.406678	5.05e-10	2432.99	989.443
Tb927.11.11590	Eukaryotic translation initiation factor 3 subunit E	EIF3E	0.418531	1.88e-09	1937.81	811.032
Tb927.3.1680	Eukaryotic translation initiation factor 3 subunit F	EIF3F	0.496821	2.07e-06	1643.07	816.313
Tb927.4.1930	eukaryotic translation initiation factor 3 subunit g	EIF3G	0.397584	1.71e-10	1300.02	516.869
Tb927.11.9610	eukaryotic translation initiation factor 3 subunit i	EIF3I	0.320854	0	2031.48	651.809
Tb927.11.15420	eukaryotic translation initiation factor 3 subunit k	EIF3K	0.416523	1.51e-09	943.994	393.195
Tb927.10.4640	eukaryotic translation initiation factor 3 subunit l	EIF3L	0.423336	3.13e-09	2473.34	1047.05
Tb927.8.4820	eukaryotic translation initiation factor 4 gamma 3	EIF4G3	0.29484	0	2949.08	869.508
Tb927.5.340	expression site-associated gene 5 (ESAG5) protein, putative	N/A	0.45863	9.49e-08	1432.41	656.944
Tb927.10.7500	fibrillarin	NOP1	0.432863	8.37e-09	1679.49	726.988
Tb927.10.14630	fibrillarin, putative	N/A	0.480856	6.18e-07	715.871	344.231
Tb927.10.14750	fibrillarin, putative	N/A	0.457586	8.68e-08	819.584	375.03
Tb927.11.2410	Flabarin, putative	N/A	0.233899	0	3093.55	723.58
Tb927.7.3300	Flocculation protein FLO11-like	N/A	0.420684	2.37e-09	938.203	394.687
Tb927.8.3620	folate transporter, putative	N/A	0.473958	3.52e-07	788.879	373.895
Tb927.10.12370	gamma-glutamylcysteine synthetase	GCS	0.438639	1.49e-08	1636.86	717.991
Tb927.4.1360	Glucose-6-phosphate 1-epimerase, putative	N/A	0.34411	9.16e-14	1050.22	361.39
Tb927.9.5900	glutamate dehydrogenase	GDH	0.32282	4.22e-15	8749	2824.35
Tb927.10.11970	glutamine aminotransferase (GlnAT)	GlnAT	0.428296	5.28e-09	1378.67	590.48
Tb927.5.3800	glutamine hydrolysing (not ammonia-dependent) carbomoyl phosphate synthase, putative	PYR1A-B	0.465366	1.72e-07	10128.9	4713.64
Tb927.7.4970	glutamine synthetase, putative	GS	0.283779	0	2380.04	675.406
Tb927.6.4280	glyceraldehyde 3-phosphate dehydrogenase, glycosomal	GAPDH	0.439533	1.63e-08	7078.88	3111.4
Tb927.8.3530	glycerol-3-phosphate dehydrogenase [NAD+], glycosomal	G3PDH	0.428551	5.41e-09	5171.88	2216.42
Tb927.10.15410	glycosomal malate dehydrogenase	gMDH	0.291587	0	5271.46	1537.09
Tb927.11.11520	glycosomal membrane protein	PEX11	0.386706	4.35e-11	2026.5	783.658
Tb927.9.11580	glycosomal membrane protein	gim5A	0.310417	0	2276.93	706.796
Tb927.9.11600	glycosomal membrane protein	GIM5B	0.315635	0	4016.44	1267.73
Tb927.11.3130	glycosomal transporter (GAT2)	GAT2	0.4664	1.87e-07	1353.79	631.406
Tb927.11.9640	glycyl-tRNA synthetase, putative	N/A	0.405352	4.32e-10	2227.54	902.936
Tb927.5.2080	GMP reductase	GMPR	0.372362	6.48e-12	1566.98	583.485
Tb927.7.2100	GMP synthase [glutamine-hydrolysing]	GMPS	0.448388	3.81e-08	1200.74	538.396
Tb927.2.4240	GTP binding protein, putative	N/A	0.455785	7.36e-08	459.38	209.378
Tb927.2.5060	GTP binding protein, putative	N/A	0.450302	4.49e-08	2625.94	1182.47
Tb927.10.7680	GTPase activating protein, putative	N/A	0.449478	4.17e-08	1816.93	816.668
Tb927.3.1120	GTP-binding nuclear protein rtb2, putative	RTB2	0.48288	7.22e-07	3261.64	1574.98
Tb927.11.1710	guide RNA-binding protein of 21 kDa	gBP21	0.408899	6.46e-10	1219.07	498.474
Tb927.6.3740	heat shock 70 kDa protein, mitochondrial precursor, putative	MtHSP70A	0.283958	0	6713.96	1906.48
Tb927.6.3750	heat shock 70 kDa protein, mitochondrial precursor, putative	MtHSP70B	0.290205	0	13255.5	3846.82
Tb927.6.3800	heat shock 70 kDa protein, mitochondrial precursor, putative	MtHSP70C	0.287693	0	8500.47	2445.53
Tb927.7.710	heat shock 70 kDa protein, putative	HSP70.4	0.430458	6.57e-09	4836.71	2082
Tb927.3.3330	heat shock protein 20, putative	HSP20	0.441228	1.92e-08	703.498	310.403
Tb927.11.11330	heat shock protein 70	HSP70	0.485353	8.69e-07	40245.2	19533.2
Tb927.11.2650	heat shock protein 84, putative	N/A	0.362627	1.63e-12	5610.76	2034.61
Tb927.10.10980	heat shock protein 90, putative	N/A	0.417047	1.6e-09	4366.59	1821.08
Tb927.10.10890	heat shock protein, putative	N/A	0.419441	2.06e-09	5014.17	2103.15
Tb927.8.6010	Heme Response-1 protein, putative	HR1	0.291774	0	1770.18	516.493
Tb927.11.1800	histone H1	N/A	0.467742	2.1e-07	117.461	54.941
Tb927.7.2900	histone H2A, putative	N/A	0.490504	1.3e-06	616.27	302.283
Tb927.10.10480	histone H2B, putative	N/A	0.417617	1.7e-09	99.225	41.438
Tb927.5.4170	histone H4, putative	N/A	0.458841	9.67e-08	355.1	162.935
Tb927.2.5190	Homologous-pairing protein 2 homolog	HOP2	0.414436	1.2e-09	325.179	134.766
Tb927.3.5340	Hsc70-interacting protein (Hip), putative	N/A	0.33015	8.32e-15	2172.02	717.093
Tb927.1.2310	hypothetical protein	N/A	0.386592	4.3e-11	776.163	300.058
Tb927.10.13410	hypothetical protein	N/A	0.481866	6.68e-07	428.132	206.302
Tb927.10.13420	hypothetical protein	N/A	0.492512	1.5e-06	492.311	242.469
Tb927.10.4340	hypothetical protein	N/A	0.263199	0	44.285	11.656
Tb927.10.90	hypothetical protein	N/A	0.29842	0	88.349	26.365
Tb927.11.7700	hypothetical protein	N/A	0.421926	2.71e-09	1920.17	810.17
Tb927.4.5060	hypothetical protein	N/A	0.386082	4.02e-11	473.21	182.698
Tb927.5.4020	hypothetical protein	N/A	0.283914	0	927.54	263.341
Tb927.7.4720	hypothetical protein	N/A	0.493581	1.63e-06	217.911	107.557
Tb927.9.13200	hypothetical protein	N/A	0.317172	0	1318	418.033
Tb927.9.4750	hypothetical protein	N/A	0.445591	2.94e-08	507.087	225.954
Tb927.1.3750	hypothetical protein, conserved	N/A	0.0808385	0	283.996	22.958
Tb927.1.3760	hypothetical protein, conserved	N/A	0.268876	0	310.503	83.487
Tb927.10.15220	hypothetical protein, conserved	N/A	0.292268	0	682.613	199.506
Tb927.10.15760	hypothetical protein, conserved	N/A	0.35256	3.51e-13	3279.25	1156.13
Tb927.10.15900	hypothetical protein, conserved	N/A	0.381468	2.2e-11	416.964	159.058
Tb927.10.15920	hypothetical protein, conserved	N/A	0.345865	1.21e-13	753.916	260.753
Tb927.10.16080	hypothetical protein, conserved	N/A	0.333107	1.63e-14	472.089	157.256
Tb927.10.3950	hypothetical protein, conserved	N/A	0.495837	1.93e-06	433.485	214.938
Tb927.10.4240	hypothetical protein, conserved	N/A	0.409792	7.15e-10	776.866	318.353
Tb927.10.4880	hypothetical protein, conserved	N/A	0.391326	7.82e-11	2181.09	853.517
Tb927.10.5220	hypothetical protein, conserved	N/A	0.367982	3.51e-12	1112.69	409.45
Tb927.10.5420	hypothetical protein, conserved	N/A	0.473477	3.38e-07	1409.81	667.511
Tb927.10.6200	hypothetical protein, conserved	N/A	0.272993	0	701.558	191.52
Tb927.10.760	hypothetical protein, conserved	N/A	0.481295	6.39e-07	404.663	194.762
Tb927.10.8980	hypothetical protein, conserved	N/A	0.463239	1.43e-07	1050.62	486.69
Tb927.11.10140	hypothetical protein, conserved	N/A	0.422033	2.73e-09	509.312	214.946
Tb927.11.13570	hypothetical protein, conserved	N/A	0.484723	8.31e-07	608.183	294.8
Tb927.11.14170	hypothetical protein, conserved	N/A	0.459655	1.04e-07	1146.23	526.869
Tb927.11.14700	hypothetical protein, conserved	N/A	0.49794	2.25e-06	774.175	385.493
Tb927.11.15940	hypothetical protein, conserved	N/A	0.489403	1.19e-06	1583.59	775.013
Tb927.11.16510	hypothetical protein, conserved	N/A	0.426048	4.17e-09	909.507	387.494
Tb927.11.2010	hypothetical protein, conserved	N/A	0.464779	1.64e-07	647.953	301.155
Tb927.11.7250	hypothetical protein, conserved	N/A	0.445999	3.06e-08	748.898	334.008
Tb927.11.8270	hypothetical protein, conserved	N/A	0.491164	1.36e-06	1251.45	614.666
Tb927.2.1460	hypothetical protein, conserved	N/A	0.284506	0	189.316	53.862
Tb927.2.1470	hypothetical protein, conserved	N/A	0.0812499	0	181.676	14.761
Tb927.3.2750	hypothetical protein, conserved	N/A	0.45084	4.72e-08	966.985	435.956
Tb927.3.3430	hypothetical protein, conserved	N/A	0.0832687	0	140.936	11.736
Tb927.3.3890	hypothetical protein, conserved	N/A	0.392199	8.71e-11	535.975	210.209
Tb927.3.4520	hypothetical protein, conserved	N/A	0.445187	2.83e-08	515.031	229.285
Tb927.3.510	hypothetical protein, conserved	N/A	0.491456	1.39e-06	45.136	22.182
Tb927.3.5370	hypothetical protein, conserved	N/A	0.487085	9.95e-07	1150.51	560.394
Tb927.3.5410	hypothetical protein, conserved	N/A	0.373454	7.51e-12	380.024	141.921
Tb927.3.700	hypothetical protein, conserved	N/A	0.314746	0	505.604	159.137
Tb927.4.1980	hypothetical protein, conserved	N/A	0.478594	5.15e-07	1348.69	645.475
Tb927.4.720	hypothetical protein, conserved	N/A	0.357221	7.19e-13	473.601	169.18
Tb927.5.2030	hypothetical protein, conserved	N/A	0.455567	7.24e-08	822.574	374.738
Tb927.5.2560	hypothetical protein, conserved	N/A	0.308529	0	257.653	79.493
Tb927.5.3890	hypothetical protein, conserved	N/A	0.453883	6.25e-08	362.907	164.718
Tb927.5.4640	hypothetical protein, conserved	N/A	0.274563	0	299.87	82.333
Tb927.6.1470	hypothetical protein, conserved	N/A	0.48798	1.07e-06	923.228	450.517
Tb927.6.3400	hypothetical protein, conserved	N/A	0.27485	0	298.277	81.981
Tb927.6.590	hypothetical protein, conserved	N/A	0.444186	2.57e-08	685.86	304.65
Tb927.7.2210	hypothetical protein, conserved	N/A	0.432328	7.93e-09	473.632	204.764
Tb927.7.2240	hypothetical protein, conserved	N/A	0.477397	4.68e-07	2162.09	1032.17
Tb927.7.3200	hypothetical protein, conserved	N/A	0.43345	8.88e-09	590.774	256.071
Tb927.7.5130	hypothetical protein, conserved	N/A	0.436349	1.19e-08	258.8	112.927
Tb927.7.630	hypothetical protein, conserved	mS38	0.452361	5.44e-08	515.631	233.251
Tb927.7.640	hypothetical protein, conserved	N/A	0.48765	1.04e-06	613.538	299.192
Tb927.7.6870	hypothetical protein, conserved	N/A	0.084893	0	364.492	30.943
Tb927.7.6880	hypothetical protein, conserved	N/A	0.258235	0	232.145	59.948
Tb927.8.1790	hypothetical protein, conserved	N/A	0.443164	2.32e-08	660.196	292.575
Tb927.8.3040	hypothetical protein, conserved	N/A	0.462107	1.3e-07	200.063	92.451
Tb927.8.5100	hypothetical protein, conserved	N/A	0.348232	1.78e-13	7642.06	2661.21
Tb927.8.7710	hypothetical protein, conserved	N/A	0.490933	1.34e-06	377.332	185.245
Tb927.9.10070	hypothetical protein, conserved	N/A	0.394429	1.16e-10	691.525	272.757
Tb927.9.10400	hypothetical protein, conserved	N/A	0.188372	0	4810.71	906.201
Tb927.9.13570	hypothetical protein, conserved	N/A	0.431582	7.37e-09	875.83	377.992
Tb927.9.13580	hypothetical protein, conserved	N/A	0.352882	3.72e-13	825.748	291.392
Tb927.9.14990	hypothetical protein, conserved	N/A	0.484565	8.2e-07	363.463	176.121
Tb927.9.1520	hypothetical protein, conserved	N/A	0.48779	1.06e-06	1269.85	619.419
Tb927.9.1530	hypothetical protein, conserved	N/A	0.476927	4.51e-07	1469.56	700.871
Tb927.9.1590	hypothetical protein, conserved	N/A	0.326463	4.22e-15	311.308	101.63
Tb927.9.1920	hypothetical protein, conserved	N/A	0.383093	2.71e-11	346.028	132.561
Tb927.9.2390	hypothetical protein, conserved	N/A	0.494761	1.78e-06	771.678	381.796
Tb927.9.7890	hypothetical protein, conserved	N/A	0.473728	3.45e-07	212.794	100.806
Tb927.9.7980	hypothetical protein, conserved	N/A	0.471915	2.97e-07	419.255	197.852
Tb927.9.9810	hypothetical protein, conserved	N/A	0.423797	3.28e-09	581.682	246.515
Tb927.10.1400	hypoxanthine-guanine phosphoribosyltransferase	HGPRT	0.483807	7.76e-07	683.15	330.513
Tb927.10.1390	Hypoxanthine-guanine-xanthine phosphoribosyltransferase	HGXPRT	0.33349	1.63e-14	1479.72	493.473
Tb927.7.3440	I/6 autoantigen	N/A	0.37232	6.45e-12	2073.62	772.051
Tb927.9.13520	Importin 1	IMP1	0.430153	6.38e-09	2066.16	888.763
Tb927.11.15370	Importin subunit beta-4, putative	KAP123	0.35778	7.77e-13	3868.54	1384.09
Tb927.11.5820	Inhibitor of apoptosis-promoting Bax1, putative	N/A	0.408886	6.46e-10	1419.77	580.525
Tb927.7.4570	inosine-guanine nucleoside hydrolase	IG-NH	0.466323	1.87e-07	2372.78	1106.48
Tb927.11.15020	iron superoxide dismutase	SODB2	0.396088	1.43e-10	1306.97	517.677
Tb927.11.15910	iron superoxide dismutase	SODB1	0.426515	4.38e-09	1537.7	655.854
Tb927.5.3350	iron superoxide dismutase A, mitochondrial	FeSODA	0.344437	9.51e-14	754.399	259.843
Tb927.8.4950	Kinesin Localized to the Ingressing Furrow	KLIF	0.484275	8.03e-07	3683.39	1783.78
Tb927.9.13920	kinetoplastid membrane protein 11-1	KMP11-1	0.439897	1.69e-08	1375.45	605.058
Tb927.9.13860	kinetoplastid membrane protein 11-2	KMP11-2	0.454606	6.67e-08	1213.64	551.728
Tb927.9.13820	kinetoplastid membrane protein 11-3	KMP11-3	0.458457	9.36e-08	1318.95	604.682
Tb927.2.1380	leucine-rich repeat protein (LRRP), putative	N/A	0.481084	6.29e-07	11.523	5.544
Tb927.11.3730	leucyl-tRNA synthetase, putative	LeuRS	0.45359	6.08e-08	4299.88	1950.38
Tb927.5.4530	Long chain fatty acyl elongase	ELO4	0.440194	1.73e-08	975.046	429.209
Tb927.7.6800	LSU ribosomal protein, mitochondrial, putative	N/A	0.458444	9.35e-08	439.357	201.42
Tb927.6.2790	L-threonine 3-dehydrogenase	TDH	0.447329	3.47e-08	4328.6	1936.31
Tb927.10.2370	Lupus La protein homolog, putative	LA	0.466665	1.92e-07	1884.92	879.629
Tb927.8.1600	lysyl-tRNA synthetase, putative	N/A	0.430427	6.56e-09	3306.28	1423.11
Tb927.5.2320	Mak10 subunit, NatC N(alpha)-terminal acetyltransferase, putative	N/A	0.400213	2.35e-10	1836.6	735.032
Tb927.11.2930	membrane-associated protein, putative	N/A	0.375266	9.64e-12	1188.61	446.045
Tb927.5.2200	META domain containing protein, putative	N/A	0.377468	1.3e-11	121.57	45.889
Tb927.11.2500	Metallocarboxypeptidase 1	MCP1	0.474008	3.53e-07	2069.41	980.915
Tb927.11.4190	Metallopeptidase family M24, putative	N/A	0.437763	1.37e-08	931.913	407.957
Tb927.11.3980	metallo-peptidase, Clan ME, Family M16	N/A	0.211049	0	3331.13	703.033
Tb927.11.6590	metallo-peptidase, Clan MF, Family M17	N/A	0.348723	1.92e-13	5050.03	1761.06
Tb927.8.3060	metallo-peptidase, Clan MF, Family M17	N/A	0.412348	9.53e-10	2816.57	1161.4
Tb927.10.1500	methionyl-tRNA synthetase, putative	MetRS	0.432263	7.88e-09	4598.19	1987.62
Tb927.7.6890	methyltransferase domain containing protein, putative	N/A	0.43691	1.25e-08	543.805	237.594
Tb927.9.14200	methyltransferase domain containing protein, putative	N/A	0.382279	2.43e-11	568.328	217.26
Tb927.9.2320	methyltransferase domain containing protein, putative	POMP1	0.419377	2.05e-09	665.188	278.964
Tb927.10.14070	mevalonate diphosphate decarboxylase	N/A	0.343408	8.04e-14	539.085	185.126
Tb927.10.13560	mevalonate-diphosphate decarboxylase	ERG19	0.352996	3.75e-13	684.598	241.66
Tb927.11.14370	Microtubule-associated protein 103 kDa	MAP103	0.49594	1.94e-06	1207.99	599.089
Tb927.1.880	Midasin, putative	MDN1	0.395586	1.34e-10	8816.97	3487.87
Tb927.10.14840	Mitochondrial ADP/ATP carrier protein 5a	MCP5a	0.224212	0	3389.78	760.029
Tb927.10.14830	Mitochondrial ADP/ATP carrier protein 5b	MCP5b	0.214434	0	4923.21	1055.7
Tb927.10.14820	Mitochondrial ADP/ATP carrier protein 5c	MCP5c	0.215466	0	2131.63	459.293
Tb927.6.4990	mitochondrial ATP synthase delta chain	N/A	0.381571	2.23e-11	1388.02	529.628
Tb927.10.5050	mitochondrial ATP synthase epsilon chain	N/A	0.477457	4.7e-07	401.361	191.633
Tb927.10.8030	Mitochondrial ATP synthase subunit 5	ATP5	0.290364	0	2111.44	613.085
Tb927.11.5280	Mitochondrial ATP synthase subunit c-1	ATPc1	0.233671	0	1247.13	291.418
Tb927.10.1570	Mitochondrial ATP synthase subunit c-2	ATPc2	0.408543	6.21e-10	1148.05	469.026
Tb927.7.1470	Mitochondrial ATP synthase subunit c-3	ATPc3	0.32508	4.22e-15	946.596	307.719
Tb927.10.520	Mitochondrial ATP synthase subunit, putative	N/A	0.333497	1.63e-14	3878.32	1293.41
Tb927.10.9830	Mitochondrial ATP synthase subunit, putative	N/A	0.420353	2.28e-09	1186.7	498.833
Tb927.11.1270	Mitochondrial ATP synthase subunit, putative	N/A	0.397365	1.66e-10	866.936	344.49
Tb927.11.600	Mitochondrial ATP synthase subunit, putative	N/A	0.472911	3.23e-07	784.112	370.815
Tb927.11.6250	Mitochondrial ATP synthase subunit, putative	N/A	0.296726	0	1452.82	431.09
Tb927.2.3610	Mitochondrial ATP synthase subunit, putative	N/A	0.404786	4.04e-10	1037.38	419.918
Tb927.3.1690	Mitochondrial ATP synthase subunit, putative	N/A	0.388333	5.38e-11	907.551	352.432
Tb927.3.2180	Mitochondrial ATP synthase subunit, putative	N/A	0.407134	5.32e-10	1157.02	471.063
Tb927.3.2880	Mitochondrial ATP synthase subunit, putative	N/A	0.424442	3.52e-09	647.734	274.925
[truncated: 183 more rows]

## Sheet: CSD1 OE UP also in RBP6 OE UP 
Gene ID	Product Description	Gene Name or Symbol
[truncated: 185 more rows]

[truncated: 4 more sheets: CSD1 OE UP not in RBP6 OE UP, CSD1 and RBP6 OE DOWN , CSD1 DOWN only not RBP6, GO Analysis]
