# Supplementary material for: Two cold shock domain containing proteins trigger the development of infectious Trypanosoma brucei
Source: PLoS Pathog. 2023 Jun 5;19(6):e1011438. doi: 10.1371/journal.ppat.1011438 (PMC10270622; doi:10.1371/journal.ppat.1011438)
Supplement: S2 Table — (XLSX) [file ppat.1011438.s011.xlsx]

## Sheet: CSD2 0-Meta All Data
Gene ID	FC 1h/0h	P value FC 1h/0h	FC 4h/0h	P value FC 4h/0h	FC 16h/0h	P value FC 16h/0h	FC 24h/0h	P value FC 24h/0h	FC Meta/0h	P value FC Meta/0h	CSD2 0h - linear total RPKM	CSD2 1h - linear total RPKM	CSD2 4h - linear total RPKM	CSD2 16h - linear total RPKM	CSD2 24h - linear total RPKM	CSD2 Meta - linear total RPKM
mVSG_3591	0.333653	3.44e-09	0.0965702	6.05e-06	1.5183	1	26.469	0	1727.46	0	1.031	0.344	0.1	1.565	27.29	1781.02
mVSG_559	1.06845	1	0.60009	0.888	22.5886	0	377.9	0	1888.77	0	36.135	38.609	21.684	816.241	13655.5	68251
mVSG_636	0.711591	0.532	0.667445	0.888	5.69897	3.13e-07	117.656	0	131.655	0	33.529	23.859	22.379	191.081	3944.9	4414.26
Tb11.01.2730	0.821709	1	0.737718	0.888	1.17804	1	1.39262	0.417	1.68412	0.000774	1828.52	1502.51	1348.93	2154.07	2546.43	3079.45
Tb11.01.6240	0.969855	1	0.764604	0.888	1.85385	0.46	2.35046	0.000774	15.1374	0	11.806	11.45	9.027	21.887	27.75	178.716
Tb11.01.6250	1.01623	1	0.398078	0.888	0.83206	1	1.82052	0.0397	22.2547	0	3.665	3.724	1.459	3.049	6.672	81.558
Tb11.02.5090	1	1	1	1	1	1	1	1	1	1	0	0	0	0	0	0
Tb11.02.5105	0.927944	1	0.743032	0.888	1.06984	1	0.952459	1	1.1264	0.558	210.457	195.292	156.376	225.154	200.451	237.059
Tb11.02.5360	1.03317	1	0.807742	0.888	0.926317	1	0.774708	0.596	1.01139	1	269.661	278.604	217.816	249.791	208.908	272.732
Tb11.02.5370	1.02134	1	0.830012	0.888	0.963057	1	0.772243	0.59	0.927607	0.759	395.698	404.144	328.434	381.08	305.575	367.053
Tb11.02.5380	1.13093	1	0.851965	0.9	0.91839	1	0.750931	0.526	0.870534	0.474	1013.1	1145.74	863.123	930.417	760.765	881.935
Tb11.02.5390	1.10091	1	0.873476	0.919	0.932763	1	0.747344	0.516	0.647237	0.00601	1202.3	1323.63	1050.18	1121.46	898.533	778.175
Tb11.02.5400	1.18693	1	0.90293	0.949	0.961964	1	0.790217	0.646	0.364404	7.14e-12	1243.1	1475.46	1122.43	1195.81	982.316	452.99
Tb11.02.5410	0.928447	1	0.765285	0.888	1.12912	1	1.03528	1	1.36064	0.0631	174.66	162.162	133.664	197.212	180.822	237.648
Tb11.02.5420	0.883698	1	0.746545	0.888	1.2192	1	1.05299	1	1.36883	0.0575	859.116	759.199	641.369	1047.43	904.644	1175.98
Tb11.02.5430	0.870126	1	0.766488	0.888	1.06791	1	0.895177	0.909	0.950167	0.877	328.619	285.939	251.882	350.936	294.172	312.243
Tb11.02.5440	0.919724	1	0.792116	0.888	1.17719	1	0.988774	1	1.62713	0.00184	466.079	428.664	369.188	548.664	460.846	758.371
Tb11.1431	1	1	1	1	1	1	1	1	1	1	0	0	0	0	0	0
Tb11.1441	1	1	1	1	1	1	1	1	1	1	0	0	0	0	0	0
Tb11.1451	0.949997	1	0.888005	0.928	1.82288	0.506	1.53045	0.219	1.03673	0.942	0.115	0.109	0.102	0.209	0.176	0.119
Tb11.1480	1	1	1	1	1	1	1	1	1	1	0	0	0	0	0	0
Tb427.BES40.1	1.97335	0.00229	1.88414	0.888	0.734543	1	0.382339	9.41e-05	0.122236	0	3470.67	6848.86	6539.22	2549.35	1326.97	424.239
Tb427.BES40.10	0.750893	0.853	0.647506	0.888	1.16533	1	1.32389	0.539	1.25931	0.184	15.889	11.931	10.288	18.515	21.035	20.009
Tb427.BES40.11	0.696695	0.437	0.228257	0.075	0.912883	1	1.05196	1	0.544041	6.7e-05	2.891	2.014	0.66	2.639	3.041	1.573
Tb427.BES40.12	0.992596	1	0.884023	0.928	1.28497	1	1.03562	1	1.41157	0.0346	19.056	18.914	16.846	24.486	19.734	26.898
Tb427.BES40.13	0.900206	1	0.563536	0.888	0.59118	0.749	0.486552	0.00747	0.644872	0.00554	1077.45	969.926	607.182	636.966	524.235	694.817
Tb427.BES40.14	1.09897	1	1.27096	0.888	1.21159	1	0.948011	1	0.209418	0	11.789	12.956	14.983	14.284	11.176	2.469
Tb427.BES40.15	0.981294	1	0.985851	1	0.808102	1	0.637832	0.185	0.242448	0	6.614	6.49	6.52	5.345	4.219	1.604
Tb427.BES40.16	0.885326	1	0.869135	0.915	1.36906	1	1.37955	0.44	1.33398	0.0849	20.326	17.995	17.666	27.828	28.041	27.115
Tb427.BES40.17	1.19689	1	1.9616	0.888	2.21315	0.143	1.70378	0.0849	1.33895	0.0804	1.814	2.171	3.558	4.014	3.09	2.429
Tb427.BES40.18	0.872975	1	0.727409	0.888	1.67631	0.781	2.16773	0.00322	8.75167	0	12.643	11.037	9.196	21.193	27.406	110.645
Tb427.BES40.2	0.89854	1	0.977134	1	3.13377	0.0046	2.13632	0.00407	0.779133	0.145	157.811	141.8	154.203	494.544	337.135	122.956
Tb427.BES40.20	1.28631	1	1.06234	1	2.00624	0.299	2.3549	0.000748	2.07617	1.15e-06	0.65	0.836	0.69	1.304	1.53	1.349
Tb427.BES40.3	0.953075	1	0.957892	1	2.73983	0.0206	2.01205	0.0103	0.789167	0.17	161.966	154.366	155.146	443.759	325.884	127.818
Tb427.BES40.6	1.15872	1	0.939886	1	1.31866	1	1.54912	0.201	0.936771	0.807	2.758	3.196	2.592	3.637	4.273	2.584
Tb427.BES40.7	0.926136	1	0.628612	0.888	0.648267	1	0.504495	0.0127	0.563874	0.000191	1143.21	1058.76	718.633	741.102	576.742	644.624
Tb427.BES40.8	1.00136	1	0.88928	0.929	3.95572	0.000173	6.91213	0	6.91195	0	190.498	190.756	169.406	753.556	1316.74	1316.71
Tb427.BES40.9	0.866355	1	0.679451	0.888	0.879147	1	0.739956	0.491	0.202785	0	7.013	6.076	4.765	6.165	5.189	1.422
Tb927.1.05	1.51629	0.245	0.887997	0.928	1.15738	1	2.98543	4.87e-06	1.03672	0.942	0.115	0.174	0.102	0.133	0.343	0.119
Tb927.1.10	0.739477	0.753	0.782202	0.888	0.873857	1	0.784178	0.629	0.785013	0.159	2.101	1.554	1.643	1.836	1.647	1.649
Tb927.1.100	1	1	1	1	1	1	1	1	1	1	0	0	0	0	0	0
Tb927.1.1000	0.91372	1	0.762371	0.888	1.04389	1	0.899158	0.918	0.687376	0.0201	829.746	758.156	632.574	866.166	746.073	570.348
Tb927.1.1010	0.948365	1	0.822471	0.888	1.04469	1	0.905866	0.935	1.74798	0.000286	419.079	397.44	344.68	437.806	379.629	732.54
Tb927.1.1020	0.872234	1	0.775316	0.888	0.985435	1	1.01274	1	1.45091	0.0211	342.291	298.557	265.383	337.305	346.651	496.632
Tb927.1.1030	1.05069	1	0.802874	0.888	1.17364	1	1.16341	0.832	1.4146	0.0334	546.445	574.143	438.726	641.328	635.737	772.999
Tb927.1.1040	0.867313	1	0.860703	0.908	1.4514	1	1.15387	0.846	1.39863	0.0405	89.827	77.908	77.314	130.375	103.649	125.634
Tb927.1.1050	0.903459	1	0.710077	0.888	0.566444	0.6	0.399718	0.000235	0.580913	0.000433	1052.17	950.592	747.121	595.995	420.571	611.219
Tb927.1.1060	1.029	1	0.807854	0.888	0.972084	1	0.816866	0.728	1.1262	0.559	225.504	232.043	182.174	219.208	184.206	253.961
Tb927.1.1070	1.05287	1	0.831379	0.888	1.04754	1	0.747884	0.518	1.1208	0.579	42.875	45.142	35.646	44.914	32.066	48.055
Tb927.1.1080	0.89899	1	0.728579	0.888	0.931536	1	0.805302	0.691	1.24811	0.205	352.554	316.942	256.863	328.417	283.912	440.026
Tb927.1.1090	0.857273	1	0.740472	0.888	1.55671	1	1.6879	0.0933	2.81137	2.1e-12	224.767	192.687	166.434	349.897	379.384	631.905
Tb927.1.110	0.925708	1	0.677382	0.888	0.929002	1	0.853522	0.822	0.990697	1	2027.96	1877.3	1373.7	1883.97	1730.9	2009.09
Tb927.1.1100	0.836813	1	0.699073	0.888	1.01502	1	0.870166	0.855	1.08103	0.746	791.029	661.944	552.987	802.911	688.326	855.13
Tb927.1.1110	0.89793	1	0.746685	0.888	1.0983	1	1.16448	0.832	1.24539	0.21	33.131	29.749	24.738	36.388	38.58	41.261
Tb927.1.1120	1.09227	1	0.809331	0.888	1.04153	1	0.905946	0.935	1.04724	0.901	402.599	439.746	325.836	419.317	364.733	421.616
Tb927.1.1130	0.920861	1	0.741904	0.888	0.814023	1	0.674864	0.282	0.929617	0.77	676.297	622.776	501.748	550.521	456.408	628.698
Tb927.1.1140	0.980195	1	0.69431	0.888	0.746504	1	0.700134	0.36	0.760242	0.104	564.569	553.388	391.987	421.454	395.274	429.209
Tb927.1.1150	1.0215	1	0.803113	0.888	0.96847	1	0.799381	0.673	1.29062	0.135	366.585	374.465	294.409	355.027	293.041	473.121
Tb927.1.1160	1.01559	1	0.809216	0.888	1.05009	1	0.886454	0.888	1.13378	0.529	424.245	430.86	343.306	445.495	376.074	481.001
Tb927.1.1170	0.847014	1	0.787323	0.888	0.968145	1	0.95308	1	1.0988	0.669	100.552	85.169	79.167	97.349	95.835	110.487
Tb927.1.1180	0.809347	1	0.742497	0.888	0.886063	1	0.643883	0.196	0.56107	0.000166	90.337	73.114	67.075	80.044	58.166	50.685
Tb927.1.120	0.978245	1	0.717395	0.888	0.986252	1	0.871036	0.856	0.97064	0.971	12667.7	12392.1	9087.75	12493.5	11034	12295.8
Tb927.1.1200	0.934409	1	0.749378	0.888	0.855175	1	0.693331	0.338	0.631502	0.00346	551.236	515.079	413.084	471.403	382.189	348.106
Tb927.1.1210	0.991207	1	0.752619	0.888	0.986091	1	0.795304	0.659	0.843972	0.356	198.056	196.314	149.06	195.301	157.514	167.153
Tb927.1.1220	0.926612	1	0.775443	0.888	1.04782	1	0.977856	1	0.918476	0.711	345.955	320.566	268.268	362.5	338.294	317.751
Tb927.1.1230	1.01614	1	0.79587	0.888	1.05334	1	0.791618	0.649	1.31574	0.104	267.249	271.564	212.696	281.504	211.559	351.632
Tb927.1.1240	1.11172	1	0.918948	0.973	0.920998	1	0.847124	0.808	0.622985	0.00253	2141.52	2380.77	1967.94	1972.33	1814.13	1334.13
Tb927.1.1250	1.01723	1	0.879893	0.926	0.827225	1	0.796833	0.663	0.633502	0.00372	334.651	340.418	294.457	276.831	266.661	212.002
Tb927.1.1260	1.13265	1	0.881943	0.928	0.966657	1	0.910135	0.945	0.673415	0.0136	386.065	437.275	340.487	373.192	351.371	259.982
Tb927.1.1270	1.0464	1	0.691408	0.888	0.604294	0.82	0.688661	0.325	0.930738	0.776	616.109	644.698	425.983	372.311	424.29	573.436
Tb927.1.1280	1.2198	1	0.676215	0.888	0.616201	0.894	0.712256	0.398	1.01284	1	144.587	176.367	97.772	89.095	102.983	146.444
Tb927.1.1290	1.0668	1	0.721136	0.888	0.580891	0.686	0.718838	0.419	1.04245	0.921	125.023	133.374	90.159	72.625	89.871	130.33
Tb927.1.1300	0.908333	1	0.682698	0.888	1.10887	1	1.08483	0.969	1.51517	0.00902	192.334	174.703	131.306	213.274	208.649	291.419
Tb927.1.1310	0.943394	1	0.759921	0.888	0.851615	1	0.63151	0.17	0.596705	0.000874	651.222	614.359	494.877	554.591	411.254	388.588
Tb927.1.1320	0.903829	1	0.755974	0.888	0.734696	1	0.614721	0.133	0.563484	0.000187	90.676	81.956	68.549	66.62	55.741	51.095
Tb927.1.1330	0.951127	1	0.767427	0.888	0.947061	1	0.881961	0.88	0.799986	0.201	655.483	623.448	503.036	620.783	578.111	524.378
Tb927.1.1340	0.835203	1	0.724012	0.888	0.948737	1	0.721898	0.431	1.06218	0.832	510.692	426.532	369.748	484.513	368.668	542.446
Tb927.1.1350	0.968009	1	0.741153	0.888	0.750785	1	0.713135	0.401	0.808367	0.227	532.856	515.81	394.928	400.061	379.999	430.744
Tb927.1.1360	0.984606	1	0.742769	0.888	0.822535	1	0.657	0.229	0.86688	0.458	59.641	58.723	44.3	49.057	39.184	51.702
Tb927.1.1370	1.30701	0.946	0.902212	0.948	0.949856	1	0.726248	0.444	0.85647	0.411	447.939	585.459	404.136	425.477	325.315	383.646
Tb927.1.1380	0.88238	1	0.751369	0.888	1.06668	1	0.812662	0.712	0.847175	0.37	190.823	168.378	143.378	203.546	155.074	161.66
Tb927.1.1390	0.900522	1	0.697134	0.888	0.991039	1	0.791547	0.649	0.776446	0.138	349.64	314.858	243.746	346.506	276.756	271.476
Tb927.1.1400	0.849475	1	0.704993	0.888	1.19035	1	1.13318	0.88	1.01668	1	179.587	152.554	126.607	213.77	203.503	182.582
Tb927.1.1410	0.917567	1	0.672516	0.888	0.83716	1	0.823987	0.749	0.578055	0.000379	228.812	209.95	153.88	191.552	188.538	132.266
Tb927.1.1420	1.02889	1	0.809037	0.888	1.05085	1	0.933966	0.995	0.729531	0.0562	1126.72	1159.27	911.557	1184.02	1052.32	821.977
Tb927.1.1430	1.00016	1	0.767652	0.888	1.01013	1	0.903266	0.928	0.744646	0.077	136.885	136.907	105.08	138.271	123.643	101.931
Tb927.1.1440	1.00156	1	0.800435	0.888	1.07595	1	0.958711	1	0.715853	0.0413	102.402	102.562	81.966	110.18	98.174	73.305
Tb927.1.1450	0.8469	1	0.692849	0.888	1.33923	1	1.64753	0.118	1.78851	0.00015	26.439	22.392	18.319	35.409	43.56	47.287
Tb927.1.1460	0.797433	1	0.57304	0.888	0.657613	1	0.629888	0.167	0.4416	4.18e-08	70.487	56.209	40.392	46.354	44.399	31.127
Tb927.1.1470	0.832489	1	0.566412	0.888	0.719934	1	0.669679	0.266	0.346752	5.56e-13	651.826	542.638	369.202	469.271	436.514	226.022
Tb927.1.1480	0.777524	1	0.536153	0.888	0.684755	1	0.558774	0.0487	0.366069	8.97e-12	95.152	73.983	51.016	65.156	53.169	34.832
Tb927.1.1490	0.827007	1	0.513523	0.888	0.693796	1	0.724834	0.44	0.459142	1.95e-07	151.226	125.065	77.658	104.92	109.614	69.434
Tb927.1.1500	0.808503	1	0.708097	0.888	1.80873	0.523	1.98376	0.0126	2.87059	7.06e-13	105.049	84.932	74.385	190.005	208.391	301.552
Tb927.1.1510	0.605718	0.0811	0.696241	0.888	1.49004	1	1.83689	0.0354	2.54836	2.54e-10	10.917	6.612	7.601	16.266	20.052	27.819
Tb927.1.1520	0.93298	1	0.90397	0.95	1.90556	0.403	2.13006	0.00425	2.99953	6.85e-14	9.378	8.749	8.477	17.87	19.976	28.129
Tb927.1.1530	0.811094	1	0.569871	0.888	0.915593	1	0.941061	1	1.12148	0.577	1569.61	1273.1	894.476	1437.13	1477.1	1760.3
Tb927.1.1540	1.14515	1	0.880087	0.926	1.22024	1	0.984097	1	1.28433	0.144	379.468	434.548	333.965	463.041	373.433	487.364
Tb927.1.1550	0.90445	1	0.752429	0.888	1.06065	1	0.942888	1	1.31694	0.103	682.479	617.269	513.517	723.868	643.502	898.785
Tb927.1.1560	0.924741	1	0.763881	0.888	1.31191	1	1.37126	0.455	1.99764	4.51e-06	634.226	586.494	484.473	832.045	869.688	1266.95
Tb927.1.1570	0.965008	1	0.667369	0.888	1.14246	1	1.22255	0.731	1.96571	7.75e-06	52.665	50.822	35.147	60.168	64.385	103.524
Tb927.1.1580	0.793487	1	0.670948	0.888	0.745085	1	0.637451	0.183	0.596084	0.000852	387.427	307.418	259.944	288.666	246.966	230.939
Tb927.1.1590	0.760294	0.914	0.688379	0.888	0.684311	1	0.631866	0.171	0.616972	0.00202	86.264	65.586	59.382	59.031	54.507	53.223
Tb927.1.1600	1.0372	1	0.79188	0.888	0.857579	1	0.78176	0.62	1.02951	0.974	927.522	962.028	734.486	795.423	725.099	954.895
Tb927.1.1610	0.910997	1	0.799045	0.888	0.974416	1	0.792039	0.65	0.827763	0.294	295.403	269.112	236.041	287.846	233.971	244.524
Tb927.1.1620	1.20616	1	0.888359	0.928	0.984977	1	0.887763	0.893	0.912871	0.683	698.236	842.183	620.284	687.747	619.868	637.399
Tb927.1.1630	0.838774	1	0.724053	0.888	1.07764	1	0.95287	1	1.3549	0.0674	156.178	130.998	113.081	168.303	148.817	211.606
Tb927.1.1640	0.94691	1	0.758669	0.888	1.19907	1	1.09315	0.955	1.59351	0.00299	285.687	270.52	216.742	342.559	312.298	455.245
Tb927.1.1650	0.994612	1	0.847596	0.897	1.49573	1	1.24545	0.684	1.50203	0.0108	113.67	113.058	96.347	170.02	141.571	170.737
Tb927.1.1660	0.926849	1	0.81447	0.888	1.1895	1	1.09719	0.947	1.2847	0.143	229.355	212.578	186.803	272.818	251.647	294.652
Tb927.1.1670	0.901622	1	0.803982	0.888	1.41921	1	1.18355	0.803	1.02511	0.994	1720.9	1551.61	1383.58	2442.32	2036.78	1764.12
Tb927.1.1680	0.979781	1	0.786027	0.888	1.0224	1	0.813933	0.717	0.87051	0.474	225.623	221.061	177.346	230.678	183.642	196.407
Tb927.1.1690	1.00962	1	0.87382	0.92	0.93707	1	0.745626	0.51	0.987322	1	871.828	880.219	761.821	816.964	650.058	860.775
Tb927.1.1700	1.27007	1	0.924903	0.983	1.08913	1	0.985875	1	1.0554	0.863	358.699	455.572	331.762	390.669	353.633	378.57
Tb927.1.1710	0.82838	1	0.726364	0.888	1.05054	1	0.926012	0.978	0.981096	1	2353.29	1949.41	1709.34	2472.23	2179.17	2308.8
Tb927.1.1720	0.865313	1	0.742065	0.888	1.05359	1	0.915931	0.957	1.10936	0.625	384.614	332.811	285.409	405.224	352.28	426.676
Tb927.1.1730	1.04954	1	0.907206	0.955	1.1098	1	1.10844	0.925	1.14623	0.483	1012.93	1063.12	918.94	1124.16	1122.78	1161.06
Tb927.1.1740	0.887314	1	0.718047	0.888	1.5145	1	1.57923	0.173	2.48491	8.04e-10	1507.85	1337.93	1082.7	2283.63	2381.24	3746.86
Tb927.1.1750	0.817335	1	0.692194	0.888	1.22462	1	1.18813	0.797	1.2478	0.205	342.731	280.126	237.237	419.716	407.209	427.66
Tb927.1.1760	0.892732	1	0.712997	0.888	1.17983	1	1.17844	0.812	1.26143	0.18	83.039	74.132	59.207	97.971	97.856	104.748
Tb927.1.1770	0.844776	1	0.66875	0.888	0.936747	1	0.964454	1	0.877839	0.509	149.499	126.294	99.978	140.043	144.185	131.236
Tb927.1.1780	0.855515	1	0.624657	0.888	0.886292	1	0.919567	0.964	0.872099	0.482	72.521	62.042	45.3	64.274	66.687	63.245
Tb927.1.1790	0.816498	1	0.679159	0.888	1.47626	1	1.53123	0.219	2.18889	1.61e-07	271.891	221.999	184.657	401.383	416.327	595.139
Tb927.1.180	0.919397	1	0.647571	0.888	1.14396	1	1.32236	0.542	1.63737	0.00158	4656.63	4281.29	3015.5	5327	6157.76	7624.6
Tb927.1.1800	0.872464	1	0.722345	0.888	1.49701	1	1.58934	0.165	2.15722	2.81e-07	155.836	135.961	112.567	233.288	247.677	336.172
Tb927.1.1810	0.961173	1	0.847637	0.897	1.71475	0.7	1.80571	0.0436	2.56566	1.85e-10	69.097	66.414	58.569	118.484	124.769	177.279
Tb927.1.1820	0.909547	1	0.867879	0.914	1.75864	0.61	2.0435	0.00819	2.3016	2.18e-08	415.485	377.903	360.591	730.686	849.044	956.278
Tb927.1.1830	0.847605	1	0.691202	0.888	1.73277	0.662	1.96269	0.0147	2.22419	8.62e-08	64.62	54.772	44.666	111.972	126.829	143.728
Tb927.1.1840	0.925616	1	0.793818	0.888	1.73156	0.664	1.5503	0.2	1.45195	0.0208	624.626	578.164	495.84	1081.58	968.358	906.925
Tb927.1.1850	0.862795	1	0.790702	0.888	1.61076	0.919	1.33588	0.519	1.22427	0.254	505.489	436.134	399.692	814.224	675.271	618.856
Tb927.1.1860	1.10816	1	0.853727	0.902	1.8276	0.501	1.49763	0.26	1.42897	0.0279	70.692	78.338	60.352	129.198	105.871	101.018
Tb927.1.1870	0.938286	1	0.706246	0.888	1.55358	1	1.483	0.28	2.11814	5.56e-07	10.532	9.882	7.438	16.362	15.619	22.308
Tb927.1.1880	0.835161	1	0.694762	0.888	1.21969	1	1.32833	0.533	2.03111	2.53e-06	1481.97	1237.68	1029.61	1807.54	1968.55	3010.03
Tb927.1.1890	0.945886	1	0.819472	0.888	0.920946	1	0.948802	1	1.53129	0.00722	790.362	747.593	647.68	727.881	749.897	1210.27
Tb927.1.190	1	1	1	1	1	1	1	1	1	1	0	0	0	0	0	0
Tb927.1.1900	0.87279	1	0.785687	0.888	0.979817	1	1.07361	0.99	1.4366	0.0253	43.581	38.037	34.241	42.701	46.789	62.608
Tb927.1.1910	0.844367	1	0.743091	0.888	1.08411	1	1.04911	1	1.60426	0.00256	929.421	784.773	690.645	1007.6	975.066	1491.03
Tb927.1.1920	0.904826	1	0.842857	0.894	0.88072	1	0.908579	0.94	1.19167	0.337	237.061	214.499	199.808	208.784	215.388	282.499
Tb927.1.1930	0.889852	1	0.795044	0.888	1.27568	1	1.23937	0.695	1.1739	0.39	3657.51	3254.64	2907.88	4665.81	4533	4293.54
Tb927.1.1940	0.917163	1	0.635228	0.888	1.07454	1	0.999088	1	0.991088	1	301.514	276.537	191.53	323.99	301.239	298.827
Tb927.1.1950	1.05297	1	0.697998	0.888	1.26277	1	1.143	0.866	1.03105	0.967	135.467	142.643	94.556	171.064	154.839	139.674
Tb927.1.1960	0.922335	1	0.732986	0.888	1.02202	1	1.00166	1	0.957836	0.914	1362.04	1256.26	998.359	1392.04	1364.31	1304.61
Tb927.1.1970	0.898938	1	0.740544	0.888	1.17509	1	1.11867	0.906	0.996436	1	38.536	34.642	28.538	45.284	43.109	38.399
Tb927.1.1980	0.90415	1	0.76246	0.888	1.20004	1	1.09078	0.959	1.40041	0.0396	366.573	331.437	279.498	439.902	399.851	513.354
Tb927.1.1990	0.808876	1	0.761587	0.888	1.44545	1	1.48939	0.271	1.75908	0.00024	104.334	84.393	79.459	150.809	155.393	183.532
Tb927.1.20	1	1	1	1	1	1	1	1	1	1	0	0	0	0	0	0
Tb927.1.200	0.719965	0.599	0.618679	0.888	1.47719	1	1.76055	0.0596	2.90196	4e-13	54.789	39.446	33.897	80.934	96.459	158.995
Tb927.1.2000	0.849054	1	0.64709	0.888	1.61011	0.919	1.6366	0.126	1.40562	0.0372	10.683	9.07	6.913	17.201	17.484	15.016
Tb927.1.2010	2.1546	0.000236	1.39805	0.888	2.01498	0.29	3.90683	3.67e-09	1.04569	0.908	0.174	0.374	0.243	0.35	0.678	0.182
Tb927.1.2020	1.28285	1	1.43139	0.888	4.02482	0.000137	2.5915	0.000114	16.5815	0	0.637	0.818	0.912	2.565	1.652	10.567
Tb927.1.2030	2.44919	5.08e-06	1.12832	0.928	4.97094	4.33e-06	2.80957	2.02e-05	36.7082	0	0.172	0.422	0.194	0.856	0.484	6.318
Tb927.1.2040	0.767206	0.96	0.583126	0.888	1.54218	1	1.59305	0.161	7.30871	0	29.267	22.454	17.066	45.135	46.624	213.905
Tb927.1.2050	1.00239	1	0.666991	0.888	2.99239	0.00789	1.88497	0.0252	19.8211	0	0.238	0.239	0.159	0.713	0.449	4.725
Tb927.1.2060	1	1	1	1	1	1	1	1	1	1	0	0	0	0	0	0
Tb927.1.2070	1	1	1	1	1	1	1	1	1	1	0	0	0	0	0	0
Tb927.1.2080	0.960045	1	1.29918	0.888	2.12389	0.195	3.72807	1.43e-08	13.4678	0	0.174	0.167	0.226	0.369	0.647	2.339
Tb927.1.2090	1.0839	1	0.873467	0.919	1.9334	0.377	2.11777	0.00466	3.48892	0	18.19	19.717	15.889	35.169	38.523	63.465
Tb927.1.2100	0.799948	1	0.794371	0.888	1.93623	0.375	1.35133	0.491	1.17315	0.393	6350.38	5079.98	5044.56	12295.8	8581.48	7449.94
Tb927.1.2110	0.793941	1	0.663608	0.888	0.837515	1	0.633904	0.175	0.43718	2.78e-08	1144.81	908.909	759.703	958.793	725.698	500.487
Tb927.1.2120	0.826979	1	0.675483	0.888	1.21028	1	1.13146	0.882	1.06492	0.82	1103.92	912.923	745.683	1336.06	1249.04	1175.59
Tb927.1.2130	0.799695	1	0.651627	0.888	1.1741	1	1.00961	1	1.05941	0.845	57.986	46.371	37.785	68.081	58.544	61.431
Tb927.1.2140	0.909863	1	0.664095	0.888	1.22669	1	1.14785	0.856	1.16102	0.433	85.006	77.344	56.452	104.275	97.574	98.693
Tb927.1.2150	0.687884	0.39	0.800774	0.888	3.36599	0.00179	2.41928	0.000452	2.57932	1.44e-10	48.206	33.16	38.602	162.262	116.624	124.339
Tb927.1.2160	0.786259	1	0.857666	0.905	3.25452	0.00281	2.41236	0.000477	1.45997	0.0188	134.702	105.91	115.529	438.389	324.948	196.66
Tb927.1.2170	0.771623	0.986	0.751885	0.888	2.76783	0.0189	2.20909	0.00233	1.40329	0.0383	99.052	76.431	74.476	274.16	218.816	138.999
Tb927.1.2180	0.844443	1	0.60726	0.888	1.25712	1	1.16859	0.826	1.20022	0.314	173.471	146.487	105.342	218.075	202.716	208.204
Tb927.1.2190	0.837275	1	0.674951	0.888	1.29391	1	1.20687	0.762	1.11632	0.598	2159.91	1808.44	1457.83	2794.72	2606.73	2411.14
Tb927.1.220	0.92701	1	0.662182	0.888	1.15858	1	1.34269	0.508	1.70262	0.00058	3953.07	3664.53	2617.65	4579.95	5307.74	6730.56
Tb927.1.2200	0.78261	1	0.680195	0.888	1.31503	1	1.19003	0.794	1.39578	0.0419	60.317	47.205	41.027	79.318	71.779	84.189
Tb927.1.2210	0.914615	1	0.736999	0.888	0.881804	1	0.709925	0.39	0.684057	0.0184	1113.35	1018.29	820.538	981.757	790.395	761.595
Tb927.1.2220	0.859681	1	0.720597	0.888	0.844716	1	0.720869	0.427	0.685637	0.0192	241.454	207.574	173.991	203.96	174.057	165.55
Tb927.1.2230	0.991337	1	0.813956	0.888	0.857292	1	0.748198	0.518	0.380654	6.02e-11	1734.12	1719.1	1411.5	1486.65	1297.47	660.099
Tb927.1.2240	1.1162	1	0.931642	0.993	0.934281	1	0.84132	0.796	0.416554	3.66e-09	636.254	710.188	592.761	594.44	535.293	265.034
Tb927.1.2250	0.946489	1	0.817941	0.888	0.827669	1	0.734708	0.475	0.40427	9.85e-10	122.713	116.146	100.372	101.565	90.158	49.609
Tb927.1.2260	0.929148	1	0.750837	0.888	0.768454	1	0.727791	0.45	0.40717	1.35e-09	914.39	849.603	686.558	702.667	665.485	372.312
Tb927.1.2270	0.920353	1	0.636466	0.888	0.717236	1	0.632976	0.173	0.349097	7.89e-13	72.879	67.075	46.385	52.272	46.131	25.442
Tb927.1.2280	0.979907	1	0.763468	0.888	0.806409	1	0.72493	0.44	0.387962	1.49e-10	369.617	362.19	282.19	298.062	267.946	143.397
Tb927.1.2290	0.929709	1	0.732088	0.888	0.738469	1	0.715133	0.406	0.403824	9.4e-10	481.899	448.026	352.793	355.868	344.622	194.602
Tb927.1.230	0.836898	1	0.609178	0.888	1.3674	1	1.39543	0.411	2.44762	1.57e-09	225.219	188.485	137.198	307.963	314.277	551.25
Tb927.1.2300	0.941918	1	0.748568	0.888	0.761972	1	0.717997	0.417	0.37642	3.52e-11	588.998	554.788	440.905	448.8	422.899	221.711
Tb927.1.2310	0.955237	1	0.819068	0.888	0.819691	1	0.752499	0.532	0.395117	3.5e-10	445.109	425.185	364.575	364.852	334.944	175.87
Tb927.1.2320	0.794105	1	0.605807	0.888	1.17076	1	1.16943	0.825	1.65815	0.00115	217.776	172.937	131.93	254.964	254.675	361.105
Tb927.1.2330	0.975324	1	0.841786	0.894	0.838183	1	0.517781	0.0185	0.254171	0	19498.8	19017.6	16413.8	16343.6	10096.1	4956.04
Tb927.1.2340	0.965804	1	0.847402	0.897	0.845462	1	0.495594	0.00986	0.254805	0	23151.7	22360	19618.8	19573.9	11473.8	5899.16
Tb927.1.2350	0.982624	1	0.847464	0.897	0.84575	1	0.52253	0.0206	0.252764	0	16808.9	16516.9	14245	14216.2	8783.17	4248.69
Tb927.1.2360	0.9593	1	0.840628	0.893	0.852731	1	0.497454	0.0104	0.255839	0	22513.8	21597.5	18925.7	19198.2	11199.6	5759.92
Tb927.1.2370	0.962735	1	0.828303	0.888	0.831495	1	0.518122	0.0186	0.247362	0	23856	22967	19760	19836.1	12360.3	5901.06
Tb927.1.2380	0.968371	1	0.850114	0.899	0.855507	1	0.493988	0.00942	0.2547	0	23055.3	22326.1	19599.7	19724	11389.1	5872.19
Tb927.1.2390	0.969023	1	0.837003	0.891	0.83781	1	0.522046	0.0204	0.253632	0	19365.6	18765.8	16209.1	16224.7	10109.8	4911.76
Tb927.1.240	1	1	1	1	1	1	1	1	1	1	0	0	0	0	0	0
Tb927.1.2400	0.968309	1	0.843936	0.894	0.860891	1	0.496836	0.0102	0.254985	0	19815.3	19187.4	16722.9	17058.9	9844.98	5052.62
Tb927.1.2410	1	1	1	1	1	1	1	1	1	1	0	0	0	0	0	0
Tb927.1.2420	1.13251	1	0.722508	0.888	1.01071	1	1.1572	0.84	2.75342	6.04e-12	62.651	70.953	45.266	63.322	72.5	172.505
Tb927.1.2430	0.872574	1	0.870016	0.917	0.666107	1	0.589451	0.0885	0.566145	0.000214	2123.53	1852.94	1847.51	1414.5	1251.72	1202.23
Tb927.1.2440	1	1	1	1	1	1	1	1	1	1	0	0	0	0	0	0
Tb927.1.2450	0.865708	1	0.90247	0.949	0.68437	1	0.609298	0.122	0.561765	0.000171	2059.45	1782.88	1858.59	1409.42	1254.82	1156.93
Tb927.1.2460	1	1	1	1	1	1	1	1	1	1	0	0	0	0	0	0
Tb927.1.2470	0.868461	1	0.875265	0.921	0.697942	1	0.614029	0.132	0.577733	0.000373	2203.4	1913.56	1928.56	1537.84	1352.95	1272.98
Tb927.1.2480	1	1	1	1	1	1	1	1	1	1	0	0	0	0	0	0
Tb927.1.2490	0.897192	1	0.919004	0.973	0.683915	1	0.603312	0.113	0.559572	0.000153	1579.15	1416.8	1451.24	1080	952.718	883.647
Tb927.1.250	0.663233	0.259	0.608043	0.888	1.51008	1	1.57101	0.181	4.76081	0	31.147	20.658	18.939	47.035	48.932	148.285
Tb927.1.2500	1	1	1	1	1	1	1	1	1	1	0	0	0	0	0	0
Tb927.1.2510	0.913917	1	0.904128	0.951	0.699953	1	0.618129	0.14	0.573241	0.000302	1879.58	1717.78	1699.38	1315.62	1161.82	1077.45
Tb927.1.2520	1	1	1	1	1	1	1	1	1	1	0	0	0	0	0	0
Tb927.1.2530	0.882	1	0.894482	0.937	0.680509	1	0.618342	0.141	0.555221	0.000122	2211.01	1950.12	1977.71	1504.62	1367.16	1227.6
Tb927.1.2540	1	1	1	1	1	1	1	1	1	1	0	0	0	0	0	0
Tb927.1.2550	0.892273	1	0.894292	0.936	0.685175	1	0.607978	0.12	0.568954	0.000245	2008.27	1791.92	1795.98	1376.02	1220.98	1142.61
Tb927.1.2560	1	1	1	1	1	1	1	1	1	1	0	0	0	0	0	0
Tb927.1.2570	1.04869	1	0.834203	0.888	1.29602	1	1.21097	0.754	1.22546	0.252	1770.11	1856.3	1476.63	2294.1	2143.55	2169.2
Tb927.1.2580	1.12419	1	0.86971	0.916	1.30463	1	1.15776	0.839	1.087	0.719	484.849	545.063	421.678	632.549	561.338	527.031
Tb927.1.2590	0.878469	1	0.723407	0.888	0.812045	1	0.694474	0.342	0.766776	0.117	51.603	45.332	37.33	41.904	35.837	39.568
Tb927.1.260	0.72013	0.6	0.637746	0.888	1.14693	1	0.935903	0.997	2.46683	1.12e-09	236.416	170.25	150.773	271.153	221.262	583.199
Tb927.1.2600	1.02245	1	0.858213	0.906	0.748617	1	0.603464	0.113	0.489776	2.1e-06	762.096	779.202	654.041	570.518	459.897	373.256
Tb927.1.2610	1.22288	1	0.680548	0.888	0.676644	1	0.543258	0.0344	0.482456	1.22e-06	7.432	9.089	5.058	5.029	4.038	3.586
Tb927.1.2620	1.05235	1	0.800305	0.888	0.704368	1	0.5326	0.0265	0.53848	4.89e-05	48.693	51.243	38.97	34.298	25.934	26.22
Tb927.1.2630	1.13925	1	0.818475	0.888	0.829335	1	0.610387	0.124	0.58871	0.000617	55.469	63.193	45.4	46.002	33.857	32.655
Tb927.1.2640	0.873851	1	0.686808	0.888	1.24817	1	1.30995	0.566	1.27497	0.158	430.493	376.187	295.666	537.329	563.925	548.865
Tb927.1.2650	0.860698	1	0.804237	0.888	1.37672	1	1.35445	0.487	1.35836	0.0648	75.799	65.24	60.96	104.354	102.666	102.963
Tb927.1.2660	1.49072	0.299	1.11207	0.944	2.09701	0.214	3.04032	3.2e-06	2.33576	1.18e-08	0.69	1.029	0.767	1.447	2.098	1.612
Tb927.1.2670	1.05117	1	0.868158	0.914	0.938455	1	0.837453	0.787	0.810746	0.235	1046	1099.52	908.091	981.622	875.974	848.039
Tb927.1.2680	0.94674	1	0.785007	0.888	0.855065	1	0.822246	0.745	0.833121	0.314	150.502	142.486	118.145	128.689	123.749	125.386
Tb927.1.2690	0.838617	1	0.786157	0.888	0.74492	1	0.752133	0.53	0.784266	0.158	62.416	52.343	49.069	46.495	46.945	48.951
Tb927.1.270	0.764386	0.939	0.627853	0.888	1.06481	1	0.961794	1	2.24981	5.44e-08	252.483	192.995	158.522	268.847	242.837	568.039
Tb927.1.2700	0.893108	1	0.774705	0.888	1.32724	1	1.10644	0.929	1.03584	0.945	545.316	487.026	422.459	723.763	603.358	564.86
Tb927.1.2710	0.909176	1	0.707242	0.888	1.07038	1	1.21468	0.747	1.29182	0.133	499.005	453.683	352.917	534.124	606.132	644.623
Tb927.1.2720	0.925093	1	0.713382	0.888	1.09556	1	1.25553	0.663	1.30553	0.115	62.501	57.819	44.587	68.473	78.472	81.597
Tb927.1.2730	0.895706	1	0.76633	0.888	0.956456	1	1.001	1	1.07222	0.786	319.767	286.417	245.047	305.843	320.087	342.862
Tb927.1.2740	0.911644	1	0.770942	0.888	1.23768	1	1.41384	0.382	1.59979	0.00274	442.535	403.434	341.169	547.718	625.671	707.962
Tb927.1.275	1	1	1	1	1	1	1	1	1	1	0	0	0	0	0	0
Tb927.1.2750	1.10321	1	0.918619	0.973	1.20359	1	1.08828	0.963	1.20115	0.311	345.598	381.266	317.473	415.959	376.107	415.116
Tb927.1.2760	1.01346	1	0.825928	0.888	1.01264	1	0.973317	1	1.02933	0.975	87.589	88.768	72.342	88.695	85.251	90.157
Tb927.1.2770	0.853633	1	0.746388	0.888	1.33021	1	1.24649	0.682	1.94476	1.12e-05	194.066	165.661	144.848	258.149	241.9	377.411
Tb927.1.2780	0.946572	1	0.511083	0.888	2.14026	0.183	1.69605	0.0887	1.4783	0.0148	2.7	2.555	1.38	5.778	4.579	3.991
Tb927.1.280	0.821016	1	0.703288	0.888	1.1931	1	1.13773	0.875	3.12799	7.22e-15	37.01	30.386	26.029	44.157	42.108	115.768
Tb927.1.2810	1.21616	1	0.808278	0.888	1.22715	1	1.56031	0.189	1.75514	0.000255	10.057	12.231	8.129	12.341	15.692	17.651
Tb927.1.2820	0.954502	1	0.834177	0.888	0.536541	0.446	0.281149	5.28e-08	0.0689309	0	4954.24	4728.83	4132.72	2658.16	1392.88	341.5
Tb927.1.2830	1.22484	1	0.56923	0.888	1.25473	1	2.09286	0.00561	2.66791	2.87e-11	5.129	6.282	2.92	6.436	10.735	13.684
Tb927.1.2840	1.45746	0.382	1.2746	0.888	1.9249	0.383	1.54183	0.209	2.547	2.6e-10	11.161	16.266	14.225	21.483	17.208	28.426
Tb927.1.2850	0.955766	1	0.853399	0.902	0.555414	0.537	0.291544	1.48e-07	0.0743452	0	4612.18	4408.16	3936.03	2561.67	1344.65	342.893
Tb927.1.2860	0.924859	1	0.67915	0.888	1.29743	1	1.23134	0.71	2.10339	7.2e-07	5.406	5	3.672	7.014	6.657	11.371
Tb927.1.2870	1.3671	0.686	1.0869	0.975	2.08535	0.225	1.68121	0.0972	2.29592	2.4e-08	11.003	15.043	11.96	22.946	18.499	25.263
Tb927.1.2880	0.973074	1	0.837331	0.891	0.56248	0.577	0.30169	3.47e-07	0.0830423	0	4417.64	4298.69	3699.03	2484.83	1332.76	366.851
Tb927.1.2890	1.51192	0.253	1.20388	0.888	1.32835	1	1.64381	0.121	2.1572	2.81e-07	2.009	3.037	2.418	2.668	3.302	4.333
Tb927.1.290	0.85314	1	0.713379	0.888	1.5092	1	1.53113	0.219	3.56717	0	821.072	700.489	585.736	1239.16	1257.17	2928.91
Tb927.1.2900	0.601394	0.0719	0.725504	0.888	1.63869	0.856	2.23463	0.00192	3.24748	0	7.921	4.764	5.747	12.98	17.701	25.724
Tb927.1.2910	1.00598	1	0.763999	0.888	1.81704	0.51	2.31463	0.00103	3.52431	0	5.264	5.296	4.022	9.566	12.185	18.553
Tb927.1.2920	0.793983	1	0.949368	1	1.4394	1	2.07206	0.00656	2.05748	1.6e-06	2.96	2.35	2.81	4.26	6.133	6.09
Tb927.1.2930	0.711392	0.531	0.594093	0.888	1.58668	0.977	1.46254	0.309	2.93455	2.21e-13	6.052	4.306	3.596	9.603	8.852	17.761
Tb927.1.2940	0.404951	4.09e-06	0.598008	0.888	1.67955	0.773	2.00409	0.0109	3.98267	0	4.092	1.657	2.447	6.873	8.201	16.298
Tb927.1.2950	0.922346	1	0.834845	0.889	1.27139	1	1.23352	0.706	1.80878	0.000108	20.749	19.138	17.322	26.38	25.594	37.53
Tb927.1.2960	0.710306	0.526	0.665046	0.888	1.25983	1	1.02857	1	1.41822	0.0319	15.767	11.199	10.486	19.863	16.217	22.361
Tb927.1.2970	0.856266	1	0.72289	0.888	1.20103	1	1.18731	0.798	1.61637	0.00215	225.942	193.467	163.332	271.365	268.263	365.206
Tb927.1.2980	0.932623	1	0.798101	0.888	1.03194	1	0.952151	1	1.70758	0.000536	880.104	820.806	702.412	908.218	837.992	1502.85
Tb927.1.2985	1.04492	1	0.857232	0.905	1.36362	1	1.25496	0.663	1.46821	0.0169	109.079	113.979	93.506	148.742	136.889	160.151
Tb927.1.2990	0.960308	1	0.808816	0.888	1.0539	1	0.99159	1	1.11762	0.592	1361.45	1307.41	1101.16	1434.84	1350	1521.59
Tb927.1.30	1	1	1	1	1	1	1	1	1	1	0	0	0	0	0	0
Tb927.1.300	1	1	1	1	1	1	1	1	1	1	0	0	0	0	0	0
Tb927.1.3000	0.930066	1	0.807921	0.888	1.26672	1	1.32104	0.545	2.44333	1.7e-09	357.666	332.653	288.966	453.062	472.492	873.896
Tb927.1.3010	0.927421	1	0.780283	0.888	1.02438	1	0.916602	0.959	1.40317	0.0383	284.725	264.06	222.166	291.666	260.979	399.518
Tb927.1.3020	0.916241	1	0.750641	0.888	0.973697	1	0.752689	0.532	1.60928	0.00239	16.164	14.81	12.134	15.739	12.167	26.013
Tb927.1.3030	0.95338	1	0.8283	0.888	0.956017	1	0.763843	0.567	0.616787	0.00201	1042.78	994.162	863.732	996.912	796.518	643.172
Tb927.1.3040	1.17947	1	0.942169	1	1.01903	1	0.85642	0.828	0.874956	0.495	326.71	385.343	307.816	332.926	279.801	285.857
Tb927.1.3050	1.14366	1	0.918444	0.972	1.05775	1	0.921212	0.968	0.885408	0.546	685.832	784.357	629.898	725.441	631.797	607.241
Tb927.1.3060	0.750989	0.853	0.685626	0.888	0.811812	1	0.80258	0.683	0.756097	0.0961	21.966	16.496	15.061	17.832	17.63	16.609
Tb927.1.3070	0.873633	1	0.684679	0.888	0.847061	1	0.839938	0.793	0.748212	0.0825	1035.9	904.993	709.256	877.468	870.089	775.071
Tb927.1.3080	0.805599	1	0.645674	0.888	0.794637	1	0.826781	0.757	0.748642	0.0832	306.631	247.021	197.983	243.66	253.516	229.557
Tb927.1.3090	0.730719	0.679	0.594489	0.888	0.762354	1	0.831443	0.772	0.754034	0.0924	123.853	90.502	73.629	94.42	102.977	93.389
Tb927.1.310	1.11977	1	0.809527	0.888	1.62689	0.884	1.24165	0.691	2.02218	2.95e-06	8.045	9.008	6.513	13.088	9.989	16.268
Tb927.1.3100	0.797093	1	0.696472	0.888	0.829489	1	0.92646	0.979	0.767214	0.118	127.149	101.349	88.555	105.468	117.798	97.55
Tb927.1.3110	0.916411	1	0.793315	0.888	1.33429	1	1.28048	0.617	1.70119	0.000592	411.646	377.237	326.565	549.254	527.103	700.289
Tb927.1.3120	0.894737	1	0.708508	0.888	1.0643	1	0.90858	0.94	1.46149	0.0185	707.182	632.742	501.044	752.657	642.531	1033.54
Tb927.1.3130	0.926174	1	0.798855	0.888	1.23656	1	1.12411	0.897	1.74362	0.000305	415.969	385.26	332.299	514.373	467.594	725.292
Tb927.1.3140	1.00057	1	0.789956	0.888	1.29266	1	1.18614	0.799	1.84705	5.76e-05	36.887	36.908	29.139	47.682	43.753	68.132
Tb927.1.3150	1.00299	1	0.833769	0.888	0.910519	1	0.857039	0.83	0.745403	0.0782	466.51	467.903	388.961	424.766	399.817	347.738
Tb927.1.3160	0.859584	1	0.64383	0.888	0.960661	1	0.889215	0.897	0.56913	0.000247	19.772	16.996	12.73	18.994	17.581	11.253
Tb927.1.3170	0.870065	1	0.70285	0.888	1.12833	1	0.885452	0.887	0.585262	0.000528	629.313	547.543	442.312	710.072	557.227	368.313
Tb927.1.3180	0.835319	1	0.758693	0.888	1.19262	1	1.16076	0.836	0.770843	0.126	8713.23	7278.33	6610.67	10391.6	10113.9	6716.54
Tb927.1.3190	1.01628	1	0.877518	0.923	1.48688	1	1.27239	0.632	0.874011	0.491	203.283	206.592	178.385	302.257	258.656	177.672
Tb927.1.320	1	1	1	1	1	1	1	1	1	1	0	0	0	0	0	0
Tb927.1.3200	0.978723	1	1.00229	1	2.82553	0.0152	2.49898	0.00024	1.55065	0.00554	311.7	305.068	312.414	880.718	778.934	483.338
Tb927.1.3210	1.02906	1	0.98556	1	2.64663	0.0298	2.3742	0.000647	1.53517	0.00684	90.304	92.928	89	239.001	214.399	138.632
Tb927.1.3220	0.808022	1	0.676587	0.888	1.20818	1	1.18503	0.8	1.93834	1.25e-05	533.684	431.229	361.084	644.788	632.429	1034.46
Tb927.1.3230	0.953374	1	0.75993	0.888	0.88432	1	0.745096	0.508	1.1919	0.336	690.091	657.915	524.421	610.261	514.184	822.516
Tb927.1.3240	1.008	1	0.75025	0.888	0.953499	1	0.746994	0.515	1.75779	0.000245	2.83	2.853	2.124	2.699	2.114	4.975
Tb927.1.3250	0.818045	1	0.654195	0.888	0.947689	1	0.886963	0.89	1.04925	0.892	1853.63	1516.36	1212.64	1756.67	1644.11	1944.93
Tb927.1.3260	0.97996	1	0.823098	0.888	1.19988	1	1.07659	0.982	1.29993	0.122	1612.15	1579.84	1326.96	1934.4	1735.63	2095.69
Tb927.1.3270	0.87131	1	0.747771	0.888	1.00376	1	0.872349	0.859	1.08885	0.711	760.762	662.859	568.875	763.625	663.65	828.352
Tb927.1.3280	0.907993	1	0.762137	0.888	0.985006	1	0.916829	0.959	1.16372	0.424	266.529	242.006	203.132	262.532	244.362	310.166
Tb927.1.3290	0.911519	1	0.798937	0.888	1.17447	1	1.08617	0.967	1.22456	0.254	1265.01	1153.08	1010.67	1485.72	1374.02	1549.08
Tb927.1.330	1	1	1	1	1	1	1	1	1	1	0	0	0	0	0	0
Tb927.1.3300	0.888672	1	0.707442	0.888	1.10811	1	1.08839	0.963	1.29391	0.13	923.262	820.477	653.155	1023.07	1004.87	1194.61
Tb927.1.3310	0.89952	1	0.608386	0.888	0.60014	0.797	0.596195	0.0993	0.460292	2.14e-07	1173.82	1055.87	714.133	704.454	699.823	540.298
Tb927.1.3320	0.84375	1	0.730209	0.888	1.36886	1	1.64116	0.122	2.88606	5.33e-13	47.845	40.37	34.937	65.494	78.522	138.084
Tb927.1.3330	0.83054	1	1.17398	0.9	1.28849	1	1.73338	0.071	3.00164	6.63e-14	0.784	0.651	0.92	1.01	1.359	2.353
Tb927.1.3340	1.62493	0.101	0.892957	0.934	1.09146	1	5.91812	0	4.82703	0	0.399	0.649	0.357	0.436	2.363	1.927
Tb927.1.3350	0.547755	0.0128	0.459314	0.888	0.594644	0.77	0.666836	0.259	2.20262	1.26e-07	4.268	2.338	1.96	2.538	2.846	9.401
Tb927.1.3360	0.941096	1	0.515058	0.888	0.722098	1	0.57221	0.0649	1.91467	1.86e-05	1.759	1.655	0.906	1.27	1.006	3.367
Tb927.1.3370	0.962936	1	1.10089	0.956	1.15087	1	2.22066	0.00213	6.49873	0	4.616	4.445	5.081	5.312	10.25	29.996
Tb927.1.3380	1.7215	0.0394	1.41616	0.888	1.63528	0.867	2.63624	8.04e-05	8.29389	0	3.17	5.457	4.489	5.183	8.356	26.289
Tb927.1.3390	1.30038	0.966	0.859067	0.907	0.844986	1	0.713349	0.402	0.706595	0.0331	168.832	219.547	145.038	142.661	120.436	119.296
Tb927.1.340	0.818639	1	0.627098	0.888	1.14437	1	1.18921	0.794	1.63491	0.00164	24.465	20.028	15.342	27.997	29.094	39.998
Tb927.1.3400	0.909019	1	0.764253	0.888	1.29992	1	1.15019	0.853	0.942672	0.839	432.104	392.791	330.237	561.702	497.002	407.332
Tb927.1.3410	0.957153	1	0.653955	0.888	1.02638	1	1.19766	0.78	1.14971	0.471	371.517	355.599	242.955	381.319	444.952	427.136
Tb927.1.3420	1.01653	1	0.598982	0.888	0.849853	1	0.816434	0.726	0.68814	0.0205	35.645	36.234	21.351	30.293	29.102	24.529
Tb927.1.3430	0.890339	1	0.711185	0.888	0.960602	1	0.790567	0.647	0.727042	0.0532	32.029	28.517	22.779	30.767	25.321	23.286
Tb927.1.3440	1.00801	1	0.721209	0.888	1.06369	1	0.827885	0.76	0.8573	0.414	61.456	61.948	44.322	65.37	50.878	52.686
Tb927.1.3450	0.961978	1	0.718215	0.888	1.01184	1	0.854892	0.824	0.741737	0.0727	1091.26	1049.77	783.76	1104.18	932.909	809.428
Tb927.1.3460	0.687795	0.39	0.630943	0.888	2.15932	0.171	2.00575	0.0107	3.01633	5.06e-14	28.866	19.854	18.213	62.331	57.898	87.069
Tb927.1.3470	0.741761	0.775	0.758921	0.888	2.02008	0.287	2.01606	0.00998	3.46808	0	25.542	18.946	19.384	51.597	51.494	88.582
Tb927.1.3480	0.79996	1	0.711801	0.888	1.88262	0.423	1.89271	0.0241	2.97693	1.01e-13	51.14	40.91	36.402	96.278	96.793	152.241
Tb927.1.3490	0.686013	0.382	0.794462	0.888	2.89519	0.0119	3.39166	1.95e-07	4.40994	0	24.943	17.111	19.817	72.216	84.599	109.999
Tb927.1.350	1	1	1	1	1	1	1	1	1	1	0	0	0	0	0	0
Tb927.1.3500	1.0798	1	0.8727	0.919	4.17996	8.04e-05	4.46738	5.69e-11	5.12936	0	4.191	4.526	3.658	17.519	18.723	21.498
Tb927.1.3510	0.559195	0.0195	0.452619	0.888	2.37649	0.0838	2.0521	0.00767	3.51555	0	8.69	4.859	3.933	20.652	17.833	30.55
Tb927.1.3520	0.860557	1	0.771475	0.888	3.08722	0.00546	3.05051	2.94e-06	4.13594	0	15.726	13.533	12.132	48.548	47.971	65.04
Tb927.1.3530	0.794183	1	0.538564	0.888	3.02312	0.00699	2.85993	1.35e-05	3.86205	0	20.868	16.573	11.238	63.085	59.68	80.591
Tb927.1.3540	0.868139	1	0.798928	0.888	3.33357	0.00203	3.60302	3.73e-08	4.05456	0	18.474	16.038	14.76	61.586	66.564	74.906
Tb927.1.3550	0.694268	0.424	0.737495	0.888	2.96364	0.00894	3.00776	4.09e-06	3.70596	0	79.611	55.272	58.713	235.94	239.452	295.036
Tb927.1.3560	0.992916	1	0.888659	0.928	1.18145	1	1.36087	0.475	1.37795	0.0517	621.489	617.086	552.292	734.256	845.764	856.381
Tb927.1.3570	0.77197	0.987	0.620797	0.888	1.18617	1	1.0254	1	2.17869	1.92e-07	13.037	10.064	8.093	15.464	13.368	28.404
Tb927.1.3580	0.753118	0.865	0.622708	0.888	1.25888	1	1.15295	0.847	3.37451	0	10.419	7.847	6.488	13.117	12.013	35.16
Tb927.1.3590	0.67305	0.31	0.355449	0.888	1.08567	1	1.61464	0.143	2.13133	4.42e-07	2.757	1.856	0.98	2.993	4.452	5.876
Tb927.1.360	1.03773	1	0.729101	0.888	1.09101	1	1.25478	0.664	2.76485	4.91e-12	105.037	109	76.583	114.597	131.798	290.412
Tb927.1.3600	0.733896	0.707	0.898468	0.943	1.29266	1	1.58035	0.173	4.70361	0	2.987	2.192	2.683	3.861	4.72	14.048
Tb927.1.3610	0.591424	0.0538	0.555316	0.888	1.15087	1	0.979065	1	2.61454	7.58e-11	24.66	14.585	13.694	28.381	24.144	64.475
Tb927.1.3620	0.710582	0.526	0.565193	0.888	1.26581	1	1.09774	0.947	2.29774	2.33e-08	10.317	7.331	5.831	13.06	11.326	23.707
Tb927.1.3630	0.848911	1	0.706172	0.888	1.26033	1	1.16419	0.832	2.64813	4.09e-11	12.528	10.635	8.847	15.789	14.584	33.175
Tb927.1.3640	1.02561	1	0.664025	0.888	1.37217	1	1.11792	0.907	1.98272	5.83e-06	13.379	13.722	8.884	18.358	14.957	26.527
Tb927.1.3650	0.82279	1	0.550455	0.888	1.03667	1	1.92521	0.0191	3.77453	0	5.385	4.431	2.964	5.583	10.368	20.327
Tb927.1.3670	0.868505	1	0.847332	0.897	1.43131	1	1.50736	0.248	3.18108	2.48e-15	201.053	174.616	170.359	287.77	303.06	639.566
Tb927.1.3680	1.84963	0.00966	1.398	0.888	4.19002	7.91e-05	4.00587	1.69e-09	2.02281	2.92e-06	0.33	0.61	0.461	1.382	1.321	0.667
Tb927.1.370	0.880908	1	0.718551	0.888	1.51205	1	1.47346	0.293	3.34721	0	638.207	562.202	458.584	964.999	940.371	2136.21
Tb927.1.3700	0.713858	0.55	0.613374	0.888	1.52124	1	2.79784	2.22e-05	5.56427	0	0.334	0.238	0.205	0.508	0.934	1.858
Tb927.1.3710	1.09457	1	0.77821	0.888	1.70181	0.727	1.53591	0.215	0.613044	0.00173	5.578	6.105	4.341	9.492	8.567	3.419
Tb927.1.3720	1.19461	1	0.996803	1	1.92178	0.386	1.65134	0.116	0.516792	1.32e-05	14.905	17.805	14.857	28.643	24.613	7.703
Tb927.1.3730	0.521154	0.0043	0.632309	0.888	1.31789	1	1.67783	0.099	0.656024	0.00795	1822.88	950.003	1152.62	2402.35	3058.49	1195.85
Tb927.1.3740	1	1	1	1	1	1	1	1	1	1	0	0	0	0	0	0
Tb927.1.3750	0.876228	1	1.17238	0.901	2.91905	0.0108	1.78286	0.051	1.07483	0.774	11.205	9.819	13.137	32.709	19.978	12.044
Tb927.1.3760	1.05812	1	1.21357	0.888	2.29639	0.109	1.41368	0.382	3.04493	3.04e-14	50.16	53.075	60.873	115.188	70.911	152.735
Tb927.1.3770	0.552426	0.0153	0.919499	0.974	1.43921	1	0.628024	0.162	0.843338	0.354	0.669	0.369	0.615	0.962	0.42	0.564
Tb927.1.380	0.81192	1	0.682354	0.888	1.10546	1	1.38411	0.432	3.2427	0	41.927	34.041	28.609	46.348	58.031	135.956
Tb927.1.3800	0.804624	1	0.813998	0.888	0.977455	1	0.852306	0.82	1.19391	0.331	103.84	83.552	84.525	101.498	88.503	123.975
Tb927.1.3810	0.9602	1	0.890816	0.931	1.22502	1	1.04353	1	1.32484	0.0938	138.409	132.901	123.297	169.555	144.434	183.37
Tb927.1.3820	0.917188	1	0.807944	0.888	1.25414	1	1.4386	0.344	2.11925	5.46e-07	251.984	231.116	203.589	316.022	362.504	534.017
Tb927.1.3830	0.6438	0.184	0.680031	0.888	3.29446	0.00238	1.95353	0.0157	1.17538	0.386	1381.68	889.527	939.588	4551.9	2699.16	1624.01
Tb927.1.3840	0.912026	1	0.741151	0.888	1.05559	1	0.91629	0.958	1.37235	0.0552	416.158	379.547	308.436	439.291	381.321	571.116
Tb927.1.3850	1.04148	1	1.01486	1	2.01715	0.29	2.22453	0.00207	1.66033	0.00111	170.028	177.081	172.554	342.971	378.232	282.303
Tb927.1.3860	0.884649	1	0.698833	0.888	0.833057	1	0.720764	0.427	1.33954	0.08	764.407	676.232	534.193	636.794	550.957	1023.95
Tb927.1.3870	0.717695	0.583	0.447989	0.888	1.01231	1	0.711552	0.396	1.43391	0.0262	5.369	3.853	2.405	5.435	3.82	7.699
Tb927.1.3880	0.848075	1	0.695825	0.888	1.02613	1	0.952681	1	1.28931	0.136	1762.26	1494.53	1226.22	1808.3	1678.87	2272.09
Tb927.1.3890	0.913503	1	0.741463	0.888	1.18741	1	1.10427	0.935	1.37284	0.0549	154.986	141.58	114.916	184.031	171.146	212.77
Tb927.1.390	0.705874	0.496	0.620238	0.888	1.64662	0.84	2.0147	0.0101	5.49891	0	7.314	5.163	4.536	12.043	14.735	40.217
Tb927.1.3900	0.90413	1	0.863299	0.911	0.917145	1	0.980969	1	1.5865	0.00332	7.331	6.628	6.329	6.723	7.191	11.63
Tb927.1.3910	0.886899	1	0.738953	0.888	0.923659	1	0.862523	0.837	1.27058	0.165	1001.91	888.589	740.362	925.419	864.167	1273
Tb927.1.3920	0.835385	1	0.745064	0.888	0.861479	1	0.919172	0.964	1.32053	0.0981	64.694	54.045	48.201	55.733	59.465	85.431
Tb927.1.3930	0.66454	0.266	0.519252	0.888	1.18084	1	0.869302	0.853	2.15664	2.83e-07	7.833	5.206	4.068	9.25	6.81	16.894
Tb927.1.3940	0.895384	1	0.742117	0.888	1.01304	1	0.863562	0.839	1.16152	0.431	1170.94	1048.44	868.972	1186.2	1011.18	1360.07
Tb927.1.3950	0.784279	1	0.693343	0.888	1.86429	0.446	1.34729	0.499	0.984723	1	1451.37	1138.28	1006.29	2705.77	1955.41	1429.19
Tb927.1.3960	0.689678	0.393	0.518322	0.888	1.40944	1	1.15877	0.838	0.71641	0.0419	29.973	20.672	15.536	42.246	34.732	21.473
Tb927.1.3970	0.850235	1	0.636833	0.888	1.92467	0.383	1.31797	0.549	0.97034	0.969	69.528	59.116	44.278	133.819	91.637	67.466
Tb927.1.3980	0.721072	0.609	0.68352	0.888	1.63635	0.865	1.36059	0.475	1.00705	1	190.142	137.106	129.965	311.137	258.704	191.483
Tb927.1.3990	0.732001	0.691	0.63893	0.888	1.54005	1	1.23045	0.712	0.949242	0.872	98.793	72.317	63.122	152.146	121.56	93.778
Tb927.1.40	0.42654	2.06e-05	0.320536	0.736	0.331027	0.00702	0.587188	0.0852	0.740432	0.0708	0.583	0.249	0.187	0.193	0.342	0.432
Tb927.1.400	0.516417	0.00344	0.506985	0.888	1.29159	1	1.44078	0.341	3.66082	0	25.16	12.993	12.756	32.496	36.249	92.105
Tb927.1.4000	0.797941	1	0.676286	0.888	1.70641	0.719	1.44997	0.328	1.12651	0.558	79.525	63.456	53.782	135.702	115.309	89.586
Tb927.1.4010	0.961002	1	0.766782	0.888	0.895957	1	0.814492	0.719	0.846724	0.368	606.791	583.127	465.276	543.658	494.226	513.784
Tb927.1.4020	0.885463	1	0.754712	0.888	0.833432	1	0.767939	0.577	0.877185	0.506	88.547	78.405	66.827	73.798	67.999	77.672
Tb927.1.4030	0.903784	1	0.494079	0.888	1.18092	1	0.79043	0.646	1.1911	0.338	4.365	3.945	2.157	5.154	3.45	5.199
Tb927.1.4040	0.764722	0.942	0.666639	0.888	1.36107	1	1.31697	0.551	1.56239	0.00469	535.936	409.842	357.276	729.446	705.813	837.341
Tb927.1.4050	0.927114	1	0.730886	0.888	0.90517	1	0.811968	0.71	0.611195	0.00161	1246.56	1155.7	911.094	1128.35	1012.17	761.892
Tb927.1.4060	0.865632	1	0.675161	0.888	0.891033	1	0.772634	0.591	0.631548	0.00347	22.472	19.452	15.172	20.023	17.363	14.192
Tb927.1.4070	0.904126	1	0.674059	0.888	0.870682	1	0.800441	0.676	0.681061	0.0169	81.529	73.712	54.955	70.986	65.259	55.526
Tb927.1.4080	0.978361	1	0.704521	0.888	0.865094	1	0.880903	0.878	0.770797	0.126	84.519	82.69	59.545	73.117	74.453	65.147
Tb927.1.4090	0.787625	1	0.548345	0.888	0.57368	0.639	0.494166	0.00946	0.156861	0	161.628	127.302	88.628	92.723	79.871	25.353
Tb927.1.410	1	1	1	1	1	1	1	1	1	1	0	0	0	0	0	0
Tb927.1.4100	0.866505	1	0.723945	0.888	0.690754	1	0.505578	0.0131	0.159416	0	3144.72	2724.92	2276.61	2172.23	1589.9	501.319
Tb927.1.4120	0.933262	1	0.842425	0.894	0.740554	1	0.541505	0.0329	0.173444	0	95.096	88.749	80.111	70.423	51.495	16.494
Tb927.1.4130	0.87289	1	0.770312	0.888	0.632587	0.989	0.517123	0.0182	0.178648	0	292.971	255.732	225.679	185.33	151.502	52.339
Tb927.1.4140	0.919244	1	0.748728	0.888	1.12026	1	0.960709	1	1.18252	0.364	283.673	260.764	212.393	317.788	272.527	335.45
Tb927.1.4150	0.94461	1	0.888635	0.928	1.34399	1	1.25963	0.656	1.39395	0.0428	26.634	25.158	23.668	35.796	33.549	37.126
Tb927.1.4160	0.909581	1	0.732758	0.888	0.959717	1	0.805751	0.692	0.725691	0.0517	340.179	309.42	249.269	326.476	274.099	246.865
Tb927.1.4170	0.622628	0.117	1.08568	0.976	0.758551	1	0.651081	0.215	0.679474	0.0161	0.175	0.109	0.19	0.133	0.114	0.119
Tb927.1.4180	0.933883	1	0.719823	0.888	0.956312	1	0.793169	0.653	1.01777	1	690.351	644.707	496.93	660.191	547.565	702.618
Tb927.1.4190	0.837765	1	0.695823	0.888	0.889914	1	0.859341	0.832	1.09834	0.671	21.672	18.156	15.08	19.286	18.624	23.803
Tb927.1.420	0.974917	1	0.756244	0.888	0.868328	1	0.743464	0.503	0.793064	0.181	5909.65	5761.42	4469.14	5131.51	4393.61	4686.73
Tb927.1.4200	0.847815	1	0.722635	0.888	0.858902	1	0.798562	0.669	1.00297	1	35.457	30.061	25.622	30.454	28.314	35.562
Tb927.1.4210	0.862083	1	0.664686	0.888	0.972243	1	1.07152	0.994	1.36219	0.062	19	16.379	12.629	18.472	20.358	25.881
Tb927.1.4220	0.901822	1	0.761171	0.888	0.93726	1	0.924313	0.975	0.774071	0.133	566.4	510.792	431.127	530.864	523.531	438.433
Tb927.1.4230	0.886341	1	0.749381	0.888	1.11055	1	1.02905	1	0.885021	0.544	873.115	773.878	654.296	969.634	898.481	772.725
Tb927.1.4240	1.00605	1	0.769392	0.888	1.22807	1	1.07832	0.98	0.988596	1	190.539	191.691	146.599	233.996	205.462	188.366
Tb927.1.4250	0.903212	1	0.720653	0.888	1.07455	1	0.854853	0.824	0.894557	0.591	652.913	589.719	470.524	701.586	558.144	584.068
Tb927.1.4260	0.822701	1	0.506715	0.888	0.97578	1	0.704405	0.373	0.850404	0.384	14.976	12.32	7.588	14.613	10.549	12.735
Tb927.1.4270	0.775867	1	0.733462	0.888	1.33604	1	1.13497	0.878	1.04202	0.923	50.833	39.44	37.284	67.916	57.694	52.969
Tb927.1.4280	1.00292	1	0.827928	0.888	1.49898	1	1.32056	0.545	1.22573	0.251	593.9	595.637	491.707	890.246	784.281	727.961
Tb927.1.4290	0.664102	0.264	0.543526	0.888	0.979866	1	1.02441	1	0.889317	0.566	19.645	13.047	10.678	19.25	20.125	17.471
Tb927.1.430	1	1	1	1	1	1	1	1	1	1	0	0	0	0	0	0
Tb927.1.4300	0.873206	1	0.724458	0.888	1.2507	1	1.15878	0.838	0.937372	0.81	404.747	353.428	293.222	506.218	469.014	379.398
Tb927.1.4310	0.859228	1	0.784719	0.888	1.07503	1	1.05704	1	0.954517	0.899	3610.38	3102.13	2833.13	3881.26	3816.32	3446.16
Tb927.1.4320	0.782379	1	0.612667	0.888	0.861685	1	0.890286	0.898	0.921539	0.727	97.407	76.21	59.678	83.934	86.72	89.765
Tb927.1.4330	0.910001	1	0.605844	0.888	1.07685	1	1.10814	0.925	1.14537	0.486	77.33	70.37	46.85	83.272	85.692	88.571
Tb927.1.4340	0.953063	1	0.847101	0.897	1.07217	1	1.1942	0.787	1.40783	0.0362	602.733	574.442	510.576	646.234	719.785	848.543
Tb927.1.4350	1.00996	1	0.876891	0.923	1.10375	1	1.13336	0.88	1.49213	0.0123	95.251	96.2	83.525	105.133	107.954	142.127
Tb927.1.4360	3.51693	3.46e-12	1.03245	1	2.31213	0.104	1.01822	1	5.32303	0	0.378	1.328	0.39	0.873	0.385	2.011
Tb927.1.4370	0.843727	1	0.704339	0.888	1.15781	1	1.12139	0.902	1.40059	0.0395	897.725	757.434	632.302	1039.39	1006.7	1257.35
Tb927.1.4380	1.00758	1	0.801111	0.888	1.18811	1	1.02426	1	1.57348	0.004	473.76	477.349	379.534	562.877	485.254	745.452
Tb927.1.4390	0.775213	1	0.639305	0.888	1.12678	1	0.805482	0.691	0.752438	0.0896	2	1.55	1.279	2.254	1.611	1.505
Tb927.1.4400	0.757791	0.896	0.645517	0.888	1.23699	1	1.00362	1	0.959982	0.924	420.411	318.584	271.383	520.046	421.932	403.587
Tb927.1.4410	0.854177	1	0.715278	0.888	1.02878	1	0.967367	1	1.08148	0.744	1005.69	859.039	719.35	1034.64	972.874	1087.64
Tb927.1.4420	0.854378	1	0.718555	0.888	0.891141	1	0.653147	0.219	0.317073	4.86e-15	1448.96	1237.96	1041.16	1291.23	946.384	459.426
Tb927.1.4430	0.932938	1	0.782645	0.888	0.921707	1	0.733516	0.47	0.38529	1.08e-10	89.42	83.424	69.984	82.419	65.591	34.453
Tb927.1.4440	0.767963	0.964	0.680978	0.888	0.856097	1	0.662173	0.244	0.457736	1.73e-07	124.51	95.619	84.788	106.592	82.447	56.993
Tb927.1.4450	0.920694	1	0.696554	0.888	1.11249	1	0.913337	0.952	1.17171	0.397	1052.7	969.211	733.26	1171.11	961.467	1233.46
Tb927.1.4460	0.972057	1	0.716126	0.888	1.29594	1	1.17365	0.82	1.52946	0.0074	19.562	19.015	14.009	25.351	22.959	29.919
Tb927.1.4470	0.962573	1	0.771325	0.888	1.07165	1	0.921335	0.968	1.30354	0.118	378.627	364.456	292.044	405.756	348.842	493.556
Tb927.1.4480	0.936205	1	0.82931	0.888	0.706073	1	0.662335	0.245	0.711839	0.0376	1575.81	1475.28	1306.83	1112.64	1043.71	1121.72
Tb927.1.4490	1.03152	1	0.768713	0.888	1.16509	1	1.08639	0.966	1.2491	0.203	377.245	389.138	289.994	439.525	409.837	471.218
Tb927.1.450	1	1	1	1	1	1	1	1	1	1	0	0	0	0	0	0
Tb927.1.4500	0.915143	1	0.819524	0.888	1.19537	1	1.12476	0.896	1.20467	0.302	648.2	593.195	531.215	774.84	729.07	780.865
Tb927.1.4510	0.88132	1	0.758848	0.888	1.10947	1	1.08123	0.975	1.19103	0.339	223.12	196.64	169.314	247.546	241.243	265.744
Tb927.1.4520	0.738564	0.745	0.643168	0.888	1.6804	0.773	2.03598	0.00863	2.60721	8.67e-11	404.992	299.112	260.478	680.547	824.555	1055.9
Tb927.1.4530	0.807453	1	0.925655	0.984	2.0199	0.287	2.58151	0.000124	3.23376	0	12.742	10.288	11.794	25.737	32.893	41.204
Tb927.1.4540	0.864384	1	0.733643	0.888	1.25471	1	1.23225	0.709	3.11771	7.22e-15	202.714	175.222	148.719	254.347	249.794	632.002
Tb927.1.4550	0.893267	1	0.672095	0.888	1.15241	1	0.979655	1	2.15691	2.82e-07	40.585	36.254	27.277	46.771	39.76	87.539
Tb927.1.4560	0.894244	1	0.734514	0.888	1.39393	1	1.29126	0.596	3.28598	0	242.902	217.213	178.415	338.587	313.65	798.17
Tb927.1.4570	1.04085	1	0.55666	0.888	0.981729	1	1.6986	0.0873	1.53635	0.00673	2.285	2.378	1.272	2.243	3.882	3.511
Tb927.1.4580	0.870708	1	0.668786	0.888	1.32952	1	1.35133	0.491	3.2264	0	181.85	158.338	121.619	241.772	245.738	586.721
Tb927.1.4590	0.779044	1	0.623062	0.888	1.00183	1	0.930434	0.987	2.15635	2.84e-07	57.473	44.774	35.809	57.578	53.475	123.933
Tb927.1.460	0.785045	1	0.620449	0.888	1.54316	1	1.64288	0.121	2.77374	4.18e-12	53.82	42.251	33.393	83.053	88.421	149.284
Tb927.1.4600	0.835975	1	0.704956	0.888	1.21281	1	1.119	0.906	2.95412	1.55e-13	229.355	191.735	161.685	278.163	256.648	677.54
Tb927.1.4610	0.810332	1	0.565397	0.888	0.785034	1	0.76429	0.568	2.358	7.85e-09	9.031	7.318	5.106	7.09	6.903	21.296
Tb927.1.4620	0.839145	1	0.64402	0.888	1.18132	1	0.892366	0.903	2.25688	4.79e-08	47.022	39.459	30.283	55.549	41.961	106.124
Tb927.1.4630	0.857933	1	0.690973	0.888	1.35153	1	1.28966	0.599	3.1929	2.48e-15	242.606	208.14	167.635	327.89	312.879	774.618
Tb927.1.4640	0.700246	0.457	0.657671	0.888	1.13185	1	0.960909	1	2.04405	2.02e-06	9.924	6.949	6.527	11.232	9.536	20.285
Tb927.1.4650	0.931157	1	0.86162	0.909	4.06303	0.000123	5.64086	0	9.1562	0	335.304	312.221	288.905	1362.35	1891.4	3070.11
Tb927.1.4660	0.919444	1	0.787894	0.888	4.52744	2.21e-05	6.67965	0	10.3485	0	73.277	67.374	57.735	331.757	489.464	758.31
Tb927.1.4670	1.06554	1	0.846409	0.896	4.10616	0.000107	6.35976	0	10.5092	0	52.003	55.411	44.015	213.531	330.724	546.508
Tb927.1.4680	0.981092	1	0.790487	0.888	1.12448	1	1.03445	1	1.19975	0.315	335.481	329.138	265.193	377.241	347.04	402.493
Tb927.1.4690	1.16567	1	0.976465	1	1.22725	1	1.00443	1	0.639923	0.00467	909.206	1059.83	887.807	1115.83	913.232	581.821
Tb927.1.470	0.908169	1	0.681715	0.888	1.33852	1	1.62248	0.137	3.96799	0	42.431	38.535	28.926	56.795	68.843	168.366
Tb927.1.4700	0.864575	1	0.641849	0.888	1.1034	1	1.05256	1	1.03041	0.97	414.413	358.291	265.99	457.261	436.192	427.015
Tb927.1.4710	0.769262	0.967	0.622285	0.888	1.14369	1	1.0861	0.967	1.70158	0.000589	96.296	74.077	59.924	110.134	104.587	163.856
Tb927.1.4720	1.00812	1	0.815246	0.888	0.988983	1	0.769387	0.582	0.945927	0.855	702.389	708.092	572.62	694.651	540.409	664.409
Tb927.1.4730	0.848788	1	0.734922	0.888	1.03421	1	0.891674	0.902	0.761261	0.106	192.17	163.112	141.23	198.744	171.353	146.291
Tb927.1.4740	0.866156	1	0.738519	0.888	1.10745	1	0.974441	1	1.13176	0.537	1189.11	1029.95	878.176	1316.87	1158.71	1345.78
Tb927.1.4750	0.915227	1	0.797786	0.888	1.15104	1	1.03815	1	1.23074	0.24	56.991	52.16	45.467	65.599	59.165	70.141
Tb927.1.4760	0.897102	1	0.711411	0.888	1.02003	1	0.984768	1	1.43295	0.0265	912.098	818.244	648.877	930.362	898.205	1306.99
Tb927.1.4770	0.931264	1	0.566688	0.888	0.70507	1	0.960097	1	2.42504	2.37e-09	2.033	1.893	1.152	1.433	1.952	4.93
Tb927.1.4780	0.928804	1	0.732971	0.888	1.04967	1	1.00114	1	1.19264	0.334	782.394	726.69	573.472	821.254	783.284	933.117
Tb927.1.4790	0.876032	1	0.758586	0.888	1.10998	1	1.10851	0.925	1.43735	0.0251	54.979	48.163	41.706	61.025	60.944	79.023
Tb927.1.480	0.913338	1	0.716214	0.888	1.52771	1	1.54289	0.208	3.47994	0	575.125	525.284	411.913	878.626	887.356	2001.4
Tb927.1.4800	0.92138	1	0.84396	0.894	0.934847	1	0.911366	0.947	1.01992	1	327.96	302.176	276.785	306.592	298.891	334.491
Tb927.1.4810	1	1	1	1	1	1	1	1	1	1	0	0	0	0	0	0
Tb927.1.4820	1.57151	0.157	1.13406	0.928	1.87725	0.428	1.38742	0.427	0.937551	0.811	15.198	23.883	17.235	28.53	21.086	14.249
Tb927.1.4830	1.12126	1	0.885714	0.928	1.11154	1	1.02845	1	1.03997	0.932	501.4	562.202	444.097	557.327	515.663	521.44
Tb927.1.4840	1.05489	1	0.922815	0.979	1.09042	1	1.0105	1	1.16124	0.432	161.046	169.886	148.616	175.607	162.737	187.014
Tb927.1.4850	0.945128	1	0.457893	0.888	1.22331	1	1.3983	0.406	2.47323	9.91e-10	3.767	3.56	1.725	4.608	5.267	9.316
Tb927.1.4860	1	1	1	1	1	1	1	1	1	1	0	0	0	0	0	0
Tb927.1.4870	0.980363	1	0.715758	0.888	1.036	1	1.97453	0.0134	5.53602	0	5.177	5.076	3.706	5.364	10.223	28.662
Tb927.1.4880	0.749693	0.839	0.423554	0.888	0.999645	1	2.92224	8.1e-06	12.1524	0	0.871	0.653	0.369	0.871	2.546	10.588
Tb927.1.4890	1.06898	1	0.721257	0.888	1.16039	1	4.09454	8.81e-10	28.4836	0	3.321	3.55	2.395	3.854	13.599	94.598
Tb927.1.490	0.906036	1	0.639883	0.888	1.05802	1	1.42425	0.365	3.26451	0	55.629	50.401	35.596	58.856	79.229	181.6
Tb927.1.4900	1.22782	1	0.589582	0.888	1.0728	1	3.01262	3.95e-06	23.1469	0	3.711	4.556	2.188	3.981	11.179	85.893
Tb927.1.4910	0.752826	0.862	0.482613	0.888	1.03599	1	1.47334	0.293	7.05042	0	6.428	4.839	3.102	6.659	9.47	45.319
Tb927.1.4920	0.825097	1	0.929671	0.991	2.828	0.0152	2.94512	6.73e-06	4.03185	0	2.727	2.25	2.535	7.712	8.031	10.995
Tb927.1.4930	0.871174	1	0.574804	0.888	1.81832	0.51	1.77036	0.0555	3.37805	0	5.591	4.871	3.214	10.167	9.899	18.888
Tb927.1.4940	0.596987	0.0636	0.671918	0.888	1.7645	0.601	1.68463	0.095	2.10571	6.92e-07	3.428	2.046	2.303	6.048	5.774	7.217
Tb927.1.4950	0.795744	1	0.701455	0.888	1.48411	1	1.91988	0.0198	4.67994	0	2.318	1.844	1.626	3.44	4.45	10.847
Tb927.1.4960	1.14835	1	0.31217	0.633	1.19771	1	1.65533	0.113	2.42221	2.49e-09	1.108	1.273	0.346	1.328	1.835	2.685
Tb927.1.4970	0.865576	1	0.673646	0.888	1.18954	1	1.26692	0.644	1.77855	0.000176	23.621	20.446	15.912	28.099	29.926	42.012
Tb927.1.4980	0.677234	0.335	0.572985	0.888	0.957851	1	0.906911	0.937	1.4054	0.0373	5.377	3.641	3.081	5.15	4.876	7.557
Tb927.1.4990	0.923058	1	0.649584	0.888	1.1529	1	1.1311	0.883	1.40221	0.0387	7.661	7.072	4.977	8.833	8.666	10.743
Tb927.1.50	0.798872	1	0.686005	0.888	1.35597	1	2.07075	0.00662	4.00593	0	4.975	3.974	3.413	6.746	10.302	19.929
Tb927.1.500	1	1	1	1	1	1	1	1	1	1	0	0	0	0	0	0
Tb927.1.5000	0.794572	1	0.669338	0.888	0.973148	1	0.858899	0.832	0.664393	0.0104	602.449	478.689	403.242	586.272	517.443	400.263
Tb927.1.5010	1.00509	1	0.790701	0.888	0.720186	1	0.705237	0.376	1.22324	0.257	25.253	25.381	19.967	18.187	17.809	30.89
Tb927.1.5020	0.85641	1	0.671003	0.888	1.00981	1	1.00187	1	1.22549	0.252	40.471	34.66	27.156	40.868	40.547	49.597
Tb927.1.5030	0.912267	1	0.785711	0.888	0.911841	1	0.759267	0.551	1.04885	0.893	349.439	318.781	274.558	318.632	265.317	366.51
Tb927.1.5040	0.877329	1	0.881901	0.928	1.034	1	0.770177	0.584	1.09415	0.689	29.631	25.996	26.132	30.639	22.821	32.421
Tb927.1.5050	1.04272	1	0.706988	0.888	1.45042	1	1.61522	0.143	2.97873	9.88e-14	16.769	17.485	11.855	24.322	27.085	49.95
Tb927.1.5060	1.18167	1	0.963813	1	2.0748	0.235	2.39179	0.000564	7.19799	0	35.528	41.982	34.242	73.713	84.975	255.727
Tb927.1.5070	2.02392	0.00126	0.555471	0.888	1.79692	0.54	1.92632	0.019	7.99767	0	3.495	7.073	1.941	6.28	6.732	27.951
Tb927.1.5080	1.17988	1	0.532278	0.888	1.57398	1	3.73529	1.37e-08	14.4608	0	3.716	4.385	1.978	5.849	13.881	53.74
Tb927.1.5090	1	1	1	1	1	1	1	1	1	1	0	0	0	0	0	0
Tb927.1.5100	0.693544	0.418	0.557384	0.888	1.42214	1	6.29131	0	39.8619	0	5.55	3.849	3.093	7.893	34.915	221.223
Tb927.1.5110	0.642776	0.181	0.594178	0.888	0.573718	0.639	1.23299	0.707	10.0263	0	5.385	3.462	3.2	3.09	6.64	53.995
Tb927.1.5120	1.41606	0.497	0.859497	0.907	1.62985	0.878	3.39332	1.93e-07	18.1903	0	2.849	4.035	2.449	4.644	9.669	51.831
Tb927.1.5130	2.18292	0.000161	0.877632	0.923	1.815	0.513	3.39389	1.93e-07	11.3245	0	0.115	0.251	0.101	0.208	0.39	1.3
Tb927.1.5140	0.724094	0.629	0.438765	0.888	1.04855	1	1.41445	0.381	3.09188	1.19e-14	9.04	6.546	3.967	9.479	12.787	27.952
Tb927.1.5150	1.71213	0.0436	0.995049	1	0.757165	1	0.649892	0.212	11.1489	0	0.176	0.3	0.175	0.133	0.114	1.957
Tb927.1.5160	3.27394	8.43e-11	2.32471	0.888	1.72671	0.674	8.46633	0	68.4971	0	0.172	0.563	0.4	0.297	1.456	11.778
Tb927.1.5170	0.817047	1	0.512245	0.888	0.886214	1	3.64473	2.7e-08	35.7688	0	1.672	1.366	0.856	1.481	6.093	59.791
Tb927.1.5180	0.774195	1	0.297957	0.507	1.24913	1	1.5398	0.211	14.4689	0	0.335	0.259	0.1	0.418	0.515	4.84
Tb927.1.5190	3.80925	1.09e-13	0.951017	1	4.7199	1.06e-05	2.97027	5.49e-06	40.1214	0	0.33	1.258	0.314	1.559	0.981	13.252
Tb927.1.520	1	1	1	1	1	1	1	1	1	1	0	0	0	0	0	0
Tb927.1.5200	0.893705	1	0.501178	0.888	0.715915	1	1.72127	0.0762	11.2385	0	2.906	2.597	1.456	2.08	5.001	32.654
Tb927.1.5210	1	1	1	1	1	1	1	1	1	1	0	0	0	0	0	0
Tb927.1.5220	1	1	1	1	1	1	1	1	1	1	0	0	0	0	0	0
Tb927.1.5230	1	1	1	1	1	1	1	1	1	1	0	0	0	0	0	0
Tb927.1.5235	1	1	1	1	1	1	1	1	1	1	0	0	0	0	0	0
Tb927.1.5240	0.307194	1.07e-10	1.43057	0.888	0.56217	0.575	3.66105	2.38e-08	30.5928	0	0.355	0.109	0.508	0.2	1.3	10.863
Tb927.1.5250	0.623695	0.12	0.581296	0.888	0.759852	1	1.00236	1	3.80361	0	0.175	0.109	0.102	0.133	0.175	0.665
Tb927.1.5260	1.28622	1	0.595493	0.888	0.785952	1	2.02793	0.00915	9.86628	0	0.169	0.217	0.101	0.133	0.343	1.668
Tb927.1.5270	0.949995	1	1.65651	0.888	1.15738	1	0.993409	1	1.5534	0.00533	0.115	0.109	0.19	0.133	0.114	0.178
Tb927.1.5280	1	1	1	1	1	1	1	1	1	1	0	0	0	0	0	0
Tb927.1.5290	0.950003	1	0.88801	0.928	1.15739	1	0.993417	1	1.55342	0.00533	0.115	0.109	0.102	0.133	0.114	0.178
Tb927.1.530	1.01162	1	0.814179	0.888	1.1932	1	1.06083	1	1.00187	1	309.184	312.777	251.732	368.917	327.992	309.764
Tb927.1.5300	1	1	1	1	1	1	1	1	1	1	0	0	0	0	0	0
Tb927.1.5310	0.950003	1	0.888011	0.928	1.15739	1	1.44691	0.332	1.03674	0.942	0.115	0.109	0.102	0.133	0.166	0.119
Tb927.1.5320	1	1	1	1	1	1	1	1	1	1	0	0	0	0	0	0
Tb927.1.5330	1.45186	0.39	0.887983	0.928	3.59053	0.000763	1.92661	0.019	1.03671	0.942	0.115	0.167	0.102	0.412	0.221	0.119
Tb927.1.5340	1	1	1	1	1	1	1	1	1	1	0	0	0	0	0	0
Tb927.1.540	1.07244	1	0.785123	0.888	0.975276	1	0.838227	0.788	1.02504	0.994	1060.87	1137.73	832.916	1034.64	889.252	1087.44
Tb927.1.550	0.887228	1	0.815329	0.888	0.913293	1	1.26668	0.644	1.57983	0.00365	24.848	22.046	20.259	22.693	31.474	39.256
Tb927.1.560	1.19845	1	0.903496	0.95	0.945654	1	0.772475	0.591	0.946815	0.86	417.675	500.562	377.368	394.976	322.644	395.461
Tb927.1.570	0.920343	1	0.822495	0.888	0.780257	1	0.634937	0.177	0.576625	0.000354	515.113	474.08	423.678	401.92	327.064	297.027
Tb927.1.580	0.674618	0.32	0.670573	0.888	1.18153	1	1.04031	1	0.245149	0	2468.23	1665.11	1655.13	2916.3	2567.71	605.084
Tb927.1.590	0.702159	0.47	0.671033	0.888	1.11329	1	0.943582	1	0.302061	0	453.416	318.371	304.257	504.786	427.836	136.96
Tb927.1.60	1	1	1	1	1	1	1	1	1	1	0	0	0	0	0	0
Tb927.1.600	0.723888	0.628	0.706853	0.888	1.11415	1	0.988125	1	0.307493	0	2312.8	1674.21	1634.81	2576.81	2285.34	711.17
Tb927.1.610	1.07303	1	0.853349	0.902	1.34421	1	1.46914	0.299	1.85777	4.83e-05	230.2	247.011	196.441	309.438	338.197	427.66
Tb927.1.620	0.883588	1	0.841258	0.894	0.927518	1	1.07239	0.992	1.16007	0.436	42.837	37.85	36.037	39.732	45.938	49.694
Tb927.1.630	0.857674	1	0.755873	0.888	0.851887	1	0.82429	0.749	0.957632	0.914	198.141	169.941	149.77	168.794	163.326	189.746
Tb927.1.640	0.835696	1	0.700853	0.888	0.91474	1	0.832852	0.775	1.0033	1	1765.47	1475.4	1237.34	1614.95	1470.38	1771.29
Tb927.1.650	0.837155	1	0.765382	0.888	1.05889	1	0.963451	1	1.55214	0.00542	91.988	77.008	70.406	97.405	88.626	142.778
Tb927.1.660	0.798946	1	0.70809	0.888	0.835244	1	0.727788	0.45	0.806657	0.222	43.165	34.486	30.564	36.053	31.415	34.819
Tb927.1.670	0.9209	1	0.72771	0.888	0.885186	1	0.664675	0.252	0.837405	0.33	664.377	611.824	483.474	588.097	441.594	556.352
Tb927.1.680	0.798792	1	0.751879	0.888	0.771098	1	0.683052	0.307	1.00565	1	77.045	61.543	57.929	59.409	52.626	77.481
Tb927.1.690	0.957113	1	0.787086	0.888	0.86487	1	0.757039	0.545	1.12593	0.56	236.241	226.109	185.942	204.318	178.844	265.991
Tb927.1.70	1.01097	1	0.662717	0.888	1.01127	1	1.00657	1	1.79649	0.000131	544.681	550.656	360.969	550.818	548.262	978.513
Tb927.1.700	0.723304	0.624	0.578954	0.888	1.18856	1	1.4337	0.351	1.81017	0.000106	812.738	587.857	470.538	965.985	1165.22	1471.19
Tb927.1.710	0.679751	0.35	0.519682	0.888	0.492141	0.274	0.468278	0.00408	0.294041	0	2289.05	1555.98	1189.58	1126.53	1071.91	673.073
Tb927.1.720	0.745966	0.81	0.617742	0.888	0.839827	1	0.700171	0.36	0.558424	0.000144	1192.35	889.454	736.565	1001.37	834.85	665.838
Tb927.1.730	0.980575	1	0.744453	0.888	0.808329	1	0.571544	0.064	0.565021	0.000202	917.827	899.998	683.279	741.906	524.579	518.591
Tb927.1.740	0.846025	1	0.681515	0.888	0.804129	1	0.603107	0.112	0.734228	0.0621	587.822	497.312	400.61	472.685	354.52	431.596
Tb927.1.750	0.86622	1	0.725804	0.888	1.09497	1	1.0422	1	1.11879	0.588	2049.3	1775.15	1487.39	2243.92	2135.79	2292.74
Tb927.1.760	0.86405	1	0.677308	0.888	0.908898	1	0.780037	0.614	1.21483	0.277	564.11	487.42	382.076	512.719	440.027	685.298
Tb927.1.770	2.2378	8.19e-05	3.0904	0.747	1.55389	1	3.34222	2.81e-07	1.61453	0.00221	0.414	0.927	1.28	0.643	1.384	0.669
Tb927.1.780	0.878334	1	0.704754	0.888	1.01957	1	0.878867	0.875	1.1764	0.383	368.463	323.633	259.676	375.674	323.83	433.458
Tb927.1.790	1.00868	1	0.801324	0.888	0.97862	1	0.745007	0.508	1.22114	0.262	452.608	456.538	362.686	442.931	337.196	552.7
Tb927.1.80	0.786999	1	0.600847	0.888	1.09846	1	1.6913	0.0915	3.65548	0	55.741	43.868	33.492	61.23	94.275	203.76
Tb927.1.800	0.872727	1	0.660838	0.888	1.03679	1	1.27402	0.63	1.61173	0.0023	86.074	75.119	56.881	89.241	109.66	138.728
Tb927.1.810	0.933095	1	0.814834	0.888	1.03	1	1.03361	1	1.26244	0.179	104.717	97.711	85.327	107.858	108.237	132.198
Tb927.1.820	0.937309	1	0.735515	0.888	1.02754	1	0.952819	1	1.18028	0.37	447.701	419.635	329.291	460.032	426.578	528.411
Tb927.1.830	1.03742	1	0.718884	0.888	0.84886	1	0.733761	0.471	1.15626	0.449	746.987	774.942	536.997	634.088	548.11	863.71
Tb927.1.840	0.916711	1	0.728444	0.888	0.860051	1	0.789297	0.644	0.899199	0.614	340.846	312.457	248.287	293.145	269.028	306.488
Tb927.1.850	0.81469	1	0.731382	0.888	0.930101	1	0.808869	0.7	0.72689	0.053	215.418	175.499	157.553	200.36	174.245	156.585
Tb927.1.860	1.00844	1	0.775289	0.888	1.07638	1	0.861098	0.835	0.762645	0.109	892.157	899.69	691.679	960.298	768.234	680.399
Tb927.1.870	0.973023	1	0.816257	0.888	0.98325	1	0.842392	0.798	1.0155	1	515.058	501.163	420.419	506.43	433.88	523.039
Tb927.1.880	1.25776	1	0.925935	0.984	0.970156	1	0.689915	0.329	0.690331	0.0218	4389.06	5520.4	4063.98	4258.07	3028.08	3029.9
Tb927.1.890	0.880308	1	0.755059	0.888	1.40568	1	1.52358	0.228	2.30126	2.19e-08	260.398	229.23	196.616	366.036	396.737	599.242
Tb927.1.90	1	1	1	1	1	1	1	1	1	1	0	0	0	0	0	0
Tb927.1.900	0.60235	0.0737	0.142732	0.00113	1.30164	1	1.20164	0.774	5.01546	0	1.342	0.808	0.192	1.747	1.613	6.732
Tb927.1.910	1.20712	1	0.808108	0.888	1.06406	1	1.73558	0.07	2.40105	3.64e-09	0.241	0.291	0.195	0.256	0.418	0.579
Tb927.1.920	0.623869	0.12	0.581183	0.888	2.28385	0.114	1.89583	0.0235	2.37994	5.32e-09	0.175	0.109	0.102	0.399	0.331	0.416
Tb927.1.930	1.85793	0.00886	0.509942	0.888	1.47543	1	1.67084	0.103	3.8023	0	0.608	1.13	0.31	0.897	1.016	2.313
Tb927.1.940	0.949504	1	0.50273	0.888	2.26141	0.122	1.58525	0.169	4.13249	0	3.475	3.3	1.747	7.859	5.509	14.362
Tb927.1.950	0.606021	0.0811	0.575423	0.888	0.677802	1	0.856188	0.828	2.51584	4.59e-10	2.938	1.78	1.69	1.991	2.515	7.39
Tb927.1.960	0.683262	0.367	0.356262	0.888	0.998137	1	0.85138	0.817	1.92207	1.64e-05	10.05	6.867	3.58	10.031	8.557	19.317
Tb927.1.970	0.899877	1	0.670839	0.888	1.04112	1	0.917289	0.96	1.63869	0.00155	17.567	15.808	11.784	18.289	16.114	28.786
Tb927.1.980	2.19871	0.000133	0.932899	0.995	1.49322	1	1.22577	0.724	2.20609	1.19e-07	2.038	4.482	1.902	3.044	2.499	4.497
Tb927.1.990	0.848381	1	0.736169	0.888	0.919966	1	0.843264	0.799	1.0688	0.801	439.641	372.984	323.65	404.455	370.734	469.889
Tb927.10.10	0.95	1	0.888008	0.928	2.17688	0.161	0.993414	1	1.03674	0.942	0.115	0.109	0.102	0.25	0.114	0.119
Tb927.10.100	1	1	1	1	1	1	1	1	1	1	0	0	0	0	0	0
Tb927.10.1000	0.826482	1	0.508669	0.888	1.12329	1	1.10933	0.923	0.552718	0.000108	417.089	344.717	212.16	468.511	462.692	230.533
Tb927.10.10000	0.854489	1	0.75661	0.888	1.24367	1	1.13826	0.874	0.570387	0.000263	1585.18	1354.52	1199.37	1971.44	1804.36	904.167
Tb927.10.10010	1.60842	0.116	1.14006	0.923	1.01567	1	0.933907	0.995	0.99686	1	189.575	304.916	216.127	192.546	177.045	188.98
Tb927.10.10020	0.957627	1	0.730808	0.888	1.11165	1	0.977139	1	1.54236	0.00622	422.911	404.991	309.067	470.131	413.243	652.283
Tb927.10.10030	0.920814	1	0.777589	0.888	1.13581	1	0.847215	0.808	0.811868	0.238	126.172	116.181	98.11	143.307	106.895	102.435
Tb927.10.10040	0.918447	1	0.690422	0.888	0.988076	1	0.896406	0.912	0.928517	0.764	106.658	97.959	73.639	105.386	95.609	99.034
Tb927.10.10050	0.995888	1	0.765083	0.888	1.20902	1	0.911295	0.947	0.818222	0.259	2720.83	2709.64	2081.66	3289.55	2479.48	2226.24
Tb927.10.10060	0.995645	1	0.769584	0.888	1.22772	1	0.936758	0.998	0.841276	0.345	204.385	203.495	157.292	250.928	191.46	171.944
Tb927.10.10070	1.12031	1	0.76076	0.888	1.03897	1	0.913104	0.951	1.17558	0.385	350.228	392.364	266.439	363.878	319.795	411.721
Tb927.10.10080	0.954436	1	0.82595	0.888	0.889364	1	0.719002	0.42	0.790298	0.173	164.536	157.039	135.899	146.333	118.302	130.033
Tb927.10.10090	0.967362	1	0.834529	0.888	0.902186	1	0.823806	0.749	1.00942	1	1193.66	1154.7	996.142	1076.9	983.343	1204.9
Tb927.10.1010	1.43694	0.432	0.907765	0.956	2.92803	0.0104	3.32223	3.28e-07	2.40727	3.26e-09	1.306	1.877	1.186	3.825	4.34	3.145
Tb927.10.10100	0.804093	1	0.666356	0.888	1.04664	1	1.02726	1	1.87787	3.43e-05	665.08	534.786	443.18	696.098	683.207	1248.93
Tb927.10.10110	0.871386	1	0.784659	0.888	0.99064	1	0.839117	0.791	1.16976	0.404	138.781	120.932	108.896	137.482	116.453	162.34
Tb927.10.10120	0.903942	1	0.711001	0.888	0.974957	1	0.806217	0.693	0.894339	0.59	745.539	673.924	530.079	726.869	601.066	666.764
Tb927.10.10130	0.889042	1	0.77169	0.888	1.00984	1	0.820368	0.739	0.782773	0.154	746.15	663.358	575.796	753.494	612.117	584.066
Tb927.10.10140	0.908752	1	0.793083	0.888	0.882992	1	0.605206	0.115	0.570947	0.00027	1207.14	1096.99	957.365	1065.9	730.571	689.215
Tb927.10.10150	1.01268	1	0.804937	0.888	0.954073	1	0.821772	0.743	1.08956	0.708	492.989	499.239	396.825	470.347	405.124	537.142
Tb927.10.10160	0.908718	1	0.768904	0.888	1.06856	1	0.984374	1	1.0575	0.854	462.019	419.845	355.249	493.693	454.8	488.587
Tb927.10.10170	0.894351	1	0.743167	0.888	1.1202	1	0.908924	0.941	1.33557	0.0834	419.374	375.068	311.665	469.782	381.179	560.103
Tb927.10.10180	0.912505	1	0.75026	0.888	0.992184	1	0.788376	0.641	1.29156	0.133	254.63	232.351	191.039	252.64	200.744	328.869
Tb927.10.10190	0.837107	1	0.707712	0.888	1.15862	1	1.05014	1	1.14264	0.497	964.587	807.462	682.649	1117.59	1012.96	1102.18
Tb927.10.1020	2.34801	1.99e-05	3.12084	0.736	3.33103	0.00204	4.61146	2.06e-11	6.72088	0	0.674	1.582	2.102	2.244	3.107	4.528
Tb927.10.10200	0.904866	1	0.771252	0.888	1.44666	1	1.40632	0.394	1.87314	3.72e-05	309.92	280.437	239.027	448.35	435.846	580.525
Tb927.10.10210	1.23187	1	0.803266	0.888	1.33797	1	2.00254	0.011	2.9943	7.49e-14	146.639	180.64	117.79	196.199	293.651	439.083
Tb927.10.10220	1.15969	1	0.740162	0.888	1.18548	1	1.79926	0.0458	2.71138	1.3e-11	214.669	248.95	158.89	254.487	386.245	582.049
Tb927.10.10230	1.52267	0.238	0.864004	0.911	1.27579	1	1.57378	0.178	3.28308	0	207.132	315.394	178.963	264.257	325.982	680.032
Tb927.10.10240	1.5685	0.161	0.913787	0.964	1.26436	1	1.51157	0.243	2.4628	1.2e-09	202.077	316.957	184.655	255.499	305.454	497.676
Tb927.10.10250	0.925249	1	0.696462	0.888	0.397935	0.0498	0.264777	9.98e-09	0.0260596	0	17137.3	15856.3	11935.5	6819.54	4537.56	446.592
Tb927.10.10260	0.94359	1	0.738148	0.888	0.396438	0.0482	0.300541	3.15e-07	0.0205623	0	30587.7	28862.2	22578.2	12126.1	9192.84	628.954
Tb927.10.10270	0.653405	0.226	0.615943	0.888	1.78093	0.571	1.98021	0.0129	2.20724	1.17e-07	15.734	10.281	9.691	28.021	31.157	34.729
Tb927.10.10280	0.902892	1	0.788615	0.888	1.35432	1	1.1329	0.88	0.838931	0.336	5052.23	4561.62	3984.27	6842.31	5723.66	4238.47
Tb927.10.10290	0.933953	1	0.766627	0.888	0.856121	1	0.729439	0.455	0.716452	0.0419	204.418	190.917	156.712	175.007	149.111	146.456
Tb927.10.1030	0.943365	1	0.794048	0.888	1.37522	1	1.81364	0.0415	0.88901	0.564	726.543	685.395	576.91	999.157	1317.68	645.904
Tb927.10.10300	0.899809	1	0.721748	0.888	1.00222	1	0.840619	0.794	1.15121	0.466	497.868	447.986	359.335	498.972	418.517	573.15
Tb927.10.10310	0.939244	1	0.7497	0.888	0.798	1	0.652216	0.218	0.887307	0.556	739.714	694.772	554.564	590.292	482.453	656.354
Tb927.10.10320	0.9588	1	0.742683	0.888	1.22419	1	1.16677	0.83	1.49927	0.0112	149.408	143.253	110.963	182.905	174.325	224.003
Tb927.10.10330	0.889029	1	0.696708	0.888	0.903563	1	0.764473	0.569	0.942029	0.835	555.589	493.935	387.083	502.009	424.732	523.38
Tb927.10.10340	0.852703	1	0.742628	0.888	0.935675	1	0.978386	1	1.14794	0.477	1560.18	1330.38	1158.64	1459.83	1526.46	1790.99
Tb927.10.10350	0.853815	1	0.690773	0.888	1.0901	1	0.928206	0.981	1.18056	0.369	688.562	587.905	475.64	750.599	639.128	812.888
Tb927.10.10360	0.696606	0.437	0.567098	0.888	1.11743	1	1.01174	1	1.06221	0.832	6789.48	4729.59	3850.3	7586.77	6869.17	7211.86
Tb927.10.10370	0.977283	1	0.784978	0.888	0.894482	1	0.768524	0.579	0.728954	0.0555	463.621	453.088	363.932	414.7	356.304	337.958
Tb927.10.10380	0.92293	1	0.739436	0.888	1.09582	1	1.11153	0.919	1.19445	0.329	707.286	652.775	522.993	775.057	786.167	844.82
Tb927.10.10390	0.905579	1	0.79158	0.888	1.22987	1	0.960941	1	0.747986	0.0822	1891.06	1712.5	1496.92	2325.76	1817.2	1414.49
Tb927.10.1040	0.967194	1	0.832659	0.888	2.4402	0.0661	4.67975	1.24e-11	1.88632	2.99e-05	731.616	707.615	609.187	1785.29	3423.78	1380.06
Tb927.10.10400	0.903787	1	0.710614	0.888	0.997025	1	0.90578	0.935	0.940933	0.83	392.722	354.937	279.074	391.554	355.72	369.525
Tb927.10.10410	0.969959	1	0.741442	0.888	0.97983	1	0.707337	0.382	1.02531	0.993	657.456	637.705	487.465	644.195	465.043	674.094
Tb927.10.10420	0.946394	1	0.801974	0.888	0.942649	1	0.831179	0.771	0.826324	0.288	174.809	165.438	140.192	164.784	145.298	144.449
Tb927.10.10430	1.089	1	0.885474	0.928	1.04179	1	0.823137	0.747	1.11526	0.601	193.739	210.982	171.551	201.835	159.474	216.069
Tb927.10.10440	0.81156	1	0.675983	0.888	0.977982	1	0.949209	1	1.25448	0.193	424.713	344.68	287.099	415.361	403.141	532.794
Tb927.10.10450	0.856561	1	0.923856	0.981	0.514282	0.365	0.519101	0.019	0.399487	5.76e-10	313.252	268.319	289.399	161.1	162.609	125.14
Tb927.10.10460	0.875537	1	0.805603	0.888	0.592011	0.754	0.547133	0.0377	0.54146	5.78e-05	35.782	31.328	28.826	21.183	19.577	19.374
Tb927.10.10470	0.916388	1	0.963109	1	0.541949	0.473	0.499708	0.0111	0.440699	3.86e-08	810.849	743.053	780.936	439.439	405.188	357.34
Tb927.10.10480	0.910141	1	0.874957	0.921	0.534471	0.436	0.508554	0.0143	0.495118	3.08e-06	88.893	80.905	77.778	47.511	45.207	44.013
Tb927.10.10490	0.943865	1	0.949027	1	0.544405	0.484	0.502728	0.0121	0.434947	2.27e-08	801.103	756.133	760.268	436.125	402.737	348.438
Tb927.10.1050	0.927372	1	0.866707	0.913	1.9418	0.368	3.20764	8.16e-07	1.60739	0.00245	449.347	416.712	389.452	872.544	1441.34	722.276
Tb927.10.10500	0.905772	1	0.971882	1	0.600775	0.797	0.571295	0.0637	0.494686	2.99e-06	34.74	31.467	33.763	20.871	19.847	17.185
Tb927.10.10510	0.921605	1	0.96558	1	0.531778	0.425	0.503494	0.0124	0.457698	1.73e-07	800.721	737.949	773.161	425.806	403.158	366.489
Tb927.10.10520	0.930442	1	0.96382	1	0.518372	0.382	0.498516	0.0107	0.437034	2.74e-08	809.201	752.914	779.923	419.467	403.399	353.648
Tb927.10.10530	0.891512	1	0.910885	0.96	0.570637	0.621	0.513145	0.0162	0.454859	1.36e-07	90.501	80.682	82.436	51.643	46.44	41.165
Tb927.10.10540	0.927331	1	0.978116	1	0.526777	0.411	0.488045	0.00784	0.435673	2.43e-08	808.97	750.183	791.266	426.147	394.814	352.446
Tb927.10.10550	0.868252	1	0.865707	0.913	0.519347	0.383	0.432691	0.00106	0.391981	2.41e-10	90.569	78.636	78.406	47.037	39.188	35.501
Tb927.10.10560	0.923327	1	0.948617	1	0.5301	0.423	0.507059	0.0137	0.459087	1.94e-07	802.605	741.067	761.365	425.461	406.968	368.466
Tb927.10.10570	0.941793	1	0.845161	0.895	0.649388	1	0.465357	0.0037	0.472857	5.9e-07	36.495	34.371	30.844	23.7	16.983	17.257
Tb927.10.10580	0.935228	1	0.983889	1	0.535408	0.441	0.510527	0.0151	0.451802	1.05e-07	800.243	748.41	787.35	428.456	408.545	361.551
Tb927.10.10590	0.877086	1	0.967127	1	0.592995	0.76	0.526712	0.0231	0.467453	3.84e-07	87.399	76.656	84.526	51.827	46.034	40.855
Tb927.10.1060	1.11017	1	0.996619	1	0.967573	1	0.733774	0.471	0.356178	2.25e-12	2060.78	2287.81	2053.81	1993.95	1512.14	734.002
Tb927.10.10600	0.957994	1	0.646268	0.888	1.15647	1	1.31495	0.556	1.12042	0.581	95.124	91.128	61.476	110.008	125.083	106.579
Tb927.10.10610	0.685652	0.38	0.526816	0.888	0.657214	1	0.654446	0.223	0.700337	0.0282	511.504	350.714	269.468	336.167	334.752	358.225
Tb927.10.10620	0.895012	1	0.779938	0.888	1.12158	1	0.975318	1	1.29162	0.133	410.909	367.769	320.483	460.869	400.767	530.739
Tb927.10.10630	0.802902	1	0.697961	0.888	0.940959	1	0.850497	0.816	1.1586	0.441	374.115	300.378	261.118	352.027	318.184	433.451
Tb927.10.10640	0.934889	1	0.800146	0.888	0.970785	1	0.749236	0.52	0.826669	0.29	141.08	131.894	112.884	136.958	105.702	116.626
Tb927.10.10650	0.910179	1	0.71121	0.888	0.998892	1	0.763198	0.566	1.05842	0.849	491.627	447.469	349.651	491.083	375.209	520.349
Tb927.10.10660	0.771749	0.987	0.743775	0.888	2.64514	0.0299	2.26833	0.00148	1.83016	7.61e-05	90.125	69.554	67.033	238.393	204.433	164.943
Tb927.10.10670	0.818706	1	0.739036	0.888	2.65881	0.0285	2.17788	0.00297	1.69549	0.000649	142.106	116.343	105.021	377.833	309.49	240.939
Tb927.10.10680	0.882364	1	0.648185	0.888	0.911818	1	0.827491	0.759	1.53991	0.00643	471.712	416.222	305.757	430.116	390.338	726.395
Tb927.10.10690	0.930633	1	0.742445	0.888	0.868445	1	0.653248	0.219	0.985545	1	317.597	295.566	235.798	275.815	207.47	313.006
Tb927.10.1070	0.871065	1	0.768157	0.888	0.838129	1	0.578112	0.0726	0.685011	0.0189	296.905	258.623	228.069	248.844	171.644	203.383
Tb927.10.10700	0.924063	1	0.781882	0.888	0.946303	1	0.747266	0.516	0.93088	0.777	384.704	355.49	300.793	364.046	287.476	358.113
Tb927.10.10710	0.871795	1	0.679483	0.888	0.984497	1	0.742366	0.5	1.10785	0.631	471.983	411.473	320.705	464.666	350.384	522.886
Tb927.10.10720	0.953464	1	0.779354	0.888	1.13424	1	1.01171	1	1.51047	0.00961	538.937	513.857	420.023	611.285	545.25	814.049
Tb927.10.10730	0.858943	1	0.694157	0.888	0.902177	1	0.840614	0.794	1.21372	0.28	1694.37	1455.37	1176.16	1528.62	1424.31	2056.49
Tb927.10.10740	0.906688	1	0.694502	0.888	0.816536	1	0.726179	0.444	1.11257	0.612	389.486	353.142	270.499	318.029	282.836	433.33
Tb927.10.10750	0.835121	1	0.656772	0.888	0.870989	1	0.658581	0.234	0.987253	1	1653.07	1380.51	1085.69	1439.8	1088.68	1632
Tb927.10.10760	0.91236	1	0.945885	1	1.58806	0.977	0.93874	1	0.501576	4.82e-06	63.752	58.164	60.302	101.241	59.846	31.976
Tb927.10.10770	1.03373	1	1.07	0.998	1.68502	0.763	0.869853	0.854	0.44438	5.4e-08	1019.45	1053.84	1090.81	1717.8	886.772	453.024
Tb927.10.10780	0.923399	1	0.719603	0.888	1.02816	1	0.89276	0.904	1.19427	0.33	362.01	334.279	260.503	372.205	323.188	432.337
Tb927.10.10790	0.836594	1	0.693195	0.888	0.800122	1	0.595667	0.0984	0.737145	0.0661	97.116	81.247	67.321	77.705	57.849	71.589
Tb927.10.1080	0.813426	1	0.712963	0.888	1.13794	1	1.10247	0.937	0.672114	0.013	2514.66	2045.48	1792.86	2861.52	2772.33	1690.13
Tb927.10.10800	0.9193	1	0.787052	0.888	0.828781	1	0.619879	0.144	0.781377	0.15	420.406	386.48	330.882	348.425	260.601	328.496
Tb927.10.10810	0.918771	1	0.696468	0.888	0.938206	1	0.73333	0.47	1.54305	0.00616	314.134	288.617	218.784	294.722	230.364	484.724
Tb927.10.10820	1.06195	1	0.904395	0.951	0.994328	1	0.875273	0.867	0.991397	1	428.861	455.428	387.86	426.429	375.371	425.172
Tb927.10.10830	0.954471	1	0.812565	0.888	0.801253	1	0.702389	0.366	0.736789	0.0656	526.209	502.251	427.579	421.626	369.604	387.705
Tb927.10.10840	0.823545	1	0.638159	0.888	0.802631	1	0.866729	0.846	2.27023	3.79e-08	481.99	396.941	307.586	386.86	417.755	1094.23
Tb927.10.10850	0.921071	1	0.810475	0.888	0.979697	1	0.761955	0.56	0.787191	0.165	1528.47	1407.83	1238.79	1497.44	1164.63	1203.2
Tb927.10.10860	0.713015	0.542	0.543116	0.888	1.27213	1	1.06643	0.999	2.86998	7.14e-13	6.43	4.585	3.492	8.18	6.857	18.455
Tb927.10.10870	0.734411	0.711	0.649289	0.888	1.04106	1	0.793129	0.653	1.36342	0.0612	332.828	244.433	216.102	346.494	263.976	453.786
Tb927.10.10880	0.957722	1	0.798031	0.888	1.03235	1	0.91927	0.964	0.743183	0.0748	1545.07	1479.75	1233.02	1595.06	1420.34	1148.27
Tb927.10.10890	1.06627	1	1.09832	0.959	1.39333	1	0.843036	0.799	0.429642	1.37e-08	3707.28	3952.95	4071.8	5165.45	3125.37	1592.8
Tb927.10.1090	0.809195	1	0.704156	0.888	1.12923	1	1.09513	0.951	0.682673	0.0177	2422.41	1960.2	1705.76	2735.46	2652.86	1653.72
Tb927.10.10900	1.08969	1	1.10432	0.952	1.43174	1	0.854232	0.824	0.446687	6.64e-08	3531.85	3848.62	3900.29	5056.71	3017.02	1577.63
Tb927.10.10910	1.07348	1	1.10078	0.956	1.40637	1	0.840598	0.794	0.437	2.74e-08	3456.9	3710.93	3805.27	4861.7	2905.86	1510.67
Tb927.10.10920	1.08744	1	1.10444	0.952	1.43619	1	0.855714	0.826	0.444612	5.5e-08	3325.78	3616.58	3673.14	4776.45	2845.92	1478.68
Tb927.10.10930	1.06361	1	1.0636	1	1.3955	1	0.832271	0.774	0.434875	2.26e-08	3062.05	3256.83	3256.8	4273.09	2548.46	1331.61
Tb927.10.10940	1.06083	1	1.08453	0.978	1.39333	1	0.843865	0.8	0.446331	6.43e-08	3374.37	3579.64	3659.6	4701.62	2847.51	1506.09
Tb927.10.10950	1.08211	1	1.11216	0.944	1.41124	1	0.84593	0.804	0.443436	4.95e-08	3276.85	3545.9	3644.37	4624.44	2771.99	1453.07
Tb927.10.10960	1.04428	1	1.07344	0.993	1.38911	1	0.827072	0.758	0.434319	2.14e-08	3346.93	3495.13	3592.74	4649.27	2768.16	1453.64
Tb927.10.10970	1.0661	1	1.09698	0.961	1.3809	1	0.845918	0.804	0.42926	1.32e-08	3033.61	3234.12	3327.81	4189.11	2566.19	1302.21
Tb927.10.10980	1.0705	1	1.0966	0.961	1.39826	1	0.838679	0.789	0.439886	3.58e-08	3119.04	3338.94	3420.32	4361.24	2615.87	1372.02
Tb927.10.10990	0.975229	1	0.755594	0.888	1.0078	1	0.906036	0.935	0.739217	0.0691	650.729	634.61	491.687	655.806	589.584	481.03
Tb927.10.110	1	1	1	1	1	1	1	1	1	1	0	0	0	0	0	0
Tb927.10.1100	0.806131	1	0.737433	0.888	1.16834	1	1.17688	0.814	0.809927	0.232	9567.43	7712.61	7055.34	11178	11259.7	7748.92
Tb927.10.11000	1.0744	1	0.816837	0.888	1.19798	1	0.844997	0.803	0.775171	0.136	470.52	505.527	384.338	563.671	397.588	364.733
Tb927.10.11010	0.859698	1	0.708358	0.888	1.18581	1	1.12138	0.902	1.71537	0.000476	265.501	228.25	188.069	314.834	297.727	455.433
Tb927.10.11020	0.939092	1	0.748786	0.888	0.658271	1	0.581057	0.0763	0.668518	0.0117	1042.15	978.677	780.35	686.019	605.55	696.698
Tb927.10.11030	1.22149	1	1.04634	1	1.086	1	0.87239	0.859	0.54457	6.89e-05	296.383	362.028	310.118	321.873	258.561	161.401
Tb927.10.11040	0.878478	1	0.818071	0.888	1.06885	1	0.802373	0.683	0.761721	0.107	564.165	495.607	461.527	603.01	452.671	429.736
Tb927.10.11050	0.853292	1	0.747892	0.888	0.970838	1	0.832695	0.775	0.944745	0.849	338.678	288.992	253.295	328.802	282.016	319.965
Tb927.10.11060	0.932908	1	0.842845	0.894	0.790282	1	0.670853	0.27	0.558336	0.000144	138.983	129.658	117.141	109.836	93.237	77.599
Tb927.10.11070	0.819351	1	0.728219	0.888	0.969446	1	0.927356	0.98	1.45172	0.0209	271.357	222.337	197.608	263.066	251.645	393.936
Tb927.10.11080	0.756396	0.883	0.619755	0.888	0.92297	1	0.843313	0.799	0.785101	0.16	1597.37	1208.24	989.974	1474.32	1347.08	1254.09
Tb927.10.11090	0.877626	1	0.694834	0.888	0.91691	1	0.788572	0.642	1.03231	0.961	858.12	753.109	596.251	786.819	676.689	885.845
Tb927.10.1110	0.858349	1	0.830999	0.888	1.27811	1	0.904034	0.929	0.508383	7.59e-06	1046.61	898.355	869.729	1337.68	946.168	532.077
Tb927.10.11100	0.881	1	0.71322	0.888	0.915115	1	0.775518	0.599	1.04276	0.92	666.162	586.888	475.12	609.615	516.62	694.65
Tb927.10.11110	0.896543	1	0.825656	0.888	1.04387	1	0.876619	0.87	1.06524	0.818	990.061	887.632	817.45	1033.5	867.906	1054.65
Tb927.10.11120	0.931876	1	0.789537	0.888	0.931595	1	0.797787	0.667	1.02484	0.995	224.102	208.836	176.937	208.773	178.786	229.669
Tb927.10.11130	0.942303	1	0.797778	0.888	0.817999	1	0.661501	0.242	0.805341	0.217	869.501	819.333	693.668	711.25	575.175	700.244
Tb927.10.11140	0.916335	1	0.736562	0.888	1.08896	1	1.04074	1	2.13111	4.43e-07	1516.69	1389.8	1117.13	1651.61	1578.48	3232.23
Tb927.10.11150	0.856277	1	0.66553	0.888	0.847804	1	0.613787	0.131	0.511774	9.49e-06	662.886	567.614	441.17	561.997	406.87	339.248
Tb927.10.11160	1.03079	1	0.790418	0.888	0.945466	1	0.721537	0.43	0.786844	0.164	378.29	389.938	299.007	357.66	272.951	297.655
Tb927.10.11170	0.990384	1	0.783122	0.888	0.876141	1	0.697479	0.351	1.02357	1	1457.47	1443.46	1141.38	1276.95	1016.55	1491.82
Tb927.10.11180	0.913221	1	0.776366	0.888	0.910425	1	0.78665	0.635	1.05856	0.849	601.644	549.434	467.096	547.752	473.283	636.876
Tb927.10.11190	0.932317	1	0.765827	0.888	1.03147	1	0.902446	0.925	1.49365	0.0121	559.567	521.694	428.532	577.179	504.979	835.797
Tb927.10.1120	0.844925	1	0.685282	0.888	1.06482	1	0.974676	1	0.952148	0.888	511.304	432.013	350.387	544.445	498.356	486.837
Tb927.10.11200	0.864944	1	0.702825	0.888	0.980269	1	1.02696	1	1.16749	0.411	219.351	189.726	154.165	215.023	225.264	256.089
Tb927.10.11210	1.05368	1	0.859763	0.907	0.987401	1	0.76414	0.568	1.04687	0.903	406.93	428.773	349.863	401.803	310.951	426.003
Tb927.10.11220	0.886494	1	0.684033	0.888	0.773471	1	0.509851	0.0148	0.226765	0	2996.77	2656.62	2049.89	2317.92	1527.91	679.562
Tb927.10.11230	0.887283	1	0.79581	0.888	0.980411	1	0.728471	0.452	1.16675	0.413	207.034	183.698	164.76	202.979	150.819	241.557
Tb927.10.11240	0.899467	1	0.75911	0.888	1.09864	1	1.07613	0.983	1.26169	0.18	570.507	513.153	433.078	626.782	613.938	719.802
Tb927.10.11250	0.866906	1	0.721698	0.888	0.945754	1	0.9471	1	1.08497	0.727	1536.41	1331.92	1108.83	1453.07	1455.13	1666.96
Tb927.10.11260	0.929219	1	0.765635	0.888	1.19917	1	1.19456	0.786	1.32102	0.0977	316.433	294.036	242.272	379.459	378	418.014
Tb927.10.11270	1.27757	1	0.911455	0.961	1.23844	1	1.13502	0.878	0.955909	0.905	193.588	247.321	176.447	239.748	219.726	185.053
Tb927.10.11280	0.962055	1	0.821623	0.888	1.57497	1	1.7214	0.0761	2.46544	1.14e-09	5.12	4.926	4.207	8.064	8.813	12.623
Tb927.10.11290	0.901911	1	0.681131	0.888	0.947252	1	0.937605	0.999	1.0645	0.821	327.853	295.694	223.311	310.56	307.397	348.999
Tb927.10.1130	0.85996	1	0.675188	0.888	0.962342	1	0.891005	0.901	1.02031	1	257.092	221.089	173.585	247.41	229.07	262.313
Tb927.10.11300	0.843084	1	0.723595	0.888	1.03877	1	0.718808	0.419	0.520973	1.71e-05	2084.54	1757.44	1508.36	2165.36	1498.38	1085.99
Tb927.10.11310	0.897795	1	0.81638	0.888	0.971853	1	0.884515	0.884	1.14056	0.504	831.737	746.73	679.013	808.326	735.684	948.644
Tb927.10.11320	0.780548	1	0.676713	0.888	1.02486	1	1.11532	0.913	1.50357	0.0106	95.23	74.332	64.444	97.597	106.213	143.186
Tb927.10.11330	0.921063	1	0.807641	0.888	1.23583	1	1.27696	0.625	1.77332	0.000191	533.568	491.45	430.931	659.399	681.343	946.185
Tb927.10.11340	0.959066	1	0.888762	0.928	0.749708	1	0.74961	0.521	0.759992	0.104	2909.97	2790.86	2586.28	2181.63	2181.35	2211.56
Tb927.10.11350	0.879012	1	0.733364	0.888	1.05344	1	0.925719	0.978	1.18075	0.369	104.736	92.064	76.809	110.333	96.956	123.667
Tb927.10.11360	0.895239	1	0.723409	0.888	1.16745	1	1.16116	0.835	1.93394	1.34e-05	490.253	438.893	354.653	572.347	569.262	948.117
Tb927.10.11370	0.950135	1	0.792024	0.888	0.961872	1	0.887537	0.892	0.918321	0.71	243.35	231.215	192.739	234.071	215.982	223.473
Tb927.10.11380	1.33912	0.819	0.943917	1	1.01352	1	0.835421	0.781	0.870141	0.473	210.612	282.034	198.8	213.459	175.95	183.262
Tb927.10.11390	0.825209	1	0.720993	0.888	1.15607	1	1.10982	0.923	0.756508	0.0968	7956.97	6566.16	5736.92	9198.79	8830.8	6019.51
Tb927.10.1140	0.849057	1	0.706706	0.888	1.02955	1	1.00228	1	1.19847	0.318	291.054	247.122	205.69	299.654	291.718	348.819
Tb927.10.11400	1.1164	1	0.855068	0.903	0.974281	1	0.740262	0.492	1.22828	0.245	316.404	353.234	270.547	308.266	234.222	388.633
Tb927.10.11410	1.03125	1	0.859646	0.907	1.1535	1	1.00457	1	1.44464	0.0229	303.003	312.472	260.476	349.516	304.388	437.731
Tb927.10.11420	0.877477	1	0.779649	0.888	1.20371	1	1.08802	0.964	1.6959	0.000645	605.732	531.515	472.258	729.127	659.05	1027.26
Tb927.10.11430	0.907274	1	0.680124	0.888	0.926243	1	0.805166	0.69	1.32347	0.0952	204.038	185.118	138.771	188.988	164.284	270.039
Tb927.10.11440	0.875605	1	0.775258	0.888	1.14931	1	0.961791	1	0.834103	0.317	2386.02	2089.21	1849.78	2742.26	2294.85	1990.18
Tb927.10.11450	0.846635	1	0.690018	0.888	1.06906	1	1.08309	0.972	1.13824	0.513	705.282	597.116	486.657	753.991	763.886	802.78
Tb927.10.11460	0.937175	1	0.765318	0.888	1.11962	1	1.16991	0.824	1.21483	0.277	87.031	81.564	66.607	97.442	101.819	105.728
Tb927.10.11470	0.925368	1	0.731681	0.888	0.891034	1	0.771139	0.587	1.39138	0.0441	935.54	865.719	684.517	833.598	721.431	1301.69
Tb927.10.11480	0.958316	1	0.749391	0.888	0.874282	1	0.753501	0.535	1.26286	0.178	490.361	469.92	367.472	428.713	369.487	619.259
Tb927.10.11490	0.763007	0.938	0.695817	0.888	0.926948	1	0.681705	0.303	0.890252	0.57	89.068	67.96	61.975	82.561	60.718	79.293
Tb927.10.1150	0.828571	1	0.691105	0.888	0.999389	1	0.937897	1	1.18731	0.349	688.588	570.544	475.887	688.168	645.825	817.568
Tb927.10.11500	0.902426	1	0.75209	0.888	0.908979	1	0.697838	0.352	0.945092	0.851	279.089	251.857	209.9	253.686	194.759	263.765
Tb927.10.11510	0.876916	1	0.729949	0.888	0.967856	1	0.983918	1	1.21036	0.288	451.474	395.905	329.553	436.962	444.214	546.444
Tb927.10.11520	1.03601	1	0.831752	0.888	0.971048	1	0.751403	0.527	0.699908	0.0279	201.074	208.315	167.244	195.253	151.088	140.733
Tb927.10.11530	0.952484	1	0.741116	0.888	1.01562	1	0.995112	1	1.27353	0.16	144.809	137.928	107.32	147.071	144.101	184.418
Tb927.10.11540	0.843968	1	0.773837	0.888	1.20114	1	1.17211	0.821	0.835763	0.324	9249.24	7806.06	7157.4	11109.6	10841.1	7730.17
Tb927.10.11550	0.876656	1	0.683772	0.888	1.02628	1	0.868432	0.851	1.15403	0.456	696.777	610.833	476.437	715.09	605.103	804.104
Tb927.10.11560	0.858556	1	0.698402	0.888	1.04786	1	0.918848	0.963	1.58903	0.0032	286.925	246.341	200.389	300.657	263.641	455.932
Tb927.10.11570	0.907532	1	0.71913	0.888	0.982814	1	0.775205	0.598	1.22286	0.258	585.347	531.221	420.941	575.287	453.764	715.8
Tb927.10.11580	0.848838	1	0.669941	0.888	0.882461	1	0.773418	0.594	1.0761	0.768	2043.13	1734.29	1368.77	1802.98	1580.19	2198.6
Tb927.10.11590	0.951882	1	0.796263	0.888	1.50145	1	1.39534	0.411	2.28586	2.86e-08	328.324	312.525	261.432	492.961	458.123	750.503
Tb927.10.1160	0.773137	0.999	0.681295	0.888	0.899729	1	0.930988	0.989	0.761221	0.106	224.455	173.535	152.92	201.949	208.965	170.86
Tb927.10.11600	0.858084	1	0.686205	0.888	0.944048	1	0.803382	0.685	1.0653	0.818	617.549	529.909	423.765	582.996	496.128	657.878
Tb927.10.11610	0.869475	1	0.742735	0.888	0.956281	1	0.71437	0.405	1.45485	0.0201	100.84	87.678	74.898	96.432	72.037	146.707
Tb927.10.11620	0.947488	1	0.707598	0.888	0.668132	1	0.492706	0.00905	1.23662	0.228	558.188	528.876	394.972	372.943	275.022	690.266
Tb927.10.11630	0.872891	1	0.658798	0.888	0.793005	1	0.662786	0.246	0.525867	2.31e-05	632.863	552.421	416.929	501.863	419.453	332.802
Tb927.10.11640	0.856766	1	0.668183	0.888	1.22713	1	1.08011	0.978	1.23313	0.235	587.278	503.16	392.409	720.667	634.326	724.191
Tb927.10.11650	0.841436	1	0.71292	0.888	1.037	1	0.897936	0.915	0.917295	0.706	289.308	243.434	206.253	300.012	259.78	265.381
Tb927.10.11660	0.943356	1	0.779849	0.888	1.10455	1	0.882611	0.88	1.37103	0.0561	411.316	388.017	320.764	454.32	363.032	563.926
Tb927.10.11670	0.902576	1	0.717365	0.888	0.95794	1	0.802738	0.683	0.934758	0.797	325.485	293.775	233.492	311.795	261.279	304.25
Tb927.10.11680	0.92594	1	0.73748	0.888	0.980013	1	0.852064	0.82	1.51088	0.00957	1055.5	977.326	778.407	1034.4	899.349	1594.73
Tb927.10.11690	0.932364	1	0.77921	0.888	1.12289	1	0.949846	1	1.37721	0.0521	395.932	369.152	308.514	444.589	376.074	545.282
Tb927.10.1170	0.840512	1	0.790229	0.888	1.24408	1	1.14685	0.859	1.11722	0.594	2356.02	1980.26	1861.8	2931.07	2702	2632.2
Tb927.10.11700	1.07363	1	0.837267	0.891	0.889534	1	0.813638	0.716	0.692151	0.0229	396.52	425.717	331.993	352.718	322.624	274.452
Tb927.10.11710	1.14238	1	0.889968	0.93	0.955025	1	0.893387	0.906	0.800321	0.202	363.303	415.032	323.328	346.964	324.571	290.759
Tb927.10.11720	0.929924	1	0.774721	0.888	1.13556	1	1.09219	0.957	1.34856	0.0725	834.134	775.681	646.221	947.21	911.029	1124.88
Tb927.10.11730	0.980995	1	0.76168	0.888	1.09543	1	0.909662	0.943	1.29521	0.129	674.524	661.704	513.771	738.894	613.588	873.653
Tb927.10.11740	1.17084	1	0.839565	0.892	1.28268	1	1.20468	0.767	1.5094	0.00976	24.206	28.341	20.323	31.048	29.161	36.537
Tb927.10.11750	0.90602	1	0.770548	0.888	0.932028	1	0.902913	0.927	0.98109	1	286.486	259.562	220.751	267.013	258.672	281.069
Tb927.10.11760	0.886549	1	0.717525	0.888	1.24331	1	1.02195	1	0.884207	0.54	2308.21	2046.34	1656.2	2869.83	2358.89	2040.93
Tb927.10.11770	0.775753	1	0.643928	0.888	1.14775	1	1.13177	0.882	1.00817	1	655.001	508.119	421.774	751.775	741.314	660.354
Tb927.10.11780	0.873857	1	0.693065	0.888	0.791189	1	0.628105	0.162	0.63428	0.00383	2105.4	1839.82	1459.18	1665.77	1322.41	1335.41
Tb927.10.11790	0.93058	1	0.648394	0.888	0.740066	1	0.530506	0.0252	0.618723	0.00216	32.682	30.413	21.191	24.187	17.338	20.221
Tb927.10.1180	0.885547	1	0.723546	0.888	0.989213	1	0.852421	0.82	1.00384	1	303.838	269.063	219.841	300.56	258.998	305.004
Tb927.10.11800	0.852963	1	0.721896	0.888	0.992488	1	0.870341	0.855	1.11292	0.61	381.436	325.351	275.357	378.571	331.98	424.508
Tb927.10.11810	0.849196	1	0.719224	0.888	1.12026	1	0.87105	0.856	0.819896	0.265	490.496	416.527	352.776	549.483	427.247	402.156
Tb927.10.11820	0.904954	1	0.783836	0.888	1.00232	1	0.791952	0.65	0.913297	0.685	306.22	277.115	240.026	306.931	242.511	279.67
Tb927.10.11830	0.925179	1	0.735791	0.888	0.919494	1	0.896564	0.913	1.54851	0.00571	330.692	305.95	243.321	304.07	296.487	512.081
Tb927.10.11840	1.05271	1	0.850559	0.899	0.927104	1	0.696758	0.349	1.00793	1	269.327	283.522	229.079	249.695	187.656	271.463
Tb927.10.11850	1.01365	1	0.828652	0.888	1.07526	1	0.886105	0.888	1.06145	0.836	506.028	512.935	419.321	544.113	448.394	537.122
Tb927.10.11860	0.866204	1	0.778401	0.888	1.1203	1	1.32818	0.533	1.88897	2.86e-05	709.865	614.888	552.559	795.259	942.828	1340.91
Tb927.10.11870	0.960338	1	0.786414	0.888	1.01786	1	0.916097	0.957	0.878028	0.51	645.406	619.808	507.556	656.935	591.254	566.684
Tb927.10.11880	0.948983	1	0.815728	0.888	1.24148	1	1.39362	0.415	1.92739	1.5e-05	793.133	752.67	646.981	984.658	1105.33	1528.68
Tb927.10.11890	0.981186	1	0.782554	0.888	0.91278	1	0.810692	0.706	0.887225	0.555	591.852	580.716	463.156	540.23	479.809	525.105
Tb927.10.1190	0.854512	1	0.746091	0.888	1.06092	1	0.976698	1	1.57114	0.00414	217.605	185.946	162.353	230.861	212.534	341.887
Tb927.10.11900	0.83714	1	0.775356	0.888	1.15052	1	0.986586	1	1.20723	0.296	221.539	185.459	171.771	254.885	218.567	267.447
Tb927.10.11910	0.963538	1	0.870218	0.917	2.03513	0.273	2.34919	0.000781	2.87086	7.03e-13	294.436	283.7	256.223	599.215	691.685	845.283
Tb927.10.11920	0.868958	1	0.834137	0.888	1.3382	1	1.48771	0.273	1.98365	5.74e-06	237.886	206.713	198.429	318.339	353.905	471.882
Tb927.10.11930	1.07639	1	0.850357	0.899	1.18352	1	0.982247	1	1.40509	0.0374	304.078	327.307	258.575	359.881	298.68	427.256
Tb927.10.11940	0.837792	1	0.785962	0.888	3.10818	0.00505	3.09654	2e-06	5.44189	0	174.988	146.604	137.534	543.895	541.858	952.268
Tb927.10.11950	1.03753	1	0.795032	0.888	1.24239	1	1.25875	0.657	1.74225	0.000312	166.675	172.931	132.512	207.076	209.803	290.39
Tb927.10.11960	0.924207	1	0.777608	0.888	1.5171	1	1.93363	0.0182	2.11301	6.09e-07	268.956	248.571	209.143	408.033	520.062	568.309
Tb927.10.11970	0.688122	0.39	0.351541	0.888	0.65596	1	0.457958	0.00284	0.19807	0	2183.64	1502.61	767.638	1432.38	1000.01	432.512
Tb927.10.11980	0.920706	1	0.735001	0.888	1.32571	1	1.18755	0.798	1.72573	0.000405	175.399	161.491	128.919	232.529	208.296	302.693
Tb927.10.11990	1.66055	0.0736	1.05707	1	1.17766	1	0.935776	0.997	1.03282	0.959	132.452	219.942	140.01	155.983	123.945	136.798
Tb927.10.120	0.871589	1	0.666194	0.888	1.03298	1	1.15136	0.851	1.14188	0.499	284.036	247.563	189.223	293.403	327.029	324.337
Tb927.10.1200	0.859858	1	0.7228	0.888	1.05827	1	0.973499	1	1.25553	0.191	368.707	317.036	266.501	390.19	358.936	462.923
Tb927.10.12000	1.0142	1	0.807199	0.888	0.993768	1	0.853962	0.824	0.704292	0.0312	182.987	185.586	147.707	181.847	156.264	128.876
Tb927.10.12010	1.11671	1	1.04872	1	1.80784	0.524	1.97347	0.0135	2.37459	5.83e-09	111.697	124.734	117.139	201.932	220.432	265.235
Tb927.10.12020	1.00804	1	0.849317	0.898	0.938442	1	0.769478	0.582	1.16188	0.43	327.369	330.001	278.04	307.217	251.903	380.362
Tb927.10.12030	0.965002	1	0.742401	0.888	0.917638	1	0.987126	1	1.16093	0.433	645.144	622.565	478.955	592.008	636.838	748.966
Tb927.10.12040	0.885557	1	0.712463	0.888	1.36727	1	1.45956	0.314	1.44088	0.024	485.089	429.574	345.608	663.246	708.015	698.953
Tb927.10.12050	0.977188	1	0.780836	0.888	1.08477	1	0.966602	1	1.2485	0.204	272.864	266.639	213.062	295.993	263.751	340.67
Tb927.10.12060	0.876086	1	0.733157	0.888	1.34501	1	1.07523	0.985	1.1516	0.465	531.514	465.652	389.683	714.892	571.5	612.091
Tb927.10.12070	0.979886	1	0.78466	0.888	1.46601	1	1.19115	0.791	1.27418	0.159	62.861	61.596	49.324	92.154	74.877	80.096
Tb927.10.12080	0.967636	1	0.823505	0.888	1.46416	1	1.0566	1	1.15705	0.446	171.238	165.696	141.016	250.721	180.931	198.132
Tb927.10.12090	1.07156	1	0.853361	0.902	1.95457	0.352	1.9462	0.0165	2.39348	4.15e-09	165.446	177.286	141.185	323.377	321.991	395.993
Tb927.10.1210	0.87757	1	0.752771	0.888	1.25648	1	1.14482	0.862	1.17653	0.382	689.113	604.744	518.744	865.855	788.911	810.763
Tb927.10.12100	0.680326	0.351	0.719213	0.888	1.65	0.833	2.36224	0.000707	7.59694	0	32.712	22.255	23.527	53.974	77.273	248.51
Tb927.10.12110	0.802941	1	0.740167	0.888	1.32286	1	1.23929	0.695	1.38151	0.0495	134.17	107.73	99.308	177.487	166.275	185.357
Tb927.10.12120	0.911377	1	0.775638	0.888	1.17057	1	1.15759	0.84	1.84762	5.71e-05	2093.16	1907.66	1623.54	2450.2	2423.02	3867.37
Tb927.10.12130	1.03515	1	0.80172	0.888	0.885133	1	0.953203	1	1.27545	0.157	394.714	408.589	316.45	349.374	376.242	503.437
Tb927.10.12140	1.0516	1	0.829253	0.888	1.17776	1	0.99138	1	1.92405	1.59e-05	378.198	397.714	313.622	445.426	374.938	727.674
Tb927.10.12150	1.08537	1	0.86431	0.911	1.05481	1	0.771299	0.588	1.4026	0.0386	123.679	134.237	106.897	130.458	95.393	173.472
Tb927.10.12160	1.07364	1	0.902527	0.949	1.2664	1	0.948462	1	1.83469	7.08e-05	161.309	173.187	145.585	204.28	152.995	295.952
Tb927.10.12170	0.984596	1	0.858952	0.907	1.49334	1	1.26155	0.652	2.39939	3.74e-09	190.148	187.219	163.328	283.956	239.882	456.239
Tb927.10.12180	1.00606	1	0.923017	0.979	0.666304	1	0.650942	0.215	0.992937	1	394.698	397.09	364.312	262.989	256.925	391.91
Tb927.10.12190	0.798818	1	0.789882	0.888	1.09843	1	1.03556	1	1.55558	0.00519	180.453	144.149	142.536	198.215	186.87	280.708
Tb927.10.1220	0.897462	1	0.766645	0.888	1.02965	1	0.921091	0.968	1.35276	0.0691	11.087	9.95	8.5	11.415	10.212	14.998
Tb927.10.12200	0.914435	1	0.877104	0.923	1.2824	1	1.21449	0.748	1.91203	1.94e-05	185.433	169.566	162.644	237.799	225.207	354.553
Tb927.10.12210	0.86646	1	0.720316	0.888	1.01678	1	0.851529	0.818	0.504619	5.93e-06	567.492	491.709	408.773	577.017	483.236	286.367
Tb927.10.12220	0.934584	1	0.787124	0.888	1.2954	1	1.06918	0.996	1.2129	0.282	336.621	314.6	264.962	436.059	359.908	408.287
Tb927.10.12230	0.953732	1	0.733433	0.888	1.22432	1	1.06103	1	1.74168	0.000315	455.138	434.08	333.813	557.236	482.913	792.706
Tb927.10.12240	0.81936	1	0.668273	0.888	0.830347	1	0.659996	0.239	0.322072	9.56e-15	996.879	816.803	666.188	827.755	657.937	321.067
Tb927.10.12250	0.97603	1	0.783679	0.888	0.981508	1	0.787621	0.639	1.14307	0.495	575.991	562.184	451.392	565.34	453.662	658.399
Tb927.10.12260	0.953914	1	0.600251	0.888	0.299272	0.00198	0.245934	1.08e-09	0.106949	0	3409.87	3252.72	2046.78	1020.48	838.602	364.682
Tb927.10.12270	0.677833	0.34	0.727048	0.888	1.60801	0.923	1.4034	0.399	2.08657	9.6e-07	52.225	35.4	37.97	83.978	73.292	108.971
Tb927.10.12280	0.590391	0.0525	0.547588	0.888	1.37391	1	1.11475	0.913	1.28754	0.139	10.1	5.963	5.531	13.877	11.259	13.005
Tb927.10.12290	1.18196	1	0.949876	1	1.12173	1	0.859645	0.832	0.699496	0.0276	660.9	781.159	627.773	741.354	568.139	462.297
Tb927.10.1230	0.959221	1	0.824155	0.888	1.5775	0.998	1.5475	0.203	1.94162	1.18e-05	322.099	308.964	265.46	508.11	498.449	625.396
Tb927.10.12300	0.792204	1	0.660569	0.888	0.890372	1	0.635971	0.18	0.94677	0.859	100.832	79.879	66.606	89.778	64.126	95.465
Tb927.10.12310	1.02487	1	0.798726	0.888	0.816071	1	0.536017	0.0287	0.555914	0.000127	1225.83	1256.32	979.105	1000.37	657.068	681.458
Tb927.10.12320	0.896628	1	0.756799	0.888	0.892396	1	0.774399	0.596	1.12334	0.57	304.054	272.624	230.108	271.337	235.459	341.555
Tb927.10.12330	1.297	0.981	1.08077	0.983	1.01533	1	0.919561	0.964	0.757726	0.099	410.057	531.844	443.175	416.343	377.072	310.71
Tb927.10.12340	0.998643	1	0.706781	0.888	0.96871	1	0.687339	0.321	1.93211	1.38e-05	181.428	181.182	128.23	175.751	124.703	350.539
Tb927.10.12350	0.925874	1	0.781235	0.888	1.24544	1	1.14975	0.854	1.49083	0.0125	153.324	141.959	119.782	190.956	176.285	228.58
Tb927.10.12360	0.795267	1	0.703039	0.888	1.73412	0.661	1.322	0.543	0.925617	0.748	272.763	216.919	191.763	473.002	360.591	252.474
Tb927.10.12370	1.21381	1	0.851631	0.9	0.800612	1	0.693727	0.34	0.484212	1.39e-06	933.914	1133.59	795.35	747.703	647.881	452.212
Tb927.10.12380	0.871548	1	0.69012	0.888	0.830927	1	0.613021	0.13	0.699817	0.0279	834.347	727.174	575.8	693.282	511.473	583.891
Tb927.10.12390	0.794484	1	0.679986	0.888	1.07192	1	0.994114	1	1.50527	0.0104	288.26	229.018	196.013	308.992	286.564	433.911
Tb927.10.1240	1.007	1	0.822329	0.888	0.933792	1	0.828574	0.762	0.913039	0.684	344.894	347.309	283.617	322.059	285.77	314.902
Tb927.10.12400	1.32105	0.891	0.910399	0.959	0.956279	1	0.736182	0.479	0.700994	0.0287	639.078	844.254	581.816	611.137	470.478	447.99
Tb927.10.12410	0.910046	1	0.75411	0.888	0.880812	1	0.721674	0.43	0.847766	0.372	412.817	375.682	311.309	363.614	297.919	349.972
Tb927.10.12420	0.895193	1	0.793898	0.888	1.22448	1	1.17593	0.815	1.52862	0.00749	108.817	97.412	86.39	133.244	127.961	166.34
Tb927.10.12430	1.52706	0.231	1.01557	1	0.916596	1	0.7508	0.526	0.640867	0.00483	782.313	1194.64	794.493	717.064	587.36	501.358
Tb927.10.12440	0.973464	1	0.781845	0.888	0.634868	1	0.579807	0.0748	0.849897	0.382	473.524	460.958	370.222	300.625	274.552	402.446
Tb927.10.12450	0.997932	1	0.806033	0.888	1.1683	1	0.962239	1	1.49893	0.0113	160.725	160.392	129.549	187.775	154.655	240.915
Tb927.10.12460	0.917928	1	0.729184	0.888	1.07514	1	0.999914	1	1.43765	0.025	209.594	192.393	152.833	225.343	209.576	301.324
Tb927.10.12470	0.932011	1	0.734941	0.888	0.939168	1	0.842157	0.798	0.981959	1	587.43	547.492	431.727	551.696	494.708	576.832
Tb927.10.12480	0.870593	1	0.703024	0.888	1.19271	1	0.998737	1	1.82729	7.97e-05	356.32	310.209	250.502	424.985	355.87	651.099
Tb927.10.12490	0.876656	1	0.713526	0.888	1.07299	1	1.01418	1	1.42886	0.0279	1244.87	1091.32	888.246	1335.73	1262.52	1778.74
Tb927.10.1250	0.939873	1	0.776181	0.888	0.903881	1	0.768544	0.579	0.605499	0.00127	609.323	572.686	472.945	550.756	468.292	368.945
Tb927.10.12500	1.09986	1	0.94855	1	0.906877	1	0.708847	0.386	0.48313	1.29e-06	4127.9	4540.11	3915.52	3743.5	2926.05	1994.31
Tb927.10.12510	1.12139	1	0.955051	1	1.06269	1	0.895427	0.909	0.96881	0.962	2644.63	2965.67	2525.76	2810.43	2368.07	2562.14
Tb927.10.12520	0.928649	1	0.736699	0.888	1.03709	1	1.18296	0.803	1.61857	0.00209	994.004	923.081	732.282	1030.88	1175.87	1608.87
Tb927.10.12530	0.822359	1	0.664808	0.888	1.0434	1	1.17912	0.81	1.47744	0.0149	199.015	163.662	132.307	207.652	234.662	294.033
Tb927.10.12540	0.935884	1	0.824147	0.888	0.893185	1	0.80213	0.682	0.930241	0.773	625.158	585.075	515.222	558.382	501.458	581.548
Tb927.10.12550	1.07158	1	0.834702	0.888	1.32623	1	1.25349	0.667	1.41478	0.0333	122.775	131.563	102.481	162.828	153.897	173.7
Tb927.10.12560	0.239988	0	1.22652	0.888	1.65192	0.828	1.36093	0.475	5.91624	0	0.684	0.164	0.839	1.13	0.931	4.046
Tb927.10.12570	0.396823	2.06e-06	0.41918	0.888	1.39677	1	1.30484	0.574	1.47273	0.0159	4.003	1.588	1.678	5.591	5.223	5.895
Tb927.10.12580	0.763742	0.939	0.832974	0.888	2.07714	0.233	1.155	0.843	1.87381	3.68e-05	3.528	2.694	2.939	7.328	4.075	6.61
Tb927.10.12590	0.87359	1	0.780516	0.888	1.2636	1	1.22249	0.731	1.77623	0.000182	1154.29	1008.37	900.94	1458.56	1411.11	2050.28
Tb927.10.1260	0.791222	1	0.679486	0.888	0.83297	1	0.642254	0.192	0.670932	0.0126	769.073	608.507	522.575	640.615	493.941	515.996
Tb927.10.12600	0.954663	1	0.817834	0.888	0.982193	1	0.821327	0.742	1.65645	0.00118	560.145	534.749	458.105	550.17	460.062	927.854
Tb927.10.12610	0.937786	1	0.775223	0.888	0.960361	1	0.780579	0.616	0.943575	0.844	145.237	136.202	112.591	139.48	113.369	137.042
Tb927.10.12620	0.89535	1	0.709525	0.888	0.922004	1	0.755517	0.539	0.792456	0.179	1169.35	1046.98	829.682	1078.14	883.462	926.656
Tb927.10.12630	0.934565	1	0.73266	0.888	1.04428	1	0.869367	0.853	1.05572	0.861	222.009	207.482	162.657	231.84	193.007	234.38
Tb927.10.12640	0.904026	1	0.697334	0.888	1.00057	1	0.921343	0.968	1.10769	0.632	618.538	559.174	431.328	618.888	569.885	685.15
Tb927.10.12650	0.893113	1	0.693921	0.888	1.87835	0.428	1.57926	0.173	1.52968	0.00738	86.157	76.948	59.786	161.832	136.064	131.792
Tb927.10.12660	0.868624	1	0.674616	0.888	1.82624	0.503	1.60201	0.154	1.51684	0.00882	435.319	378.129	293.673	795	697.385	660.309
Tb927.10.12670	0.799719	1	0.678097	0.888	0.824662	1	0.671062	0.27	1.02812	0.98	452.835	362.141	307.066	373.436	303.881	465.571
Tb927.10.12680	0.845454	1	0.776595	0.888	1.21083	1	1.15106	0.851	0.731554	0.0587	6248.89	5283.15	4852.86	7566.35	7192.83	4571.4
Tb927.10.12690	0.890012	1	0.798451	0.888	1.19133	1	1.04408	1	1.30637	0.114	425.037	378.288	339.372	506.358	443.774	555.255
Tb927.10.1270	0.901215	1	0.743967	0.888	0.931845	1	0.667694	0.26	0.783417	0.155	965.872	870.458	718.577	900.043	644.907	756.681
Tb927.10.12700	0.874016	1	0.704298	0.888	1.54463	1	1.1528	0.848	0.636744	0.00418	3131.52	2737	2205.52	4837.05	3610.03	1993.98
Tb927.10.12710	1.07551	1	1.04983	1	1.92822	0.382	1.41642	0.378	0.763884	0.111	5762.48	6197.62	6049.64	11111.3	8162.09	4401.87
Tb927.10.12720	0.854819	1	0.763524	0.888	0.742623	1	0.724413	0.438	0.851867	0.39	967.924	827.4	739.033	718.803	701.177	824.542
Tb927.10.12730	1.07703	1	0.812444	0.888	1.00872	1	0.809075	0.701	1.13932	0.508	231.529	249.363	188.104	233.547	187.324	263.786
Tb927.10.12740	1.13519	1	0.766229	0.888	0.981428	1	0.784946	0.63	1.11812	0.59	823.302	934.602	630.838	808.011	646.247	920.553
Tb927.10.12750	0.724988	0.634	0.50657	0.888	1.08702	1	0.852572	0.821	0.883763	0.538	76.945	55.784	38.978	83.64	65.601	68.001
Tb927.10.12760	0.641594	0.177	0.514876	0.888	1.03692	1	0.677647	0.29	0.692872	0.0233	135.229	86.762	69.626	140.222	91.637	93.696
Tb927.10.12770	0.778483	1	0.925046	0.983	1.55764	1	1.31917	0.547	0.476584	7.86e-07	36.559	28.46	33.819	56.946	48.227	17.423
Tb927.10.12780	0.909518	1	0.780685	0.888	2.0404	0.268	2.04287	0.00822	2.65581	3.57e-11	134.597	122.418	105.078	274.631	274.963	357.463
Tb927.10.12790	0.908542	1	0.787885	0.888	4.97757	4.33e-06	6.92826	0	14.9301	0	67.081	60.946	52.852	333.902	464.757	1001.53
Tb927.10.1280	0.906139	1	0.73246	0.888	0.839082	1	0.743961	0.505	0.511557	9.35e-06	381.464	345.659	279.407	320.08	283.794	195.141
Tb927.10.12800	0.876726	1	0.863603	0.911	4.47304	2.67e-05	5.69658	0	11.6265	0	143.301	125.636	123.755	640.991	816.325	1666.08
Tb927.10.12810	0.949144	1	0.758378	0.888	0.935229	1	0.717776	0.416	0.809014	0.229	1603.54	1521.99	1216.09	1499.68	1150.98	1297.29
Tb927.10.12820	0.893914	1	1.10997	0.946	9.84351	7.58e-13	8.21793	0	10.4817	0	227.331	203.214	252.332	2237.74	1868.19	2382.81
Tb927.10.12830	1.02993	1	0.793449	0.888	1.02336	1	0.865564	0.843	1.24587	0.209	211.05	217.366	167.457	215.98	182.677	262.941
Tb927.10.12840	0.865891	1	0.635531	0.888	0.913391	1	0.698955	0.356	0.207314	0	2379.47	2060.36	1512.23	2173.39	1663.14	493.298
Tb927.10.12850	0.884849	1	0.742079	0.888	0.891585	1	0.882807	0.88	0.854425	0.402	9123.22	8072.67	6770.15	8134.13	8054.05	7795.11
Tb927.10.12860	0.876442	1	0.739555	0.888	0.950771	1	0.89106	0.901	1.01413	1	686.098	601.325	507.407	652.322	611.355	695.79
Tb927.10.12870	0.871207	1	0.717875	0.888	1.09316	1	1.00082	1	1.44126	0.0239	1268.97	1105.53	910.961	1387.18	1270	1828.91
Tb927.10.12880	1.11852	1	0.833821	0.888	1.03145	1	0.975975	1	1.32752	0.0911	367.792	411.383	306.673	379.36	358.956	488.251
Tb927.10.12890	0.894906	1	0.716737	0.888	0.976331	1	0.716712	0.411	0.445765	6.11e-08	4114.85	3682.4	2949.26	4017.45	2949.16	1834.26
Tb927.10.1290	1.01565	1	0.806024	0.888	1.12816	1	0.800801	0.677	0.959721	0.923	52.945	53.773	42.675	59.73	42.398	50.812
Tb927.10.12900	0.812755	1	0.632359	0.888	0.787185	1	0.716259	0.41	0.812993	0.242	221.987	180.421	140.375	174.745	159	180.474
Tb927.10.12910	0.989283	1	0.764092	0.888	0.961211	1	0.751242	0.527	1.04771	0.899	942.502	932.402	720.159	905.944	708.047	987.469
Tb927.10.12920	0.914913	1	0.821559	0.888	0.667722	1	0.615397	0.135	0.889591	0.567	987.63	903.595	811.396	659.462	607.785	878.587
Tb927.10.12930	0.882162	1	0.777051	0.888	1.10067	1	0.867517	0.848	0.931402	0.779	442.216	390.106	343.624	486.736	383.629	411.881
Tb927.10.12940	0.847734	1	0.778555	0.888	1.64057	0.853	1.68029	0.0977	2.08832	9.33e-07	602.413	510.686	469.012	988.303	1012.23	1258.03
Tb927.10.12950	0.945434	1	0.794861	0.888	0.960043	1	1.02795	1	1.60983	0.00237	781.802	739.143	621.424	750.564	803.657	1258.57
Tb927.10.12960	0.866013	1	0.765145	0.888	1.55065	1	1.67145	0.103	1.99184	4.98e-06	440.248	381.261	336.854	682.672	735.855	876.906
Tb927.10.12970	0.898668	1	0.758243	0.888	1.01045	1	0.860773	0.835	1.0573	0.855	274.589	246.764	208.205	277.458	236.359	290.324
Tb927.10.12980	1.18353	1	0.911466	0.961	1.00269	1	0.937721	0.999	1.59542	0.00291	681.731	806.851	621.375	683.565	639.274	1087.65
Tb927.10.12990	1.0481	1	0.857469	0.905	1.1472	1	1.05818	1	1.38661	0.0466	348.991	365.778	299.249	400.362	369.295	483.915
Tb927.10.130	1.03529	1	0.794836	0.888	1.49034	1	1.46418	0.307	3.49122	0	78.459	81.228	62.362	116.931	114.878	273.918
Tb927.10.1300	0.934068	1	0.671481	0.888	1.18132	1	0.991883	1	1.03866	0.938	225.953	211.055	151.723	266.923	224.119	234.687
Tb927.10.13000	0.888882	1	0.72155	0.888	0.789118	1	0.679878	0.297	0.50741	7.12e-06	1318.29	1171.81	951.214	1040.29	896.278	668.916
Tb927.10.13010	0.995583	1	0.785619	0.888	1.10707	1	1.0159	1	1.52635	0.00773	304.59	303.245	239.292	337.203	309.432	464.912
Tb927.10.13020	1.00408	1	0.829007	0.888	1.08188	1	0.839932	0.793	1.44486	0.0228	857.583	861.083	710.943	927.8	720.311	1239.09
Tb927.10.13030	0.85422	1	0.730342	0.888	1.30432	1	1.1525	0.848	2.08776	9.41e-07	398.351	340.279	290.932	519.578	459.098	831.66
Tb927.10.13040	0.847298	1	0.557805	0.888	0.519608	0.383	0.403528	0.000285	0.271166	0	5401.55	4576.72	3013.01	2806.69	2179.68	1464.72
Tb927.10.13050	1.22957	1	1.04775	1	2.37467	0.0838	2.34835	0.000785	2.29545	2.42e-08	1.235	1.519	1.294	2.933	2.901	2.835
Tb927.10.13060	1.14345	1	0.969474	1	1.65069	0.831	2.71548	4.34e-05	1.713	0.000494	5.318	6.081	5.156	8.779	14.441	9.11
Tb927.10.13070	0.95232	1	0.948831	1	2.62391	0.0327	2.80361	2.12e-05	3.95463	0	282.343	268.881	267.895	740.842	791.58	1116.56
Tb927.10.13080	0.920172	1	0.774132	0.888	1.93222	0.378	2.68149	5.65e-05	4.16805	0	27.587	25.384	21.356	53.303	73.973	114.982
Tb927.10.13090	1.02124	1	0.759215	0.888	1.37966	1	1.8117	0.0419	3.20962	2.48e-15	413.698	422.484	314.086	570.761	749.498	1327.82
Tb927.10.1310	0.95686	1	0.802877	0.888	0.920633	1	0.751845	0.529	1.11824	0.59	689.03	659.306	553.206	634.344	518.044	770.501
Tb927.10.13100	0.878407	1	0.855692	0.903	0.884886	1	1.00199	1	1.74465	0.000301	196.309	172.439	167.98	173.711	196.7	342.491
Tb927.10.13110	0.811842	1	0.687951	0.888	0.847256	1	0.850553	0.816	0.673247	0.0135	339.951	275.986	233.869	288.025	289.146	228.871
Tb927.10.13120	1.06364	1	0.780298	0.888	1.24202	1	1.03081	1	0.867081	0.459	203.069	215.992	158.454	252.215	209.324	176.077
Tb927.10.13130	0.746587	0.818	0.608778	0.888	0.840791	1	0.807923	0.698	0.509827	8.33e-06	835.847	624.033	508.846	702.773	675.3	426.137
Tb927.10.13140	0.872235	1	0.735641	0.888	1.0095	1	0.95792	1	0.914945	0.694	419.151	365.598	308.344	423.134	401.513	383.5
Tb927.10.13150	0.832739	1	0.68113	0.888	1.06253	1	0.887289	0.892	1.13715	0.516	745.213	620.568	507.587	791.812	661.219	847.419
Tb927.10.13160	0.988287	1	0.769962	0.888	0.89791	1	0.600408	0.107	0.738912	0.0686	565.535	558.91	435.44	507.799	339.552	417.88
Tb927.10.13170	0.854406	1	0.77311	0.888	1.25971	1	1.17748	0.813	1.26864	0.168	253.145	216.289	195.709	318.888	298.073	321.15
Tb927.10.13180	1.22986	1	0.884113	0.928	1.01759	1	0.849441	0.813	0.661728	0.00952	1462.76	1798.99	1293.24	1488.49	1242.53	967.95
Tb927.10.13190	0.913381	1	0.766768	0.888	0.933142	1	0.729968	0.457	0.960431	0.927	396.921	362.54	304.346	370.383	289.739	381.215
Tb927.10.1320	0.858102	1	0.706942	0.888	1.11012	1	1.03233	1	1.64006	0.00151	473.269	406.113	334.574	525.387	488.57	776.191
Tb927.10.13200	0.897272	1	0.759127	0.888	1.13865	1	0.952687	1	1.02613	0.988	731.542	656.393	555.334	832.969	696.931	750.659
Tb927.10.13210	0.984987	1	0.824212	0.888	0.939332	1	0.735611	0.477	0.847905	0.373	770.448	758.881	635.013	723.706	566.75	653.267
Tb927.10.13220	0.900672	1	0.734967	0.888	0.951234	1	0.726121	0.444	0.957159	0.912	840.709	757.202	617.894	799.711	610.456	804.692
Tb927.10.13230	0.897416	1	0.692531	0.888	0.942049	1	0.805525	0.691	0.961706	0.933	376.34	337.734	260.627	354.531	303.151	361.929
Tb927.10.13240	0.831285	1	0.715131	0.888	0.944235	1	0.792372	0.651	0.808965	0.229	659.586	548.304	471.69	622.804	522.637	533.582
Tb927.10.13250	0.864329	1	0.72381	0.888	1.18833	1	1.15641	0.842	1.13784	0.514	2311.56	1997.95	1673.13	2746.91	2673.12	2630.19
Tb927.10.13260	0.897177	1	0.707512	0.888	1.13949	1	1.0658	1	1.3209	0.0977	1373.18	1231.98	971.54	1564.72	1463.54	1813.82
Tb927.10.13270	1.43507	0.437	0.944274	1	1.10065	1	0.940079	1	0.85642	0.411	500.986	718.951	473.068	551.41	470.967	429.055
Tb927.10.13280	1.22314	1	0.954679	1	0.975915	1	0.831315	0.771	0.580308	0.000421	3427.15	4191.89	3271.83	3344.61	2849.04	1988.8
Tb927.10.13290	0.889957	1	0.833439	0.888	0.848095	1	0.786642	0.635	0.759425	0.103	481.593	428.597	401.378	408.436	378.841	365.734
Tb927.10.1330	0.922363	1	0.793457	0.888	0.74788	1	0.760087	0.554	1.06515	0.819	418.273	385.8	331.882	312.818	317.924	445.526
Tb927.10.13300	0.854109	1	0.707314	0.888	0.777864	1	0.661013	0.241	0.680722	0.0167	353.481	301.911	250.022	274.96	233.655	240.622
Tb927.10.13310	1.48721	0.307	1.02758	1	1.10193	1	0.911784	0.948	0.861866	0.435	264.34	393.128	271.631	291.283	241.021	227.826
Tb927.10.13320	0.838832	1	0.696622	0.888	0.944105	1	0.90752	0.938	1.0889	0.711	375.239	314.762	261.399	354.265	340.537	408.597
Tb927.10.13330	0.887926	1	0.705501	0.888	1.05281	1	1.03706	1	1.09653	0.678	1469.61	1304.91	1036.82	1547.23	1524.08	1611.48
Tb927.10.13340	0.8522	1	0.709575	0.888	1.11454	1	1.18488	0.801	1.28926	0.137	91.842	78.268	65.169	102.361	108.822	118.408
Tb927.10.13350	0.921505	1	0.696418	0.888	0.842953	1	0.75115	0.527	1.04781	0.899	837.095	771.387	582.968	705.632	628.784	877.115
Tb927.10.13360	0.966929	1	0.791026	0.888	0.718851	1	0.489347	0.00819	0.211376	0	2979.46	2880.92	2356.83	2141.79	1457.99	629.787
Tb927.10.13370	0.902601	1	0.817396	0.888	0.908691	1	0.736016	0.478	0.91591	0.698	243.729	219.99	199.223	221.474	179.388	223.234
Tb927.10.13380	0.937963	1	0.813154	0.888	0.867686	1	0.703291	0.369	1.32295	0.0957	437.697	410.544	355.915	379.784	307.829	579.052
Tb927.10.13390	0.705283	0.494	0.562231	0.888	1.28322	1	1.48976	0.271	2.65195	3.82e-11	386.56	272.634	217.336	496.042	575.882	1025.14
Tb927.10.1340	1.25281	1	0.869987	0.917	1.01803	1	0.868876	0.851	0.980866	1	358.653	449.325	312.023	365.119	311.625	351.791
Tb927.10.13400	0.80976	1	0.644222	0.888	2.30646	0.105	2.42088	0.000448	1.74818	0.000285	197.421	159.864	127.183	455.344	477.933	345.127
Tb927.10.13410	0.621852	0.116	0.505952	0.888	1.01088	1	0.603533	0.113	0.200283	0	599	372.489	303.065	605.516	361.516	119.969
Tb927.10.13420	0.647665	0.2	0.531064	0.888	1.05368	1	0.64592	0.202	0.202204	0	741.69	480.367	393.885	781.501	479.073	149.973
Tb927.10.13430	0.624133	0.121	0.530215	0.888	1.03929	1	0.628788	0.164	0.183414	0	2441.42	1523.77	1294.48	2537.33	1535.13	447.789
Tb927.10.13440	0.885425	1	0.720396	0.888	0.951132	1	0.726309	0.444	1.14906	0.473	429.08	379.918	309.107	408.111	311.645	493.04
Tb927.10.13450	0.840472	1	0.724376	0.888	0.992128	1	0.788314	0.641	0.695406	0.0249	821.392	690.357	594.997	814.926	647.515	571.201
Tb927.10.13460	0.789265	1	0.686807	0.888	0.930432	1	0.802999	0.684	0.687865	0.0204	74.925	59.135	51.459	69.712	60.165	51.538
Tb927.10.13470	0.88247	1	0.724776	0.888	0.996918	1	0.747358	0.516	0.899322	0.614	727.058	641.607	526.954	724.817	543.372	653.859
Tb927.10.13480	0.842916	1	0.738587	0.888	1.42132	1	1.284	0.61	1.60995	0.00237	404.227	340.73	298.557	574.538	519.029	650.785
Tb927.10.13490	0.781725	1	0.683489	0.888	1.47461	1	1.30235	0.577	0.990206	1	495.169	387.086	338.442	730.18	644.882	490.319
Tb927.10.1350	0.974715	1	1.02202	1	0.623868	0.937	0.739461	0.491	0.838945	0.336	585.051	570.258	597.931	364.994	432.622	490.825
Tb927.10.13500	0.812715	1	0.724029	0.888	1.15485	1	1.14756	0.857	0.744067	0.0761	12842.1	10437	9298.04	14830.7	14737	9555.37
Tb927.10.13510	0.948464	1	0.777738	0.888	1.0312	1	0.89308	0.905	0.751457	0.0879	800.832	759.56	622.837	825.821	715.207	601.791
Tb927.10.13520	0.908768	1	0.771787	0.888	1.50162	1	1.25305	0.667	1.439	0.0246	717.874	652.381	554.046	1077.97	899.53	1033.02
Tb927.10.13530	0.690188	0.397	0.51865	0.888	0.939594	1	1.38553	0.43	1.37064	0.0563	831.16	573.657	431.081	780.953	1151.6	1139.22
Tb927.10.13540	0.908918	1	0.765961	0.888	1.38838	1	1.58114	0.172	3.69163	0	236.559	215.013	181.195	328.435	374.034	873.29
Tb927.10.13550	0.892279	1	0.781478	0.888	1.00127	1	0.852987	0.821	1.10226	0.653	934.978	834.262	730.665	936.168	797.524	1030.59
Tb927.10.13560	0.9104	1	0.805835	0.888	0.764683	1	0.63396	0.175	0.388323	1.55e-10	471.613	429.356	380.042	360.634	298.984	183.138
Tb927.10.13570	1.02561	1	0.898419	0.943	1.18545	1	1.13453	0.879	1.67912	0.000832	262.624	269.351	235.946	311.327	297.955	440.976
Tb927.10.13580	0.991448	1	0.787143	0.888	0.638342	1	0.520535	0.0197	0.335632	9.67e-14	1095.64	1086.27	862.428	699.395	570.321	367.734
Tb927.10.13590	1.05098	1	1.00103	1	1.03998	1	0.984805	1	0.966212	0.949	813.321	854.784	814.162	845.839	800.962	785.84
Tb927.10.1360	1.0069	1	0.74918	0.888	1.05935	1	0.953068	1	1.18473	0.357	98.117	98.794	73.507	103.94	93.512	116.242
Tb927.10.13600	0.844889	1	0.602288	0.888	0.860592	1	0.695434	0.345	0.498519	3.91e-06	306.168	258.678	184.402	263.486	212.92	152.631
Tb927.10.13610	0.898123	1	0.726275	0.888	1.05149	1	0.906934	0.937	1.13483	0.525	625.608	561.873	454.363	657.822	567.385	709.959
Tb927.10.13620	0.905776	1	0.789634	0.888	0.867578	1	0.701087	0.362	0.762391	0.108	701.294	635.215	553.766	608.427	491.668	534.66
Tb927.10.13630	0.889446	1	0.745106	0.888	0.923992	1	0.730975	0.46	0.858823	0.422	2178.17	1937.36	1622.96	2012.61	1592.19	1870.66
Tb927.10.13640	0.958298	1	0.717685	0.888	0.9821	1	0.925775	0.978	1.16765	0.411	542.654	520.024	389.455	532.941	502.376	633.632
Tb927.10.13650	0.876736	1	0.75283	0.888	1.23232	1	1.32238	0.542	1.66487	0.00104	159.355	139.712	119.967	196.377	210.728	265.305
Tb927.10.13660	1.00764	1	0.788626	0.888	0.845153	1	0.641879	0.191	0.590665	0.000674	808.169	814.341	637.344	683.027	518.747	477.358
Tb927.10.13670	1.12909	1	0.883229	0.928	1.18469	1	1.00729	1	0.813763	0.244	1287.83	1454.08	1137.45	1525.68	1297.22	1047.99
Tb927.10.13680	0.986355	1	0.767198	0.888	0.898413	1	0.75397	0.536	1.05447	0.868	594.683	586.568	456.239	534.27	448.373	627.073
Tb927.10.13690	0.687558	0.39	0.510048	0.888	1.27208	1	1.47809	0.286	2.5171	4.49e-10	365.651	251.406	186.499	465.138	540.465	920.381
Tb927.10.1370	0.963608	1	0.769953	0.888	1.00401	1	0.862799	0.837	1.08791	0.714	335.19	322.992	258.08	336.534	289.202	364.657
Tb927.10.13700	0.999026	1	0.728169	0.888	2.51968	0.0484	2.5634	0.000143	2.39748	3.87e-09	57.038	56.982	41.533	143.717	146.211	136.747
Tb927.10.13710	1.14686	1	0.940928	1	1.23844	1	1.22623	0.723	1.00585	1	980.847	1124.89	922.906	1214.72	1202.75	986.581
Tb927.10.13720	1.17019	1	0.952333	1	1.10918	1	0.954568	1	0.83343	0.315	1110.06	1298.99	1057.15	1231.26	1059.63	925.157
Tb927.10.13730	1.22323	1	0.830608	0.888	1.15729	1	1.06546	1	1.03113	0.967	425.254	520.183	353.219	492.142	453.093	438.492
Tb927.10.13740	1.01285	1	1.0002	1	2.50618	0.051	1.96527	0.0144	1.11316	0.61	889.686	901.12	889.864	2229.71	1748.47	990.365
Tb927.10.13750	1.01293	1	0.803824	0.888	0.96474	1	0.876846	0.87	1.14149	0.5	315.065	319.14	253.257	303.956	276.263	359.642
Tb927.10.13760	0.925783	1	0.745957	0.888	1.01024	1	0.838803	0.79	1.0787	0.756	219.795	203.482	163.958	222.045	184.365	237.093
Tb927.10.13770	0.965581	1	0.806859	0.888	1.05773	1	0.911357	0.947	0.844766	0.36	273.239	263.835	220.466	289.012	249.018	230.823
Tb927.10.13780	0.865506	1	0.81828	0.888	1.35193	1	1.15336	0.846	1.0515	0.881	983.655	851.36	804.906	1329.84	1134.51	1034.31
Tb927.10.13790	0.956266	1	0.874836	0.921	1.95795	0.349	2.40181	0.000522	3.16373	2.48e-15	733.482	701.404	641.677	1436.12	1761.69	2320.54
Tb927.10.1380	0.989313	1	0.731175	0.888	0.96332	1	0.808972	0.7	0.96412	0.942	905.6	895.922	662.153	872.382	732.606	873.107
Tb927.10.13800	0.948549	1	0.806714	0.888	0.90985	1	0.802007	0.682	0.719646	0.045	1271.53	1206.1	1025.76	1156.9	1019.77	915.048
Tb927.10.13810	0.915643	1	0.847638	0.897	0.983993	1	0.883769	0.882	0.864032	0.445	154.651	141.605	131.088	152.176	136.676	133.624
Tb927.10.13820	0.820771	1	0.753952	0.888	0.960001	1	0.850786	0.816	0.95563	0.904	460.92	378.31	347.511	442.483	392.144	440.469
Tb927.10.13830	1.06114	1	0.84114	0.894	1.03686	1	0.952155	1	0.873782	0.49	421.881	447.673	354.861	437.433	401.696	368.632
Tb927.10.13840	0.864085	1	0.707792	0.888	1.3683	1	1.49224	0.268	2.1813	1.84e-07	337.6	291.715	238.951	461.939	503.779	736.407
Tb927.10.13850	0.937552	1	0.717812	0.888	0.897165	1	0.685404	0.315	0.507775	7.29e-06	624.336	585.347	448.156	560.132	427.922	317.022
Tb927.10.13860	1.06149	1	0.795943	0.888	2.26986	0.119	3.51329	7.42e-08	1.096	0.681	357.061	379.017	284.2	810.478	1254.46	391.341
Tb927.10.13870	0.945234	1	0.74274	0.888	1.10649	1	0.986259	1	1.02911	0.975	668.606	631.989	496.6	739.809	659.418	688.068
Tb927.10.13880	0.856304	1	0.754006	0.888	0.872478	1	0.745335	0.509	1.15029	0.469	853.561	730.908	643.59	744.713	636.189	981.843
Tb927.10.13890	0.886145	1	0.749203	0.888	0.847956	1	0.754784	0.538	0.882373	0.531	323.666	286.815	242.491	274.454	244.298	285.594
Tb927.10.1390	1.23611	1	0.840382	0.893	0.422791	0.0871	0.391081	0.000151	0.282944	0	1169.78	1445.99	983.064	494.574	457.48	330.983
Tb927.10.13900	0.989541	1	0.860927	0.908	1.24587	1	1.05673	1	1.70947	0.000521	274.235	271.366	236.096	341.66	289.791	468.795
Tb927.10.13910	0.770356	0.975	0.660551	0.888	0.814738	1	0.68068	0.299	0.576918	0.000359	484.026	372.873	319.724	394.355	329.467	279.244
Tb927.10.13920	0.97654	1	0.829668	0.888	1.10233	1	0.991737	1	0.996144	1	252.445	246.522	209.445	278.278	250.359	251.471
Tb927.10.13930	0.854793	1	0.677156	0.888	1.01652	1	0.688993	0.326	0.731262	0.0583	378.874	323.858	256.557	385.133	261.041	277.056
Tb927.10.13940	0.787005	1	0.562584	0.888	1.12583	1	1.41479	0.381	2.50927	5.17e-10	97.427	76.676	54.811	109.687	137.839	244.471
Tb927.10.13950	0.927143	1	0.794832	0.888	1.06803	1	0.991304	1	1.12578	0.56	315.302	292.33	250.612	336.753	312.56	354.96
Tb927.10.13960	0.861219	1	0.72497	0.888	0.958218	1	0.77814	0.608	0.841021	0.344	797.579	686.89	578.221	764.254	620.628	670.781
Tb927.10.13970	1.03414	1	0.889843	0.93	0.864431	1	0.948799	1	1.04859	0.895	335.389	346.839	298.443	289.92	318.216	351.684
Tb927.10.13980	0.931775	1	0.758624	0.888	0.988177	1	0.857735	0.83	0.808159	0.226	195.326	182	148.179	193.017	167.538	157.855
Tb927.10.13990	0.913631	1	0.711825	0.888	0.990095	1	0.84846	0.811	1.22595	0.251	296.402	270.802	210.986	293.466	251.485	363.374
Tb927.10.140	0.644125	0.184	0.518219	0.888	1.58392	0.982	1.57954	0.173	3.96118	0	9.38	6.042	4.861	14.857	14.815	37.154
Tb927.10.1400	0.921217	1	0.673142	0.888	0.62482	0.945	0.502423	0.012	0.480161	1.03e-06	631.051	581.335	424.787	394.294	317.054	303.006
Tb927.10.14000	0.698998	0.45	0.647265	0.888	0.878975	1	0.587244	0.0852	0.145383	0	4389.48	3068.23	2841.15	3858.24	2577.69	638.156
Tb927.10.14010	0.932901	1	0.797407	0.888	0.826267	1	0.710822	0.393	0.807413	0.224	972.4	907.153	775.399	803.462	691.203	785.128
Tb927.10.14020	0.945106	1	0.784068	0.888	1.04182	1	0.774811	0.596	1.10397	0.647	411.111	388.544	322.339	428.305	318.533	453.855
Tb927.10.14030	1.00648	1	0.870363	0.917	1.48447	1	1.45426	0.321	1.24589	0.209	1331.67	1340.29	1159.03	1976.81	1936.59	1659.11
Tb927.10.14040	0.901781	1	0.78619	0.888	1.21128	1	1.16016	0.836	1.5653	0.0045	736.041	663.748	578.668	891.555	853.922	1152.12
Tb927.10.14050	0.683047	0.367	0.772081	0.888	1.05511	1	1.46378	0.307	1.67816	0.000845	6.59	4.501	5.088	6.953	9.646	11.059
Tb927.10.14060	0.631405	0.14	0.243674	0.12	0.477862	0.218	1.55583	0.193	2.21056	1.1e-07	1.167	0.737	0.284	0.558	1.815	2.579
Tb927.10.14070	0.917008	1	0.827343	0.888	0.768687	1	0.633114	0.173	0.377313	3.93e-11	375.971	344.769	311.057	289.004	238.033	141.859
Tb927.10.14080	1.07936	1	0.889414	0.929	1.23194	1	1.17411	0.818	1.68197	0.000798	255.628	275.914	227.359	314.918	300.135	429.96
Tb927.10.14090	0.992564	1	0.825516	0.888	0.643161	1	0.497052	0.0103	0.265488	0	2575.4	2556.25	2126.03	1656.39	1280.11	683.737
Tb927.10.1410	0.975982	1	0.795201	0.888	1.13468	1	1.02166	1	1.04171	0.924	411.201	401.325	326.987	466.582	420.107	428.352
Tb927.10.14100	1.1076	1	1.22006	0.888	1.03461	1	1.16797	0.828	1.43825	0.0248	50.696	56.15	61.852	52.45	59.211	72.913
Tb927.10.14110	0.947832	1	0.808305	0.888	1.14885	1	1.19782	0.78	1.44999	0.0214	174.083	165.001	140.712	199.995	208.521	252.419
Tb927.10.14120	0.891395	1	0.704617	0.888	1.0248	1	1.05115	1	1.26032	0.182	279.579	249.215	196.996	286.512	293.881	352.36
Tb927.10.14130	0.893962	1	0.747365	0.888	1.02874	1	1.09764	0.947	1.22101	0.262	307.021	274.465	229.457	315.844	336.997	374.877
Tb927.10.14140	0.85012	1	0.881404	0.927	2.98582	0.00809	2.12375	0.00446	1.88168	3.22e-05	3326.19	2827.66	2931.72	9931.41	7064.01	6258.83
Tb927.10.14150	1.06863	1	0.918304	0.972	1.74491	0.637	1.6935	0.0903	2.17268	2.14e-07	1237.22	1322.13	1136.15	2158.84	2095.23	2688.09
Tb927.10.14160	1.00761	1	0.894569	0.937	1.57639	0.999	1.71329	0.0801	2.97042	1.15e-13	172.803	174.118	154.585	272.405	296.063	513.299
Tb927.10.14170	1.20761	1	0.871055	0.918	0.935899	1	0.93461	0.995	0.817517	0.257	743.997	898.455	648.062	696.306	695.346	608.23
Tb927.10.14180	0.912589	1	0.822198	0.888	1.17171	1	1.11719	0.909	1.11938	0.585	801.475	731.417	658.971	939.095	895.399	897.151
Tb927.10.14190	0.87512	1	0.774128	0.888	1.08121	1	0.921588	0.968	1.38927	0.0451	471.133	412.298	364.718	509.392	434.191	654.529
Tb927.10.1420	1.22715	1	0.941772	1	0.991268	1	0.782984	0.625	0.753389	0.0913	1181.96	1450.44	1113.13	1171.64	925.454	890.474
Tb927.10.14200	0.901714	1	0.777916	0.888	1.01939	1	0.974428	1	1.14263	0.497	416.082	375.187	323.677	424.148	405.442	475.428
Tb927.10.14210	0.916111	1	0.77184	0.888	1.1384	1	1.12062	0.903	1.15111	0.467	340.548	311.98	262.849	387.679	381.626	392.008
Tb927.10.14220	0.852843	1	0.747757	0.888	1.21946	1	1.19355	0.788	1.50664	0.0102	567.425	483.924	424.296	691.953	677.248	854.903
Tb927.10.14230	0.824827	1	0.681464	0.888	0.910174	1	0.732386	0.466	1.07791	0.759	1279.42	1055.3	871.876	1164.49	937.027	1379.1
Tb927.10.14240	0.890657	1	0.778111	0.888	1.01559	1	0.825164	0.752	0.626921	0.00293	1020.31	908.748	793.916	1036.21	841.924	639.655
Tb927.10.14250	0.862576	1	0.712113	0.888	0.901117	1	0.748884	0.519	0.705352	0.0321	629.348	542.861	448.167	567.116	471.309	443.912
Tb927.10.14260	0.933219	1	0.834683	0.888	1.09036	1	0.924742	0.975	0.859055	0.423	373.358	348.424	311.635	407.095	345.26	320.735
Tb927.10.14270	0.845765	1	0.647155	0.888	1.07542	1	1.06385	1	1.80259	0.00012	332.553	281.261	215.213	357.634	353.787	599.455
Tb927.10.14280	1.09997	1	0.88381	0.928	0.99839	1	0.6818	0.303	0.567015	0.000223	227.365	250.094	200.947	226.999	155.017	128.919
Tb927.10.14290	0.938538	1	0.778539	0.888	1.07121	1	1.11384	0.915	1.48769	0.0131	160.379	150.522	124.862	171.8	178.637	238.595
Tb927.10.1430	0.987142	1	0.807781	0.888	1.58939	0.976	1.75604	0.0614	2.39475	4.05e-09	322.37	318.225	260.404	512.371	566.092	771.994
Tb927.10.14300	0.885924	1	0.744511	0.888	1.12192	1	1.12481	0.896	1.34011	0.0794	1367.62	1211.6	1018.2	1534.36	1538.31	1832.75
Tb927.10.14310	1.03496	1	0.822629	0.888	1.16321	1	1.0869	0.966	1.31877	0.1	548.531	567.705	451.237	638.056	596.196	723.388
Tb927.10.14320	0.922015	1	0.77866	0.888	0.826396	1	0.730318	0.459	0.981999	1	1073.45	989.739	835.854	887.096	783.961	1054.13
Tb927.10.14330	1.30656	0.947	0.942948	1	0.892793	1	0.820302	0.739	0.753642	0.0917	1430.05	1868.44	1348.46	1276.74	1173.07	1077.74
Tb927.10.14340	0.941237	1	0.795923	0.888	0.949306	1	0.767691	0.577	0.801352	0.205	1602.62	1508.45	1275.56	1521.38	1230.32	1284.26
Tb927.10.14350	1.26508	1	0.954403	1	1.14335	1	1.13759	0.875	1.12588	0.56	127.608	161.434	121.789	145.9	145.165	143.671
Tb927.10.14360	1.04432	1	0.857151	0.905	1.13144	1	0.92164	0.969	1.00376	1	495.502	517.465	424.72	560.63	456.674	497.363
Tb927.10.14370	0.840362	1	0.728994	0.888	1.05316	1	0.855364	0.826	0.947684	0.864	151.893	127.645	110.729	159.967	129.924	143.946
Tb927.10.14380	1.03064	1	0.826775	0.888	0.970786	1	0.838238	0.788	0.931523	0.78	993.913	1024.37	821.742	964.876	833.136	925.853
Tb927.10.14390	1.0132	1	0.872908	0.919	1.08048	1	0.88967	0.898	0.835732	0.324	1021.69	1035.18	891.842	1103.91	908.968	853.86
Tb927.10.1440	0.861756	1	0.695063	0.888	0.878591	1	0.762385	0.562	0.789543	0.171	479.053	412.827	332.972	420.891	365.222	378.233
Tb927.10.14400	0.915665	1	0.734277	0.888	1.00438	1	0.890932	0.9	1.23403	0.233	1265.6	1158.86	929.299	1271.14	1127.56	1561.78
Tb927.10.14410	0.963556	1	0.753385	0.888	0.875621	1	0.755473	0.539	0.941274	0.831	1122.86	1081.94	845.946	983.2	848.291	1056.92
Tb927.10.14420	0.937518	1	0.753085	0.888	1.13407	1	0.953281	1	1.02186	1	1522.05	1426.95	1146.23	1726.11	1450.94	1555.32
Tb927.10.14430	1.03025	1	0.807578	0.888	0.910593	1	0.70782	0.384	0.691368	0.0224	2014	2074.93	1626.46	1833.93	1425.55	1392.41
Tb927.10.14440	0.954032	1	0.81198	0.888	1.04439	1	0.84886	0.813	1.06231	0.831	322.62	307.79	261.961	336.941	273.859	342.724
Tb927.10.14450	0.85879	1	0.667471	0.888	1.23915	1	1.06998	0.995	1.27691	0.155	221.52	190.239	147.858	274.495	237.023	282.86
Tb927.10.14460	0.910767	1	0.732852	0.888	1.0687	1	0.935051	0.995	1.04786	0.899	1179.5	1074.25	864.399	1260.53	1102.89	1235.94
Tb927.10.14470	0.910279	1	0.767508	0.888	1.16568	1	1.15639	0.842	1.32582	0.0928	2141.1	1949	1643.31	2495.84	2475.95	2838.72
Tb927.10.14480	0.903568	1	0.741202	0.888	1.4052	1	1.36803	0.46	1.12987	0.544	724.141	654.311	536.734	1017.56	990.646	818.182
Tb927.10.14490	0.859712	1	0.674578	0.888	0.992389	1	0.760791	0.557	0.49271	2.59e-06	1884.57	1620.19	1271.29	1870.23	1433.76	928.546
Tb927.10.1450	0.838404	1	0.723364	0.888	1.03745	1	1.00036	1	1.18663	0.351	4240.78	3555.49	3067.63	4399.6	4242.32	5032.24
Tb927.10.14500	0.869756	1	0.695081	0.888	0.990813	1	0.764968	0.57	0.630375	0.00332	967.45	841.445	672.456	958.562	740.069	609.856
Tb927.10.14510	0.904087	1	0.777111	0.888	1.14511	1	0.96512	1	0.977151	1	1344.92	1215.93	1045.15	1540.09	1298.01	1314.19
Tb927.10.14520	0.892614	1	0.787206	0.888	0.886142	1	0.709489	0.388	0.779983	0.147	593.843	530.072	467.476	526.229	421.325	463.187
Tb927.10.14530	0.888645	1	0.743628	0.888	1.01253	1	0.949753	1	0.901569	0.626	1205.25	1071.04	896.259	1220.35	1144.69	1086.62
Tb927.10.14540	0.980328	1	0.80608	0.888	1.36572	1	1.07578	0.984	0.793764	0.183	571.538	560.294	460.705	780.56	614.849	453.666
Tb927.10.14550	0.949703	1	0.835303	0.889	1.38628	1	1.03191	1	0.745061	0.0777	2369.41	2250.24	1979.17	3284.67	2445.01	1765.36
Tb927.10.14560	0.874174	1	0.666391	0.888	0.851271	1	0.735779	0.478	0.809105	0.229	1096.24	958.303	730.523	933.196	806.59	886.972
Tb927.10.14570	0.798743	1	0.637624	0.888	0.795976	1	0.606125	0.116	0.761375	0.106	845.058	674.984	538.829	672.646	512.211	643.407
Tb927.10.14580	0.822297	1	0.741377	0.888	1.1972	1	1.167	0.829	0.79752	0.194	6201.69	5099.63	4597.79	7424.65	7237.37	4945.97
Tb927.10.14590	0.891953	1	0.713727	0.888	0.921718	1	0.807379	0.695	1.02182	1	332.692	296.745	237.451	306.648	268.608	339.951
Tb927.10.1460	0.820177	1	0.656188	0.888	1.22857	1	1.40366	0.399	2.04154	2.11e-06	746.955	612.636	490.143	917.683	1048.47	1524.94
Tb927.10.14600	0.818724	1	0.724181	0.888	1.15434	1	1.1662	0.83	0.889275	0.565	7691.54	6297.24	5570.06	8878.62	8969.88	6839.89
Tb927.10.14610	0.860354	1	0.691586	0.888	0.835586	1	0.64004	0.189	0.808078	0.226	1471.32	1265.86	1017.55	1229.42	941.707	1188.94
Tb927.10.14620	1.04414	1	0.860239	0.908	1.2702	1	1.32321	0.54	1.76502	0.000218	438.535	457.891	377.245	557.028	580.275	774.023
Tb927.10.14630	1.20304	1	0.934735	0.998	1.00475	1	0.901147	0.923	0.596831	0.000879	552.61	664.81	516.544	555.237	497.983	329.815
Tb927.10.14640	0.893546	1	0.708404	0.888	0.884746	1	0.695359	0.344	0.996797	1	206.386	184.416	146.205	182.599	143.513	205.725
Tb927.10.14650	0.908643	1	0.719141	0.888	0.872614	1	0.676712	0.287	0.730769	0.0577	290.22	263.707	208.709	253.25	196.396	212.084
Tb927.10.14660	0.985952	1	0.772556	0.888	1.14427	1	1.01761	1	1.26548	0.173	586.332	578.096	452.974	670.925	596.656	741.993
Tb927.10.14670	0.928134	1	0.831668	0.888	1.46368	1	1.28195	0.614	1.45782	0.0194	163.749	151.981	136.185	239.676	209.918	238.716
Tb927.10.14680	1.37572	0.65	0.901565	0.947	0.890198	1	0.733194	0.469	0.774546	0.134	341.573	469.91	307.95	304.067	250.439	264.564
Tb927.10.14690	0.856094	1	0.694525	0.888	1.08035	1	1.08938	0.961	1.84806	5.67e-05	362.001	309.906	251.418	391.086	394.355	669
Tb927.10.1470	0.957628	1	0.73461	0.888	0.724641	1	0.571007	0.0634	0.561814	0.000172	611.78	585.858	449.42	443.321	349.331	343.707
Tb927.10.14700	0.992818	1	0.834686	0.888	1.04163	1	0.866944	0.846	0.695763	0.0251	1601.83	1590.33	1337.03	1668.52	1388.7	1114.5
Tb927.10.14710	0.818665	1	0.719895	0.888	1.14488	1	1.14799	0.856	0.873386	0.488	8070.21	6606.79	5809.7	9239.4	9264.55	7048.4
Tb927.10.14720	1.01055	1	0.771086	0.888	1.07083	1	0.903998	0.929	1.37317	0.0547	440.795	445.447	339.891	472.015	398.478	605.287
Tb927.10.14730	0.836318	1	0.681884	0.888	1.07248	1	1.03238	1	1.1134	0.608	1201.69	1005	819.415	1288.79	1240.6	1337.96
Tb927.10.14740	1.04688	1	0.863789	0.911	1.23825	1	1.24208	0.69	1.75533	0.000254	509.201	533.072	439.843	630.521	632.47	893.815
Tb927.10.14750	1.21898	1	0.982407	1	1.03362	1	0.849967	0.814	0.558725	0.000146	660.238	804.819	648.623	682.435	561.181	368.892
Tb927.10.14760	0.854493	1	0.740729	0.888	1.88862	0.423	2.10422	0.00516	2.71454	1.23e-11	524.831	448.464	388.757	991.206	1104.36	1424.67
Tb927.10.14770	0.95615	1	0.774572	0.888	0.853692	1	0.827261	0.758	0.967909	0.957	1063.01	1016.4	823.376	907.482	879.385	1028.9
Tb927.10.14780	0.940861	1	0.813075	0.888	1.01268	1	0.933725	0.994	1.20245	0.308	769.67	724.153	625.8	779.427	718.66	925.486
Tb927.10.14790	1.04769	1	0.9039	0.95	1.04164	1	0.854672	0.824	0.524339	2.11e-05	2194.96	2299.63	1984.02	2286.35	1875.97	1150.9
Tb927.10.1480	0.910887	1	0.714789	0.888	1.10286	1	1.00601	1	1.04175	0.924	516.245	470.241	369.006	569.346	519.347	537.8
Tb927.10.14800	0.94167	1	0.758143	0.888	1.11126	1	0.968329	1	1.39515	0.0422	258.212	243.151	195.762	286.942	250.035	360.245
Tb927.10.14810	0.870551	1	0.750444	0.888	1.00108	1	0.888214	0.894	0.850724	0.385	862.977	751.266	647.616	863.91	766.509	734.156
Tb927.10.14820	1.03181	1	0.828234	0.888	0.816144	1	0.477503	0.00557	0.151449	0	1897.74	1958.11	1571.77	1548.83	906.177	287.411
Tb927.10.14830	1.02357	1	0.840561	0.893	0.785704	1	0.468258	0.00408	0.150181	0	3715.55	3803.13	3123.14	2919.32	1739.83	558.004
Tb927.10.14840	1.02592	1	0.855345	0.903	0.803173	1	0.469884	0.00431	0.150216	0	2765.6	2837.29	2365.54	2221.26	1299.51	415.437
Tb927.10.14850	0.488247	0.00094	0.548595	0.888	1.3243	1	0.910778	0.946	5.78956	0	1.372	0.67	0.753	1.817	1.25	7.945
Tb927.10.14860	0.928559	1	0.794233	0.888	1.00802	1	0.881946	0.88	0.703267	0.0304	1366.63	1268.99	1085.42	1377.59	1205.29	961.103
Tb927.10.14870	1.43437	0.439	1.02174	1	1.02979	1	0.876126	0.869	0.785062	0.16	796.09	1141.89	813.398	819.803	697.476	624.98
Tb927.10.14880	1.03209	1	0.85365	0.902	0.997414	1	0.895363	0.909	1.43846	0.0247	545.086	562.577	465.313	543.676	488.049	784.081
Tb927.10.14890	0.857538	1	0.909105	0.957	4.147	9.16e-05	4.71323	9.79e-12	7.86529	0	1054.55	904.318	958.698	4373.22	4970.34	8294.35
Tb927.10.1490	0.929949	1	0.773345	0.888	1.11762	1	0.988048	1	1.01244	1	3774.94	3510.5	2919.33	4218.94	3729.82	3821.9
Tb927.10.14900	0.736072	0.721	0.701362	0.888	2.36469	0.0871	2.29423	0.00121	2.4893	7.41e-10	176.005	129.552	123.443	416.198	403.797	438.129
Tb927.10.14910	0.93911	1	0.787901	0.888	1.96986	0.336	2.70756	4.62e-05	5.1349	0	418.244	392.777	329.535	823.882	1132.42	2147.64
Tb927.10.14920	1.30882	0.939	1.08652	0.975	0.881745	1	0.69165	0.333	0.952325	0.888	804.232	1052.6	873.817	709.128	556.247	765.891
Tb927.10.14930	0.860434	1	0.682118	0.888	1.02937	1	0.864857	0.842	0.875503	0.498	572.911	492.952	390.793	589.737	495.486	501.586
Tb927.10.14940	0.811068	1	0.691309	0.888	1.02245	1	0.879993	0.876	0.915701	0.697	68.53	55.583	47.376	70.069	60.306	62.753
Tb927.10.14950	0.877674	1	0.688896	0.888	1.05055	1	0.912259	0.949	0.904901	0.642	1066.74	936.251	734.873	1120.66	973.143	965.294
Tb927.10.14960	0.929251	1	0.734869	0.888	1.07998	1	0.984023	1	0.976169	0.997	455.378	423.161	334.644	491.801	448.103	444.526
Tb927.10.14970	1.03799	1	0.78776	0.888	0.996009	1	1.02797	1	1.04307	0.919	167.356	173.714	131.836	166.688	172.036	174.564
Tb927.10.14980	0.858131	1	0.737615	0.888	0.930931	1	0.859799	0.833	0.890472	0.571	1192.87	1023.64	879.879	1110.48	1025.63	1062.22
Tb927.10.14990	0.86079	1	0.743143	0.888	1.26357	1	1.14322	0.866	1.2469	0.207	1261.21	1085.64	937.259	1593.62	1441.85	1572.6
Tb927.10.150	0.853845	1	0.747881	0.888	1.03789	1	1.01547	1	1.57619	0.00385	137.299	117.232	102.683	142.5	139.423	216.409
Tb927.10.1500	0.911954	1	0.510523	0.888	0.509776	0.344	0.447491	0.00192	0.19273	0	6013.57	5484.1	3070.07	3065.57	2691.02	1158.99
Tb927.10.15000	0.850298	1	0.650869	0.888	0.863367	1	0.760555	0.556	0.880785	0.523	688.388	585.335	448.05	594.331	523.557	606.322
Tb927.10.15010	0.888258	1	0.800736	0.888	1.46496	1	1.20635	0.763	1.2182	0.269	500.928	444.953	401.111	733.838	604.293	610.233
Tb927.10.15020	0.780838	1	0.661656	0.888	1.2524	1	1.14572	0.86	1.51939	0.00852	576.451	450.115	381.413	721.947	660.454	875.856
Tb927.10.15030	0.817971	1	0.684056	0.888	1.39052	1	1.43902	0.343	1.95289	9.67e-06	79.356	64.911	54.284	110.346	114.195	154.974
Tb927.10.15040	0.836917	1	0.658297	0.888	1.22019	1	1.12365	0.898	1.32885	0.0898	179.776	150.458	118.346	219.362	202.005	238.896
Tb927.10.15050	0.833709	1	0.704354	0.888	1.28323	1	1.15836	0.839	1.24864	0.204	73.483	61.264	51.758	94.296	85.12	91.754
Tb927.10.15060	0.909968	1	0.816216	0.888	1.37223	1	1.18157	0.805	1.30294	0.119	41.297	37.579	33.707	56.669	48.795	53.808
Tb927.10.15070	0.921192	1	0.811916	0.888	1.43476	1	1.38142	0.436	1.49299	0.0122	31.724	29.223	25.757	45.515	43.823	47.363
Tb927.10.15080	0.90601	1	0.742277	0.888	1.14294	1	1.00532	1	1.27761	0.154	1397.3	1265.96	1037.18	1597.03	1404.72	1785.2
Tb927.10.15090	1.04391	1	0.677929	0.888	0.954558	1	0.939427	1	1.13936	0.508	258.093	269.425	174.969	246.365	242.46	294.06
Tb927.10.1510	0.950485	1	0.767643	0.888	1.17447	1	1.04879	1	0.84607	0.365	4966.8	4720.86	3812.73	5833.37	5209.15	4202.25
Tb927.10.15100	1.08922	1	0.721135	0.888	1.02276	1	0.936726	0.998	1.20319	0.306	390.479	425.317	281.588	399.365	365.772	469.819
Tb927.10.15110	1.00475	1	0.716538	0.888	0.98001	1	0.978326	1	1.27658	0.155	444.627	446.738	318.593	435.739	434.991	567.603
Tb927.10.15120	0.794754	1	0.75075	0.888	1.1323	1	1.09154	0.957	0.702901	0.0301	7894.12	6273.88	5926.51	8938.53	8616.71	5548.78
Tb927.10.15130	1.03961	1	0.840629	0.893	1.20383	1	1.08671	0.966	1.24585	0.209	289.8	301.279	243.614	348.87	314.929	361.049
Tb927.10.15140	1.00959	1	0.866111	0.913	1.37841	1	1.32982	0.529	1.04656	0.904	292.318	295.12	253.18	402.934	388.73	305.927
Tb927.10.15150	0.965955	1	0.800368	0.888	1.04166	1	0.874554	0.866	0.83095	0.306	268.726	259.577	215.08	279.921	235.015	223.298
Tb927.10.15160	0.881077	1	0.740124	0.888	1.02542	1	0.916985	0.959	1.7139	0.000488	558.992	492.515	413.723	573.199	512.587	958.055
Tb927.10.15170	1.36568	0.691	0.950098	1	0.975496	1	0.902702	0.926	0.971592	0.975	739.697	1010.19	702.785	721.572	667.726	718.684
Tb927.10.15180	1.19306	1	1.02589	1	1.0415	1	0.81017	0.705	0.444571	5.48e-08	2073.12	2473.34	2126.78	2159.15	1679.58	921.648
Tb927.10.15190	0.919988	1	0.796651	0.888	0.853094	1	0.766222	0.574	1.01412	1	488.484	449.399	389.151	416.722	374.287	495.38
Tb927.10.1520	0.909181	1	0.767877	0.888	1.31992	1	1.21922	0.739	1.99657	4.6e-06	195.231	177.5	149.913	257.689	238.03	389.793
Tb927.10.15200	0.915352	1	0.806138	0.888	1.20232	1	1.14091	0.87	1.65079	0.00129	207.793	190.204	167.51	249.835	237.073	343.024
Tb927.10.15210	0.940583	1	0.737085	0.888	0.923972	1	0.799322	0.672	1.08615	0.722	321.232	302.146	236.776	296.81	256.768	348.907
Tb927.10.15220	0.86009	1	0.696645	0.888	0.548664	0.506	0.435804	0.0012	0.253959	0	554.929	477.289	386.589	304.47	241.84	140.929
Tb927.10.15230	0.861296	1	0.710749	0.888	0.875796	1	0.885291	0.887	0.869662	0.47	465.657	401.068	330.965	407.82	412.242	404.964
Tb927.10.15240	0.951727	1	0.753307	0.888	0.945356	1	0.780765	0.617	1.02639	0.988	1625.94	1547.45	1224.83	1537.09	1269.48	1668.85
Tb927.10.15250	0.823571	1	0.654707	0.888	0.814879	1	0.604254	0.113	0.528498	2.71e-05	1990.2	1639.07	1303	1621.77	1202.59	1051.82
Tb927.10.15260	0.887452	1	0.711573	0.888	0.951924	1	0.945265	1	1.08742	0.717	522.623	463.803	371.884	497.497	494.017	568.311
Tb927.10.15270	1.10174	1	0.872924	0.919	0.969605	1	0.811339	0.708	0.759946	0.104	528.227	581.967	461.102	512.171	428.571	401.424
Tb927.10.15280	0.833054	1	0.751943	0.888	0.959187	1	0.828441	0.761	0.993316	1	971.163	809.031	730.259	931.527	804.551	964.671
Tb927.10.15290	0.850622	1	0.741706	0.888	1.02244	1	0.866277	0.845	0.91395	0.689	1799.2	1530.44	1334.48	1839.57	1558.61	1644.38
Tb927.10.1530	0.98442	1	0.81202	0.888	0.811108	1	0.717589	0.415	1.37576	0.053	301.881	297.178	245.134	244.858	216.627	415.316
Tb927.10.15300	0.948099	1	0.789148	0.888	1.01254	1	0.981288	1	1.18818	0.347	1400.09	1327.42	1104.88	1417.65	1373.89	1663.56
Tb927.10.15310	0.902428	1	0.785704	0.888	1.83246	0.492	1.494	0.266	1.24049	0.22	222.82	201.079	175.071	408.309	332.894	276.406
Tb927.10.15320	1.04518	1	0.847934	0.897	1.15135	1	1.0654	1	1.10397	0.647	122.482	128.015	103.856	141.019	130.492	135.216
Tb927.10.15330	0.959342	1	0.798277	0.888	1.02721	1	1.00293	1	0.9742	0.987	790.116	757.991	630.732	811.618	792.431	769.731
Tb927.10.15340	0.941648	1	0.80924	0.888	1.14411	1	1.18161	0.805	1.19169	0.337	69.194	65.156	55.995	79.166	81.76	82.458
Tb927.10.15350	0.884089	1	0.732411	0.888	1.01349	1	1.13168	0.882	1.33446	0.0845	459.963	406.648	336.882	466.17	520.529	613.804
Tb927.10.15360	0.932909	1	0.777775	0.888	1.0534	1	0.953137	1	0.975571	0.994	2691.23	2510.67	2093.17	2834.94	2565.11	2625.48
Tb927.10.15370	1.19443	1	0.936729	1	0.972659	1	0.843432	0.8	0.697134	0.026	347.656	415.252	325.66	338.151	293.224	242.363
Tb927.10.15380	1.34418	0.788	0.9583	1	1.09407	1	0.920826	0.967	0.983227	1	318.356	427.926	305.08	348.302	293.15	313.016
Tb927.10.15390	0.885229	1	0.736991	0.888	1.10686	1	0.98507	1	1.13436	0.527	1024.8	907.186	755.27	1134.31	1009.5	1162.49
Tb927.10.1540	0.944319	1	0.754313	0.888	1.11425	1	1.05095	1	0.92578	0.749	625.451	590.625	471.785	696.909	657.317	579.03
Tb927.10.15400	0.87097	1	0.674081	0.888	0.883665	1	0.755336	0.539	0.803491	0.212	2351.49	2048.07	1585.09	2077.92	1776.16	1889.4
Tb927.10.15410	0.678437	0.343	0.445821	0.888	0.53526	0.44	0.534935	0.0281	0.101104	0	4407.43	2990.16	1964.92	2359.12	2357.69	445.611
Tb927.10.15420	0.857571	1	0.713527	0.888	0.844457	1	0.642255	0.192	0.48882	1.96e-06	640.839	549.565	457.256	541.161	411.582	313.255
Tb927.10.15430	1.02578	1	0.837472	0.891	1.03791	1	0.9169	0.959	1.01283	1	452.625	464.294	379.061	469.784	415.012	458.434
Tb927.10.15440	0.922238	1	0.805464	0.888	1.27615	1	1.67264	0.102	2.84995	1.04e-12	233.46	215.305	188.043	297.93	390.493	665.349
Tb927.10.15450	0.810669	1	0.666459	0.888	1.03556	1	1.01176	1	1.48743	0.0131	419.168	339.806	279.358	434.075	424.099	623.483
Tb927.10.15460	0.841174	1	0.687242	0.888	1.31358	1	1.37108	0.455	2.00322	4.1e-06	480.081	403.832	329.932	630.627	658.232	961.708
Tb927.10.15470	1.05507	1	0.820315	0.888	1.15778	1	0.977669	1	1.12335	0.57	615.421	649.311	504.84	712.521	601.678	691.332
Tb927.10.15480	0.983255	1	0.859515	0.907	1.26555	1	1.07098	0.994	1.34521	0.0751	566.952	557.459	487.304	717.504	607.197	762.667
Tb927.10.15490	1.11983	1	0.922618	0.979	1.0954	1	0.858707	0.832	0.82463	0.282	486.683	545.001	449.023	533.114	417.918	401.334
Tb927.10.1550	0.973225	1	0.833031	0.888	1.05804	1	0.885729	0.887	1.09024	0.705	611.575	595.2	509.461	647.073	541.69	666.763
Tb927.10.15500	0.938579	1	0.80747	0.888	1.21452	1	1.31423	0.558	1.51189	0.00943	233.906	219.539	188.872	284.083	307.407	353.641
Tb927.10.15510	1.19364	1	0.904757	0.951	0.830576	1	0.702534	0.367	0.735112	0.0633	130.562	155.844	118.127	108.442	91.724	95.978
Tb927.10.15520	1.19691	1	0.996115	1	1.20546	1	1.11531	0.913	1.06843	0.803	817.392	978.347	814.217	985.331	911.643	873.329
Tb927.10.15530	1.16604	1	0.931761	0.993	1.02692	1	0.887294	0.892	0.799129	0.199	1235.09	1440.17	1150.81	1268.35	1095.89	986.999
Tb927.10.15540	1.05822	1	0.870244	0.917	1.14835	1	1.06752	0.998	1.4124	0.0342	839.581	888.461	730.64	964.132	896.27	1185.82
Tb927.10.15550	0.916445	1	0.765538	0.888	1.08436	1	1.06768	0.998	1.423	0.03	1205.63	1104.89	922.952	1307.33	1287.22	1715.6
Tb927.10.15560	0.893646	1	0.693138	0.888	1.10191	1	1.04226	1	1.3688	0.0575	91.534	81.799	63.446	100.863	95.402	125.292
Tb927.10.15570	0.903334	1	0.743751	0.888	1.00787	1	0.952568	1	1.18791	0.348	576.188	520.491	428.541	580.723	548.859	684.46
Tb927.10.15580	0.888391	1	0.794109	0.888	1.04546	1	1.09705	0.947	1.46605	0.0174	137.001	121.71	108.794	143.229	150.297	200.85
Tb927.10.15590	0.999502	1	0.815941	0.888	1.17117	1	1.0123	1	1.21002	0.289	287.514	287.371	234.595	336.729	291.052	347.899
Tb927.10.1560	1.70193	0.048	1.17549	0.899	1.0103	1	0.758759	0.549	0.729949	0.0567	907.225	1544.04	1066.43	916.572	688.366	662.228
Tb927.10.15600	0.994469	1	0.772423	0.888	0.812124	1	0.744649	0.507	0.925422	0.747	317.475	315.719	245.225	257.829	236.408	293.798
Tb927.10.15610	0.849539	1	0.691863	0.888	1.50807	1	1.61917	0.139	1.94771	1.06e-05	470.791	399.955	325.723	709.985	762.289	916.962
Tb927.10.15620	0.86425	1	0.698038	0.888	1.44893	1	1.6422	0.122	1.84672	5.79e-05	78.877	68.169	55.059	114.287	129.531	145.663
Tb927.10.15630	0.825259	1	0.673986	0.888	1.48794	1	1.60417	0.152	2.12428	4.99e-07	67.606	55.793	45.566	100.594	108.452	143.615
Tb927.10.15640	0.923193	1	0.778575	0.888	0.998905	1	0.914661	0.955	1.2404	0.22	668.897	617.521	520.787	668.165	611.814	829.703
Tb927.10.15650	0.882919	1	0.779647	0.888	0.98005	1	0.896905	0.913	1.04752	0.9	521.284	460.252	406.418	510.885	467.543	546.055
Tb927.10.15660	1.00943	1	0.947166	1	0.748166	1	0.893764	0.906	0.978597	1	526.616	531.582	498.793	393.996	470.671	515.345
Tb927.10.15670	0.961858	1	0.829848	0.888	1.21177	1	1.19386	0.788	1.88461	3.07e-05	751.813	723.137	623.89	911.026	897.562	1416.87
Tb927.10.15680	0.861305	1	0.755218	0.888	0.864291	1	0.806159	0.693	1.1025	0.652	2362.18	2034.56	1783.96	2041.61	1904.29	2604.32
Tb927.10.15690	1.03154	1	0.825721	0.888	1.09116	1	1.10429	0.935	1.4389	0.0246	184.865	190.695	152.647	201.717	204.145	266.003
Tb927.10.1570	0.989444	1	0.819842	0.888	0.883806	1	0.691501	0.333	0.261154	0	1064.94	1053.7	873.084	941.202	736.409	278.114
Tb927.10.15700	0.756363	0.883	0.659657	0.888	1.0241	1	1.04905	1	1.10392	0.647	7203.94	5448.79	4752.13	7377.56	7557.29	7952.57
Tb927.10.15710	0.980788	1	0.893011	0.934	0.899262	1	0.883215	0.881	1.03455	0.951	365.809	358.781	326.671	328.958	323.088	378.447
Tb927.10.15720	0.891157	1	0.783684	0.888	1.30495	1	1.22955	0.715	1.05585	0.861	671.089	598.046	525.922	875.738	825.138	708.572
Tb927.10.15730	0.890126	1	0.771038	0.888	0.982242	1	0.881077	0.878	1.25101	0.2	2788.84	2482.42	2150.3	2739.32	2457.18	3488.88
Tb927.10.15740	0.898738	1	0.758344	0.888	1.09936	1	0.880488	0.877	1.22475	0.253	389.181	349.772	295.133	427.851	342.669	476.649
Tb927.10.15750	0.823236	1	0.743571	0.888	1.04728	1	0.964837	1	0.8824	0.531	9996.17	8229.21	7432.87	10468.7	9644.67	8820.62
Tb927.10.15760	0.866612	1	0.742618	0.888	0.984971	1	0.595929	0.0989	0.238386	0	3326.21	2882.53	2470.1	3276.22	1982.18	792.922
Tb927.10.15770	0.913172	1	0.827913	0.888	1.01393	1	1.11806	0.907	1.60047	0.00271	315.225	287.854	260.979	319.617	352.441	504.506
Tb927.10.15780	0.889138	1	0.732368	0.888	1.13943	1	0.992664	1	1.41585	0.0328	735.963	654.373	538.996	838.582	730.564	1042.01
Tb927.10.15790	0.742307	0.779	0.616156	0.888	1.05834	1	0.928882	0.982	0.726039	0.0521	336.388	249.703	207.268	356.012	312.465	244.231
Tb927.10.1580	0.824883	1	0.754734	0.888	0.943846	1	0.872103	0.859	0.770687	0.126	156.101	128.765	117.815	147.335	136.136	120.305
Tb927.10.15800	0.995452	1	0.836304	0.89	0.996621	1	0.763745	0.566	1.24361	0.214	321.023	319.563	268.473	319.939	245.18	399.226
Tb927.10.15810	1.35	0.767	0.913796	0.964	1.13458	1	0.934953	0.995	1.13783	0.514	119.688	161.579	109.37	135.796	111.903	136.185
Tb927.10.15820	0.99076	1	0.794869	0.888	1.05047	1	0.91174	0.948	1.2399	0.221	199.477	197.634	158.558	209.544	181.872	247.332
Tb927.10.15830	0.989039	1	0.849291	0.898	1.16759	1	1.04054	1	1.22921	0.244	310.068	306.669	263.338	362.032	322.638	381.138
Tb927.10.15840	0.901574	1	0.76676	0.888	1.01507	1	0.908641	0.94	1.08254	0.739	780.479	703.66	598.44	792.242	709.175	844.903
Tb927.10.15850	0.928294	1	0.816979	0.888	1.33393	1	1.07939	0.979	0.84787	0.373	497.341	461.679	406.318	663.418	536.823	421.681
Tb927.10.15860	0.98185	1	0.891253	0.932	1.20787	1	1.14483	0.862	1.17434	0.389	137.553	135.057	122.595	166.146	157.475	161.534
Tb927.10.15870	0.915862	1	0.799713	0.888	1.27086	1	1.26878	0.641	1.60879	0.0024	242.293	221.907	193.765	307.92	307.418	389.798
Tb927.10.15880	0.830976	1	0.726758	0.888	0.978245	1	0.965098	1	1.24514	0.21	426.066	354.051	309.647	416.797	411.196	530.514
Tb927.10.15890	1.07316	1	1.01636	1	0.942725	1	0.934719	0.995	1.3331	0.0857	251.921	270.353	256.042	237.493	235.476	335.835
Tb927.10.1590	0.812108	1	0.768943	0.888	1.18935	1	1.16089	0.835	0.780232	0.148	1958.36	1590.4	1505.86	2329.18	2273.44	1527.97
Tb927.10.15900	0.986496	1	0.785922	0.888	0.748052	1	0.605604	0.116	0.317084	4.86e-15	307.213	303.064	241.445	229.811	186.049	97.412
Tb927.10.15910	0.805032	1	0.723193	0.888	3.90197	0.000213	4.9473	1.82e-12	6.99515	0	194.584	156.646	140.722	759.26	962.664	1361.14
Tb927.10.15920	0.999187	1	0.798457	0.888	0.78545	1	0.627097	0.161	0.259646	0	689.569	689.009	550.591	541.622	432.427	179.044
Tb927.10.15930	0.882147	1	0.802045	0.888	1.1709	1	1.09773	0.947	1.7965	0.000131	285.302	251.678	228.825	334.059	313.185	512.545
Tb927.10.15940	0.954425	1	0.822864	0.888	1.14863	1	0.962373	1	0.931229	0.779	385.752	368.171	317.421	443.088	371.237	359.224
Tb927.10.15950	1.00092	1	0.830433	0.888	1.37637	1	1.15923	0.837	1.84565	5.89e-05	164.874	165.026	136.917	226.929	191.128	304.3
Tb927.10.15960	1.04525	1	0.800063	0.888	1.64312	0.848	1.7623	0.0588	1.56703	0.00439	162.913	170.285	130.341	267.685	287.102	255.289
Tb927.10.15970	0.999174	1	0.779516	0.888	1.15609	1	1.17013	0.824	1.73755	0.000336	376.374	376.063	293.389	435.12	440.405	653.968
Tb927.10.15980	0.949994	1	0.761125	0.888	1.09861	1	1.19693	0.781	1.74501	0.0003	99.664	94.681	75.857	109.493	119.291	173.915
Tb927.10.15990	1	1	1	1	1	1	1	1	1	1	0	0	0	0	0	0
Tb927.10.160	0.978856	1	0.789345	0.888	1.12345	1	0.816791	0.728	1.07938	0.753	411.75	403.044	325.013	462.582	336.314	444.435
Tb927.10.1600	0.939117	1	0.746044	0.888	1.1093	1	1.02064	1	1.74162	0.000315	148.154	139.134	110.529	164.347	151.211	258.028
Tb927.10.16000	1.01459	1	0.744688	0.888	0.901568	1	0.739739	0.491	0.913755	0.688	1351.1	1370.81	1006.15	1218.11	999.46	1234.57
Tb927.10.16010	0.511008	0.00271	0.528583	0.888	1.36329	1	1.32981	0.529	6.47455	0	4.238	2.165	2.24	5.777	5.635	27.436
Tb927.10.16020	0.913961	1	0.798378	0.888	1.2034	1	1.08306	0.972	1.5979	0.00282	247.944	226.611	197.953	298.375	268.538	396.19
Tb927.10.16030	0.913777	1	0.739654	0.888	1.20791	1	1.06106	1	1.70142	0.00059	277.974	254.006	205.604	335.767	294.946	472.95
Tb927.10.16040	0.956382	1	0.792171	0.888	1.14544	1	0.962988	1	1.5977	0.00282	456.806	436.881	361.868	523.245	439.899	729.838
Tb927.10.16050	0.946312	1	0.783041	0.888	0.936107	1	0.800175	0.675	0.972544	0.979	178.298	168.725	139.615	166.906	142.67	173.403
Tb927.10.16060	0.947168	1	0.752827	0.888	0.696292	1	0.754576	0.537	0.579783	0.000411	204.395	193.596	153.874	142.318	154.231	118.505
Tb927.10.16070	1.10898	1	1.17781	0.898	0.622269	0.925	0.582514	0.0783	0.559205	0.00015	121.027	134.217	142.547	75.311	70.5	67.679
Tb927.10.16080	1.06931	1	0.853193	0.902	0.798175	1	0.664066	0.25	0.366543	9.58e-12	328.996	351.798	280.697	262.597	218.475	120.591
Tb927.10.16090	0.89445	1	0.734668	0.888	0.914108	1	0.787465	0.639	0.771811	0.128	900.138	805.128	661.303	822.823	708.828	694.737
Tb927.10.1610	0.905678	1	0.728424	0.888	1.07686	1	0.903445	0.928	1.23256	0.236	265.821	240.748	193.63	286.251	240.154	327.64
Tb927.10.16100	0.870357	1	0.900118	0.945	2.19421	0.153	1.68756	0.0935	0.778672	0.144	1670.96	1454.33	1504.06	3666.43	2819.83	1301.13
Tb927.10.16110	0.92562	1	0.7667	0.888	0.973731	1	0.812725	0.712	0.764792	0.113	501.335	464.045	384.374	488.165	407.447	383.417
Tb927.10.16120	1.16202	1	1.01773	1	1.78459	0.565	1.20944	0.757	0.915679	0.697	1325.19	1539.9	1348.68	2364.93	1602.74	1213.45
Tb927.10.16130	1.03921	1	0.861787	0.909	1.26723	1	0.996915	1	1.05844	0.849	48.034	49.917	41.395	60.87	47.886	50.841
Tb927.10.16140	1.10081	1	0.944395	1	1.61313	0.914	1.24784	0.679	1.17018	0.402	310.365	341.653	293.107	500.659	387.288	363.182
Tb927.10.16150	0.900512	1	0.742647	0.888	0.938205	1	0.761353	0.559	0.87362	0.489	809.18	728.676	600.935	759.177	616.072	706.916
Tb927.10.16160	1.01525	1	0.846758	0.897	1.04898	1	0.941144	1	1.28978	0.136	249.989	253.801	211.68	262.234	235.276	322.432
Tb927.10.16170	0.893065	1	0.754182	0.888	0.883399	1	0.756335	0.542	1.02143	1	310.183	277.014	233.935	274.016	234.603	316.831
Tb927.10.16180	1.01202	1	0.845069	0.895	0.943162	1	0.685677	0.315	1.05395	0.87	189.778	192.06	160.376	178.992	130.127	200.017
Tb927.10.16190	0.920735	1	0.603157	0.888	0.600108	0.797	0.458838	0.00294	0.418315	4.38e-09	2857.44	2630.94	1723.48	1714.77	1311.1	1195.31
Tb927.10.1620	0.944585	1	0.807029	0.888	1.1639	1	1.09189	0.957	1.18053	0.369	773.738	730.861	624.429	900.557	844.839	913.424
Tb927.10.16200	1.07547	1	0.685126	0.888	1.23717	1	2.24287	0.00181	4.99619	0	129.57	139.348	88.772	160.3	290.608	647.355
Tb927.10.16210	1.12104	1	0.687894	0.888	1.27692	1	2.28514	0.00129	5.6764	0	14.908	16.712	10.255	19.036	34.067	84.624
Tb927.10.16220	1	1	1	1	1	1	1	1	1	1	0	0	0	0	0	0
Tb927.10.16230	1	1	1	1	1	1	1	1	1	1	0	0	0	0	0	0
Tb927.10.16240	1	1	1	1	1	1	1	1	1	1	0	0	0	0	0	0
Tb927.10.16250	1	1	1	1	1	1	1	1	1	1	0	0	0	0	0	0
Tb927.10.16260	1	1	1	1	1	1	1	1	1	1	0	0	0	0	0	0
Tb927.10.16270	1	1	1	1	1	1	1	1	1	1	0	0	0	0	0	0
Tb927.10.16280	1	1	1	1	1	1	1	1	1	1	0	0	0	0	0	0
Tb927.10.16290	1	1	1	1	1	1	1	1	1	1	0	0	0	0	0	0
Tb927.10.1630	1.24972	1	0.989084	1	0.980119	1	0.800541	0.676	0.617847	0.00209	1140.61	1425.44	1128.16	1117.93	913.102	704.721
Tb927.10.16300	0.95	1	1.65652	0.888	1.15739	1	0.993414	1	1.03674	0.942	0.115	0.109	0.19	0.133	0.114	0.119
Tb927.10.16310	1	1	1	1	1	1	1	1	1	1	0	0	0	0	0	0
Tb927.10.16320	1	1	1	1	1	1	1	1	1	1	0	0	0	0	0	0
Tb927.10.16330	1	1	1	1	1	1	1	1	1	1	0	0	0	0	0	0
Tb927.10.16340	1	1	1	1	1	1	1	1	1	1	0	0	0	0	0	0
Tb927.10.16350	1	1	1	1	1	1	1	1	1	1	0	0	0	0	0	0
Tb927.10.16360	1	1	1	1	1	1	1	1	1	1	0	0	0	0	0	0
Tb927.10.16370	1.5163	0.245	0.888005	0.928	1.15739	1	0.993411	1	1.54303	0.00616	0.115	0.174	0.102	0.133	0.114	0.177
Tb927.10.16380	1	1	1	1	1	1	1	1	1	1	0	0	0	0	0	0
Tb927.10.16390	1	1	1	1	1	1	1	1	1	1	0	0	0	0	0	0
Tb927.10.1640	0.887686	1	0.953249	1	3.23628	0.00301	3.58338	4.3e-08	6.38335	0	29.079	25.813	27.72	94.108	104.201	185.621
Tb927.10.16400	0.949997	1	0.888005	0.928	1.82289	0.506	0.993411	1	1.54303	0.00616	0.115	0.109	0.102	0.209	0.114	0.177
Tb927.10.16410	1	1	1	1	1	1	1	1	1	1	0	0	0	0	0	0
Tb927.10.16420	0.950003	1	0.88801	0.928	1.15739	1	1.53046	0.219	1.03674	0.942	0.115	0.109	0.102	0.133	0.176	0.119
Tb927.10.16430	1	1	1	1	1	1	1	1	1	1	0	0	0	0	0	0
Tb927.10.16440	0.949997	1	0.888005	0.928	1.15739	1	2.36331	0.000702	1.03673	0.942	0.115	0.109	0.102	0.133	0.271	0.119
Tb927.10.16450	1	1	1	1	1	1	1	1	1	1	0	0	0	0	0	0
Tb927.10.16460	1	1	1	1	1	1	1	1	1	1	0	0	0	0	0	0
Tb927.10.16470	1	1	1	1	1	1	1	1	1	1	0	0	0	0	0	0
Tb927.10.16480	1	1	1	1	1	1	1	1	1	1	0	0	0	0	0	0
Tb927.10.16490	0.949998	1	0.888006	0.928	1.66444	0.797	1.56086	0.189	1.03673	0.942	0.115	0.109	0.102	0.191	0.179	0.119
Tb927.10.1650	1.02939	1	0.948575	1	2.93898	0.00987	3.24294	6.1e-07	6.07596	0	40.739	41.936	38.644	119.731	132.114	247.529
Tb927.10.16500	0.949997	1	0.888005	0.928	2.8251	0.0152	0.993411	1	1.03673	0.942	0.115	0.109	0.102	0.324	0.114	0.119
Tb927.10.16510	1	1	1	1	1	1	1	1	1	1	0	0	0	0	0	0
Tb927.10.16520	1	1	1	1	1	1	1	1	1	1	0	0	0	0	0	0
Tb927.10.16530	1	1	1	1	1	1	1	1	1	1	0	0	0	0	0	0
Tb927.10.16540	1	1	1	1	1	1	1	1	1	1	0	0	0	0	0	0
Tb927.10.16550	1	1	1	1	1	1	1	1	1	1	0	0	0	0	0	0
Tb927.10.16560	0.950002	1	0.88801	0.928	1.15739	1	1.56086	0.189	1.03674	0.942	0.115	0.109	0.102	0.133	0.179	0.119
Tb927.10.1660	0.865418	1	0.735631	0.888	0.966507	1	0.730619	0.46	0.696793	0.0258	316.607	273.997	232.906	306.003	231.319	220.609
Tb927.10.1670	0.700031	0.457	0.425629	0.888	1.3762	1	1.4625	0.309	2.5758	1.54e-10	5.118	3.583	2.178	7.043	7.485	13.182
Tb927.10.1680	0.846262	1	0.763646	0.888	1.08951	1	0.859231	0.832	1.22011	0.264	255.297	216.048	194.957	278.148	219.359	311.49
Tb927.10.1690	0.937089	1	0.741572	0.888	0.971808	1	0.807365	0.695	0.871701	0.48	330.202	309.429	244.869	320.893	266.594	287.838
Tb927.10.170	1.15199	1	0.961276	1	1.05583	1	0.802404	0.683	0.51309	1.04e-05	1340.23	1543.94	1288.33	1415.06	1075.41	687.659
Tb927.10.1700	0.900317	1	0.706548	0.888	1.16396	1	0.952586	1	1.29196	0.133	423.878	381.625	299.49	493.379	403.781	547.632
Tb927.10.1710	0.884937	1	0.716385	0.888	1.04996	1	0.977595	1	1.23871	0.224	584.162	516.946	418.485	613.345	571.074	723.609
Tb927.10.1720	1.45976	0.378	1.02869	1	0.980666	1	0.849689	0.814	0.944917	0.85	393.218	574.003	404.5	385.615	334.113	371.558
Tb927.10.1730	0.933452	1	0.817126	0.888	0.994701	1	0.795569	0.66	1.07101	0.792	347.505	324.379	283.956	345.664	276.464	372.182
Tb927.10.1740	0.981543	1	0.8535	0.902	1.07872	1	0.803905	0.687	1.00606	1	288.452	283.129	246.194	311.159	231.888	290.2
Tb927.10.1750	0.972678	1	0.799682	0.888	1.35095	1	1.2478	0.679	1.80736	0.000111	186.518	181.422	149.155	251.976	232.736	337.104
Tb927.10.1760	0.671066	0.3	0.663024	0.888	1.42381	1	1.58073	0.173	2.06863	1.31e-06	26.668	17.896	17.681	37.97	42.155	55.166
Tb927.10.1770	1.1961	1	0.894074	0.936	1.62608	0.884	2.43277	0.000408	9.00466	0	31.699	37.915	28.341	51.545	77.116	285.437
Tb927.10.1780	0.911294	1	0.823289	0.888	1.55272	1	2.21496	0.00223	6.97974	0	3.747	3.415	3.085	5.818	8.3	26.155
Tb927.10.1790	1.10687	1	0.729656	0.888	1.8432	0.477	2.74891	3.28e-05	7.69496	0	0.461	0.51	0.336	0.849	1.267	3.546
Tb927.10.180	0.888186	1	0.775442	0.888	0.698721	1	0.548361	0.0388	0.289267	0	1922.79	1707.8	1491.02	1343.5	1054.39	556.201
Tb927.10.1800	1.08731	1	1.00108	1	1.37379	1	1.15399	0.846	1.45215	0.0208	238.213	259.012	238.47	327.255	274.895	345.92
Tb927.10.1810	0.926416	1	0.807208	0.888	1.00584	1	0.914735	0.955	1.12648	0.558	183.907	170.374	148.451	184.98	168.226	207.167
Tb927.10.1820	0.763532	0.939	0.68585	0.888	0.937951	1	0.840063	0.793	1.13708	0.516	153.596	117.275	105.344	144.065	129.03	174.651
Tb927.10.1830	0.879715	1	0.694533	0.888	1.03271	1	1.08329	0.972	1.88338	3.13e-05	234.07	205.915	162.57	241.726	253.566	440.845
Tb927.10.1840	0.880935	1	0.753054	0.888	1.02661	1	0.990467	1	1.65828	0.00115	349.773	308.127	263.398	359.081	346.438	580.021
Tb927.10.1850	0.96997	1	0.818711	0.888	1.03182	1	0.926786	0.979	1.58302	0.00349	336.4	326.298	275.415	347.105	311.771	532.529
Tb927.10.1860	0.920265	1	0.815919	0.888	1.23844	1	1.109	0.924	1.46592	0.0174	305.036	280.714	248.885	377.769	338.285	447.159
Tb927.10.1870	0.914001	1	0.731999	0.888	0.978973	1	0.928868	0.982	1.04756	0.9	195.952	179.101	143.437	191.832	182.014	205.272
Tb927.10.1880	0.893776	1	0.759558	0.888	0.998713	1	0.826988	0.758	0.787285	0.165	269.195	240.6	204.469	268.849	222.621	211.933
Tb927.10.1890	0.855649	1	0.735303	0.888	0.836248	1	0.687492	0.321	0.822906	0.276	1849.33	1582.37	1359.82	1546.5	1271.4	1521.82
Tb927.10.190	0.841007	1	0.71951	0.888	1.16829	1	1.19695	0.781	0.850389	0.384	7400.3	6223.7	5324.59	8645.69	8857.8	6293.13
Tb927.10.1900	0.940011	1	0.816139	0.888	0.620899	0.919	0.600327	0.107	0.766481	0.116	411.231	386.562	335.622	255.333	246.873	315.201
Tb927.10.1910	0.837902	1	0.695018	0.888	0.944434	1	0.774068	0.596	0.804601	0.215	1718.12	1439.62	1194.12	1622.65	1329.94	1382.4
Tb927.10.1920	0.885094	1	0.789814	0.888	1.12173	1	0.859182	0.832	0.995045	1	70.17	62.107	55.421	78.711	60.288	69.822
Tb927.10.1930	0.958138	1	0.714914	0.888	0.661076	1	0.591463	0.0918	0.718788	0.0441	792.093	758.934	566.278	523.633	468.493	569.346
Tb927.10.1940	0.997971	1	0.792345	0.888	0.895159	1	0.88793	0.893	1.24659	0.208	235.015	234.538	186.213	210.376	208.677	292.966
Tb927.10.1950	0.97611	1	0.759977	0.888	0.827971	1	0.635481	0.178	0.835861	0.324	602.415	588.023	457.821	498.782	382.823	503.535
Tb927.10.1960	1.27666	1	0.931497	0.993	0.934456	1	0.776455	0.604	0.752993	0.0906	663.07	846.513	617.648	619.61	514.844	499.287
Tb927.10.1970	0.900222	1	0.718147	0.888	0.882051	1	0.73132	0.462	0.838389	0.334	1762.6	1586.73	1265.81	1554.71	1289.03	1477.75
Tb927.10.1980	0.941512	1	0.736665	0.888	1.02711	1	0.883775	0.882	1.24779	0.205	715.408	673.566	527.016	734.803	632.26	892.68
Tb927.10.1990	0.841656	1	0.689236	0.888	0.905313	1	0.728144	0.451	0.963401	0.942	2284.42	1922.69	1574.5	2068.11	1663.38	2200.81
Tb927.10.20	0.950004	1	1.27865	0.888	1.15739	1	0.993418	1	1.03674	0.942	0.115	0.109	0.147	0.133	0.114	0.119
Tb927.10.200	1.02693	1	0.904426	0.951	1.41589	1	1.28805	0.603	1.46506	0.0176	648.668	666.138	586.673	918.445	835.518	950.336
Tb927.10.2000	0.952709	1	0.773631	0.888	0.991126	1	0.850691	0.816	1.08871	0.711	623.303	593.826	482.206	617.772	530.238	678.598
Tb927.10.2010	0.587132	0.0476	0.61098	0.888	2.33786	0.0958	1.50165	0.256	0.736169	0.0648	1546.22	907.836	944.71	3614.85	2321.88	1138.28
Tb927.10.2020	0.580018	0.0387	0.597813	0.888	2.0321	0.274	1.28284	0.612	0.587502	0.000584	1721.82	998.69	1029.33	3498.92	2208.82	1011.58
Tb927.10.2030	0.865988	1	0.706516	0.888	0.965247	1	0.778398	0.609	1.20689	0.297	497.527	430.853	351.511	480.237	387.275	600.461
Tb927.10.2040	0.968879	1	0.799145	0.888	0.918007	1	0.731878	0.464	0.933477	0.79	782.083	757.744	624.998	717.958	572.39	730.056
Tb927.10.2050	0.959693	1	0.831154	0.888	0.946177	1	0.754838	0.538	0.816312	0.253	376.433	361.26	312.874	356.172	284.146	307.287
Tb927.10.2060	1.07755	1	0.795755	0.888	0.984095	1	0.784429	0.629	0.861227	0.432	713.025	768.318	567.393	701.685	559.318	614.076
Tb927.10.2070	0.940945	1	0.783932	0.888	0.851061	1	0.775155	0.598	0.637331	0.00427	333.602	313.901	261.521	283.915	258.593	212.615
Tb927.10.2080	1.05999	1	0.819169	0.888	1.34329	1	1.51389	0.24	1.27539	0.157	415.67	440.607	340.504	558.367	629.28	530.141
Tb927.10.2090	1.11304	1	1.15455	0.913	0.879444	1	0.732502	0.466	0.391624	2.31e-10	10600.9	11799.2	12239.3	9322.92	7765.19	4151.57
Tb927.10.210	1.00521	1	0.841212	0.894	1.15738	1	1.00911	1	1.27628	0.156	575.856	578.856	484.417	666.485	581.102	734.956
Tb927.10.2100	1.08433	1	1.13049	0.928	0.83892	1	0.715778	0.408	0.375762	3.24e-11	23108.2	25056.8	26123.5	19385.9	16540.3	8683.17
Tb927.10.2110	1.11703	1	1.17122	0.902	0.890419	1	0.74435	0.507	0.39934	5.67e-10	16055.9	17934.9	18805	14296.5	11951.2	6411.76
Tb927.10.2120	0.801593	1	0.668281	0.888	0.883087	1	0.872592	0.859	1.03626	0.943	162.147	129.976	108.36	143.19	141.489	168.028
Tb927.10.2130	0.905472	1	0.744155	0.888	1.16797	1	1.16596	0.83	1.81999	8.97e-05	638.103	577.785	474.848	745.286	744.002	1161.34
Tb927.10.2140	1	1	1	1	1	1	1	1	1	1	0	0	0	0	0	0
Tb927.10.2150	0.925744	1	0.719284	0.888	1.01709	1	0.991376	1	1.22871	0.244	199.933	185.086	143.808	203.35	198.208	245.66
Tb927.10.2160	0.826327	1	0.671643	0.888	0.921766	1	0.869207	0.853	0.765254	0.114	431.025	356.168	289.495	397.304	374.65	329.844
Tb927.10.2170	0.810128	1	0.679749	0.888	0.923846	1	0.89696	0.913	0.79146	0.177	145.482	117.859	98.891	134.403	130.492	115.143
Tb927.10.2180	0.844389	1	0.741778	0.888	1.00242	1	0.820309	0.739	1.17243	0.395	356.074	300.665	264.128	356.935	292.091	417.47
Tb927.10.2190	0.883341	1	0.767718	0.888	0.68993	1	0.570523	0.0628	0.465837	3.36e-07	1110.34	980.81	852.429	766.057	633.475	517.238
Tb927.10.220	0.850422	1	0.802489	0.888	1.19602	1	1.13522	0.878	0.735025	0.0632	1170.86	995.724	939.601	1400.37	1329.19	860.611
Tb927.10.2200	0.872626	1	0.699256	0.888	0.915924	1	0.968229	1	0.912984	0.683	367.839	320.986	257.214	336.913	356.153	335.832
Tb927.10.2210	0.853257	1	0.767822	0.888	1.23135	1	0.970977	1	0.541597	5.82e-05	906.484	773.464	696.018	1116.19	880.175	490.949
Tb927.10.2220	0.972893	1	0.810802	0.888	1.00987	1	0.722258	0.431	1.14375	0.493	800.954	779.243	649.415	808.858	578.495	916.09
Tb927.10.2230	0.9142	1	0.758604	0.888	1.12038	1	0.962317	1	1.21351	0.28	505.797	462.399	383.7	566.684	486.737	613.789
Tb927.10.2240	1.06911	1	0.917138	0.971	1.02042	1	0.766651	0.575	0.637833	0.00434	2132.61	2280	1955.9	2176.17	1634.97	1360.25
Tb927.10.2250	0.681926	0.361	0.470938	0.888	0.655476	1	0.817698	0.73	0.511389	9.25e-06	735.948	501.862	346.586	482.396	601.783	376.356
Tb927.10.2260	0.975132	1	0.847937	0.897	0.985894	1	0.895653	0.91	0.887047	0.554	791.365	771.685	671.028	780.202	708.789	701.978
Tb927.10.2270	0.876685	1	0.763967	0.888	1.20052	1	1.26192	0.651	1.66982	0.000958	998.274	875.172	762.648	1198.45	1259.74	1666.94
Tb927.10.2280	1.09186	1	0.817729	0.888	2.56531	0.041	2.7758	2.64e-05	3.66181	0	151.403	165.312	123.807	388.396	420.264	554.409
Tb927.10.2290	1.01677	1	0.813129	0.888	1.04965	1	0.939645	1	0.99288	1	837.217	851.257	680.765	878.782	786.687	831.256
Tb927.10.230	0.929849	1	0.839773	0.893	1.00933	1	0.932556	0.992	0.897624	0.606	793.988	738.289	666.77	801.394	740.439	712.703
Tb927.10.2300	0.989462	1	0.851482	0.9	2.30622	0.105	2.59562	0.000111	3.39389	0	103.948	102.853	88.51	239.727	269.81	352.789
Tb927.10.2310	1.5427	0.201	1.031	1	1.09661	1	0.952848	1	1.11435	0.605	299.409	461.898	308.692	328.335	285.291	333.645
Tb927.10.2320	1.00148	1	0.84404	0.894	1.12015	1	0.950618	1	1.11781	0.591	331.547	332.039	279.839	371.381	315.174	370.606
Tb927.10.2330	0.851304	1	0.797215	0.888	2.63472	0.0311	2.8729	1.21e-05	2.09835	7.85e-07	301.76	256.889	240.568	795.052	866.925	633.199
Tb927.10.2340	0.869583	1	0.748841	0.888	1.16854	1	1.18993	0.794	1.2388	0.223	119.044	103.519	89.145	139.108	141.654	147.472
Tb927.10.2350	1.09065	1	0.953164	1	1.67956	0.773	1.43765	0.345	0.830038	0.302	826.12	901.009	787.428	1387.52	1187.67	685.711
Tb927.10.2360	1.06789	1	0.92091	0.976	1.64216	0.85	1.39424	0.414	0.836999	0.329	440.688	470.607	405.834	723.682	614.425	368.855
Tb927.10.2370	1.30656	0.947	1.13816	0.925	1.02942	1	0.896295	0.912	0.529199	2.83e-05	1168.76	1527.05	1330.23	1203.15	1047.56	618.508
Tb927.10.2380	0.921232	1	0.755392	0.888	1.00258	1	0.972353	1	1.04342	0.917	1139.79	1050.01	860.985	1142.73	1108.27	1189.27
Tb927.10.2390	0.828383	1	0.810719	0.888	3.17548	0.00391	3.23572	6.47e-07	3.82052	0	130.654	108.232	105.924	414.89	422.76	499.167
Tb927.10.240	0.922862	1	0.779025	0.888	1.08546	1	1.01711	1	0.82	0.265	644.348	594.644	501.963	699.416	655.372	528.366
Tb927.10.2400	1.03046	1	0.824422	0.888	4.41809	3.2e-05	11.5042	0	31.9525	0	16.797	17.309	13.848	74.211	193.237	536.707
Tb927.10.2410	0.994404	1	0.868732	0.915	4.38496	3.63e-05	10.833	0	27.9756	0	167.276	166.34	145.318	733.499	1812.1	4679.65
Tb927.10.2420	0.735341	0.717	0.548788	0.888	0.705456	1	0.526994	0.0232	0.555348	0.000123	165.098	121.404	90.604	116.47	87.006	91.687
Tb927.10.2430	0.717634	0.583	0.512893	0.888	0.680355	1	0.535376	0.0283	0.558245	0.000143	1356.44	973.432	695.711	922.864	726.209	757.229
Tb927.10.2440	1.08843	1	0.975735	1	1.92	0.388	2.37231	0.000656	6.87113	0	160.381	174.563	156.49	307.932	380.474	1102
Tb927.10.2450	0.908335	1	0.664724	0.888	1.13911	1	1.42086	0.371	2.59386	1.11e-10	5.668	5.148	3.768	6.456	8.053	14.702
Tb927.10.2460	0.983862	1	0.779797	0.888	1.05037	1	0.960601	1	1.58212	0.00353	437.547	430.486	341.198	459.587	420.308	692.252
Tb927.10.2470	0.934489	1	0.821789	0.888	1.39653	1	1.38814	0.426	1.33168	0.087	644.188	601.987	529.387	899.628	894.224	857.85
Tb927.10.2480	0.885352	1	0.730837	0.888	1.11111	1	1.08877	0.962	1.63908	0.00154	634.076	561.381	463.406	704.528	690.361	1039.3
Tb927.10.2490	1.10638	1	0.732125	0.888	0.898179	1	0.906518	0.936	1.02025	1	795.607	880.244	582.484	714.597	721.232	811.714
Tb927.10.250	0.89473	1	0.783185	0.888	0.908812	1	1.01498	1	1.2917	0.133	368.48	329.691	288.588	334.879	374.001	475.968
Tb927.10.2500	1.05081	1	0.949623	1	1.50837	1	1.47997	0.284	1.56791	0.00434	230.042	241.73	218.453	346.989	340.455	360.685
Tb927.10.2510	0.955775	1	0.794799	0.888	1.14416	1	1.03224	1	1.30743	0.113	550.953	526.587	437.897	630.379	568.713	720.332
Tb927.10.2520	0.925424	1	0.762973	0.888	1.03381	1	0.934146	0.995	1.45768	0.0194	665.831	616.175	508.011	688.344	621.983	970.566
Tb927.10.2530	1.00877	1	0.899627	0.944	0.913069	1	0.619746	0.144	0.469313	4.45e-07	770.759	777.518	693.395	703.756	477.675	361.727
Tb927.10.2540	0.931412	1	0.785249	0.888	1.3119	1	1.46999	0.298	2.09223	8.71e-07	173.284	161.399	136.071	227.332	254.726	362.552
Tb927.10.2550	0.921941	1	0.667635	0.888	0.812218	1	0.696463	0.348	0.865557	0.452	230.969	212.94	154.203	187.597	160.861	199.917
Tb927.10.2560	0.684501	0.375	0.540006	0.888	1.31371	1	0.690327	0.33	0.0840246	0	6721.61	4600.95	3629.71	8830.22	4640.1	564.78
Tb927.10.2570	0.794677	1	0.632452	0.888	1.11722	1	1.13072	0.884	1.73733	0.000337	2138.22	1699.2	1352.32	2388.87	2417.72	3714.79
Tb927.10.2580	1.09486	1	0.787852	0.888	0.981701	1	0.897156	0.913	1.0306	0.969	475.296	520.382	374.463	466.599	426.415	489.84
Tb927.10.2590	0.859919	1	0.744898	0.888	1.19008	1	0.894032	0.907	1.60688	0.00247	418.294	359.699	311.586	497.804	373.968	672.148
Tb927.10.260	0.927718	1	0.74459	0.888	1.0606	1	1.13182	0.882	1.69057	0.0007	89.625	83.147	66.734	95.056	101.439	151.518
Tb927.10.2600	0.95588	1	0.825857	0.888	1.3944	1	1.02451	1	1.55208	0.00542	255.193	243.934	210.753	355.841	261.446	396.08
Tb927.10.2610	0.805907	1	0.657551	0.888	1.26694	1	0.906889	0.937	0.876043	0.5	1043.93	841.313	686.44	1322.6	946.731	914.531
Tb927.10.2620	1.13906	1	1.01391	1	1.32209	1	1.10062	0.94	0.867524	0.461	440.254	501.475	446.377	582.057	484.552	381.931
Tb927.10.2630	0.904527	1	0.743088	0.888	1.0495	1	0.888236	0.894	1.25313	0.195	276.636	250.225	205.565	290.33	245.718	346.661
Tb927.10.2640	0.872812	1	0.768213	0.888	1.18606	1	1.30669	0.571	1.62103	0.00202	1483.3	1294.65	1139.49	1759.28	1938.22	2404.48
Tb927.10.2650	0.870158	1	0.705484	0.888	0.986972	1	0.87121	0.856	0.935177	0.799	1422.35	1237.67	1003.45	1403.82	1239.17	1330.15
Tb927.10.2660	0.868506	1	0.725806	0.888	1.08507	1	1.05714	1	1.08375	0.734	279.919	243.111	203.167	303.731	295.912	303.361
Tb927.10.2670	0.926162	1	0.801223	0.888	1.18094	1	1.05891	1	1.04254	0.921	237.72	220.167	190.466	280.732	251.723	247.831
Tb927.10.2680	0.955995	1	0.771887	0.888	1.07133	1	0.847737	0.81	0.955864	0.905	861.672	823.754	665.113	923.139	730.471	823.641
Tb927.10.2690	0.883895	1	0.789583	0.888	1.41382	1	1.26879	0.641	1.77821	0.000177	492.63	435.434	388.972	696.489	625.044	875.998
Tb927.10.270	0.811599	1	0.789219	0.888	1.14832	1	1.15162	0.85	0.777803	0.142	3399.21	2758.8	2682.72	3903.38	3914.61	2643.92
Tb927.10.2700	1.26668	1	0.854739	0.903	0.938102	1	0.737095	0.482	0.687632	0.0202	706.997	895.539	604.298	663.235	521.124	486.154
Tb927.10.2710	1.04341	1	0.803786	0.888	0.76006	1	0.687641	0.321	0.660094	0.00905	75.241	78.507	60.478	57.188	51.739	49.666
Tb927.10.2720	0.967616	1	0.7733	0.888	0.963657	1	0.910665	0.946	1.04249	0.921	423.356	409.646	327.381	407.97	385.536	441.345
Tb927.10.2730	0.956979	1	0.794662	0.888	1.13017	1	0.94525	1	0.958347	0.917	1019.08	975.233	809.819	1151.72	963.28	976.627
Tb927.10.2740	0.880481	1	0.703918	0.888	1.00891	1	0.887284	0.892	0.897712	0.606	441.038	388.326	310.455	444.966	391.326	395.925
Tb927.10.2750	1.17106	1	0.888833	0.928	1.03451	1	0.85365	0.823	0.931909	0.782	395.861	463.575	351.854	409.524	337.927	368.907
Tb927.10.2760	0.957653	1	0.836579	0.89	1.08968	1	0.912414	0.95	1.02658	0.987	1037.55	993.61	867.991	1130.6	946.673	1065.13
Tb927.10.2770	1.13268	1	0.908734	0.957	1.03969	1	0.888772	0.895	0.664782	0.0105	1069.39	1211.27	971.788	1111.84	950.441	710.909
Tb927.10.2780	1.03747	1	0.829027	0.888	0.990815	1	0.84386	0.8	0.906704	0.651	1513.69	1570.41	1254.89	1499.79	1277.35	1372.47
Tb927.10.2790	0.872535	1	0.709627	0.888	1.0354	1	0.947104	1	1.10481	0.643	986.188	860.483	699.826	1021.1	934.022	1089.55
Tb927.10.280	0.764675	0.942	0.650016	0.888	0.668544	1	0.634179	0.175	0.408835	1.62e-09	1682.21	1286.35	1093.46	1124.63	1066.82	687.747
Tb927.10.2800	0.847453	1	0.7167	0.888	0.847046	1	0.75363	0.535	0.560137	0.000158	314.545	266.562	225.435	266.434	237.051	176.189
Tb927.10.2810	0.880438	1	0.750213	0.888	0.879226	1	0.726532	0.445	0.758188	0.0999	739.12	650.75	554.498	649.853	536.995	560.392
Tb927.10.2820	0.985507	1	0.809938	0.888	0.950209	1	0.806935	0.695	1.29452	0.13	194.636	191.815	157.643	184.945	157.059	251.96
Tb927.10.2830	1.01793	1	0.81668	0.888	1.06252	1	1.01007	1	0.895591	0.597	145.849	148.465	119.112	154.968	147.319	130.621
Tb927.10.2840	0.818179	1	0.760382	0.888	1.1872	1	1.13178	0.882	0.693234	0.0235	5401.57	4419.45	4107.26	6412.73	6113.37	3744.55
Tb927.10.2850	1.03258	1	0.941174	1	1.86336	0.446	1.45861	0.315	1.40606	0.037	301.059	310.869	283.349	560.982	439.127	423.309
Tb927.10.2860	0.914031	1	0.771035	0.888	0.991523	1	0.806748	0.694	0.89245	0.581	807.399	737.988	622.533	800.555	651.367	720.563
Tb927.10.2870	0.844459	1	0.707716	0.888	1.163	1	1.04621	1	1.32694	0.0916	721.207	609.03	510.41	838.764	754.536	956.996
Tb927.10.2880	0.841149	1	0.799376	0.888	1.00596	1	0.891961	0.902	0.75714	0.0979	5476.71	4606.73	4377.95	5509.36	4885.01	4146.63
Tb927.10.2890	0.794603	1	0.803581	0.888	1.60978	0.919	1.22887	0.716	0.67949	0.0161	9302.81	7392.04	7475.56	14975.4	11432	6321.16
Tb927.10.290	0.906327	1	0.813271	0.888	0.888852	1	0.716133	0.41	0.799923	0.201	644.023	583.695	523.765	572.441	461.206	515.169
Tb927.10.2900	1.04842	1	0.820529	0.888	1.0624	1	0.945283	1	0.788821	0.169	2196.07	2302.41	1801.94	2333.11	2075.91	1732.31
Tb927.10.2910	0.86511	1	0.73752	0.888	1.01212	1	0.838138	0.788	0.996164	1	550.958	476.639	406.342	557.637	461.779	548.844
Tb927.10.2920	0.912309	1	0.760412	0.888	0.905508	1	1.03748	1	1.76608	0.000214	653.723	596.397	497.099	591.952	678.227	1154.53
Tb927.10.2930	0.921648	1	0.802459	0.888	1.1767	1	1.17256	0.821	1.14009	0.506	1242.59	1145.23	997.129	1462.16	1457.01	1416.66
Tb927.10.2940	0.861467	1	0.726295	0.888	1.13515	1	1.16537	0.831	1.63374	0.00166	405.421	349.257	294.456	460.213	472.466	662.354
Tb927.10.2950	0.870598	1	0.706743	0.888	0.955093	1	0.920609	0.967	0.908191	0.659	2200.9	1916.1	1555.47	2102.06	2026.17	1998.84
Tb927.10.2960	0.901499	1	0.771645	0.888	1.015	1	0.835568	0.782	0.8695	0.47	1016.03	915.951	784.015	1031.27	848.962	883.438
Tb927.10.2970	0.699328	0.45	0.484315	0.888	0.800083	1	0.918571	0.963	0.709541	0.0356	888.729	621.513	430.425	711.057	816.361	630.59
Tb927.10.2980	0.938261	1	0.841591	0.894	1.18552	1	1.11727	0.909	1.36076	0.063	490.511	460.228	412.81	581.508	548.033	667.467
Tb927.10.2990	0.988636	1	0.825541	0.888	0.973381	1	0.821641	0.743	1.32704	0.0915	1916.13	1894.36	1581.85	1865.13	1574.38	2542.79
Tb927.10.30	1	1	1	1	1	1	1	1	1	1	0	0	0	0	0	0
Tb927.10.300	0.932538	1	0.782861	0.888	1.84168	0.479	1.92634	0.019	2.76423	4.96e-12	127.826	119.202	100.07	235.414	246.236	353.339
Tb927.10.3000	0.92049	1	0.785976	0.888	1.16521	1	1.12333	0.898	1.48168	0.0141	1806.45	1662.82	1419.83	2104.89	2029.24	2676.59
Tb927.10.3010	0.908712	1	0.784307	0.888	1.06832	1	1.05403	1	1.51261	0.00933	2750	2498.96	2156.84	2937.89	2898.57	4159.68
Tb927.10.3020	0.931178	1	0.790351	0.888	1.05671	1	0.95449	1	1.86044	4.61e-05	1149.72	1070.59	908.681	1214.92	1097.39	2138.98
Tb927.10.3030	0.909514	1	0.797485	0.888	1.15165	1	1.08314	0.972	1.29716	0.126	627.469	570.692	500.397	722.626	679.636	813.926
Tb927.10.3040	0.665548	0.27	0.565974	0.888	0.926404	1	0.723945	0.437	0.39839	5.09e-10	512.978	341.412	290.333	475.225	371.368	204.365
Tb927.10.3050	0.514216	0.00314	0.648568	0.888	1.62109	0.896	2.16065	0.00339	1.79173	0.000142	4.154	2.136	2.694	6.734	8.975	7.443
Tb927.10.3060	0.412665	7.15e-06	0.744529	0.888	1.33139	1	2.79724	2.22e-05	9.646	0	1.501	0.619	1.118	1.998	4.199	14.479
Tb927.10.3070	0.944868	1	0.750782	0.888	1.14599	1	1.00704	1	1.20351	0.306	272.145	257.141	204.322	311.876	274.062	327.528
Tb927.10.3080	1.03642	1	0.931767	0.993	1.04288	1	1.00542	1	1.57687	0.00381	365.402	378.71	340.469	381.071	367.383	576.191
Tb927.10.3090	0.857959	1	0.74479	0.888	1.18612	1	1.16486	0.832	1.99019	5.12e-06	514.352	441.293	383.085	610.083	599.149	1023.66
Tb927.10.310	0.91229	1	0.649969	0.888	0.921422	1	0.779281	0.612	0.935629	0.801	1289.04	1175.98	837.836	1187.75	1004.52	1206.06
Tb927.10.3100	0.917495	1	0.775027	0.888	0.854742	1	0.770603	0.585	1.0824	0.74	700.99	643.155	543.286	599.166	540.185	758.752
Tb927.10.3110	0.969384	1	0.858463	0.906	0.811859	1	0.819369	0.736	1.10256	0.652	301.12	291.901	258.5	244.467	246.728	332.004
Tb927.10.3120	0.830887	1	0.675783	0.888	0.923663	1	0.80245	0.683	0.585749	0.00054	343.891	285.735	232.396	317.64	275.956	201.434
Tb927.10.3130	1.1031	1	0.888587	0.928	0.890023	1	0.899321	0.918	0.999634	1	703.152	775.647	624.812	625.821	632.36	702.894
Tb927.10.3140	1.00614	1	0.753006	0.888	0.876264	1	0.88825	0.894	1.12551	0.561	507.011	510.124	381.783	444.276	450.353	570.648
Tb927.10.3150	1.04217	1	0.864748	0.912	1.10691	1	1.06748	0.998	1.15632	0.449	232.296	242.093	200.877	257.13	247.971	268.608
Tb927.10.3160	0.886657	1	0.712163	0.888	0.896158	1	0.816494	0.726	1.12982	0.544	160.376	142.198	114.214	143.722	130.946	181.196
Tb927.10.3170	1.06163	1	0.794308	0.888	1.04051	1	0.843792	0.8	1.02139	1	900.258	955.737	715.082	936.725	759.63	919.518
Tb927.10.3180	0.940896	1	0.697888	0.888	0.922893	1	0.897547	0.914	1.30221	0.119	200.099	188.273	139.647	184.67	179.598	260.571
Tb927.10.3190	0.836053	1	0.643167	0.888	0.956981	1	1.00011	1	1.6896	0.00071	72.307	60.452	46.505	69.196	72.315	122.169
Tb927.10.320	0.844963	1	0.647609	0.888	1.06216	1	1.17964	0.81	1.97038	7.17e-06	80.895	68.353	52.388	85.924	95.427	159.394
Tb927.10.3200	1.08183	1	0.877563	0.923	1.06217	1	1.1158	0.912	1.11612	0.598	678.216	733.716	595.178	720.381	756.753	756.971
Tb927.10.3210	0.906756	1	0.858049	0.906	1.1489	1	0.675084	0.283	0.137579	0	7199.35	6528.05	6177.4	8271.3	4860.16	990.477
Tb927.10.3220	0.761684	0.921	0.822106	0.888	5.94966	1.35e-07	4.37118	1.12e-10	5.14898	0	79.983	60.922	65.755	475.872	349.62	411.831
Tb927.10.3230	0.994704	1	0.799021	0.888	1.18304	1	1.07656	0.982	1.33551	0.0835	478.484	475.95	382.318	566.065	515.118	639.021
Tb927.10.3240	1.03317	1	0.917099	0.971	0.944599	1	1.17651	0.814	1.35934	0.064	35.974	37.167	32.991	33.981	42.323	48.9
Tb927.10.3250	0.938181	1	0.784118	0.888	0.893915	1	0.712801	0.4	0.804236	0.214	367.148	344.451	287.887	328.199	261.703	295.273
Tb927.10.3260	0.680706	0.353	0.553598	0.888	1.00356	1	0.919629	0.965	0.874036	0.491	1605.92	1093.16	889.038	1611.65	1476.86	1403.64
Tb927.10.3270	0.895287	1	0.690096	0.888	0.92581	1	0.898522	0.916	0.641443	0.00494	104.97	93.978	72.439	97.182	94.318	67.332
Tb927.10.3280	0.791306	1	0.725199	0.888	1.17103	1	1.18966	0.794	0.820623	0.268	2570.45	2034.01	1864.09	3010.08	3057.95	2109.37
Tb927.10.3290	0.947245	1	0.769368	0.888	0.989946	1	0.805925	0.692	1.13825	0.513	186.602	176.758	143.566	184.726	150.388	212.399
Tb927.10.330	0.906875	1	0.719326	0.888	0.985548	1	0.788515	0.642	1.43954	0.0244	361.765	328.076	260.227	356.537	285.257	520.777
Tb927.10.3300	0.914046	1	0.702385	0.888	0.709652	1	0.530125	0.025	0.351547	1.14e-12	608.307	556.02	427.265	431.686	322.479	213.848
Tb927.10.3310	0.8345	1	0.683931	0.888	0.941753	1	0.813991	0.717	0.815242	0.249	1042.62	870.069	713.082	981.893	848.686	849.99
Tb927.10.3320	0.870325	1	0.675646	0.888	1.11348	1	0.929043	0.983	0.998145	1	370.833	322.746	250.552	412.917	344.52	370.145
Tb927.10.3330	0.833473	1	0.711626	0.888	1.02447	1	0.807278	0.695	1.12222	0.574	465.195	387.728	331.045	476.577	375.542	522.052
Tb927.10.3340	0.918461	1	0.718285	0.888	1.36506	1	1.32732	0.534	1.23697	0.227	858.732	788.712	616.814	1172.22	1139.82	1062.23
Tb927.10.3350	0.833858	1	0.714287	0.888	1.01934	1	1.01568	1	1.15777	0.444	1130.87	942.985	807.766	1152.74	1148.6	1309.29
Tb927.10.3360	0.880989	1	0.770114	0.888	2.75543	0.0197	2.4279	0.000423	2.60087	9.73e-11	225.601	198.752	173.738	621.627	547.736	586.759
Tb927.10.3370	0.813551	1	0.795661	0.888	1.22815	1	1.15577	0.843	0.744088	0.0761	1905.08	1549.88	1515.8	2339.73	2201.84	1417.55
Tb927.10.3380	0.81305	1	0.795749	0.888	1.20414	1	1.13347	0.88	0.756574	0.0969	1694.16	1377.44	1348.13	2040.01	1920.28	1281.76
Tb927.10.3390	0.878162	1	0.737099	0.888	1.11423	1	0.967362	1	1.10331	0.65	1279.63	1123.72	943.213	1425.8	1237.86	1411.82
Tb927.10.340	0.897498	1	0.693729	0.888	0.732367	1	0.669469	0.266	0.837415	0.33	221.863	199.121	153.912	162.485	148.53	185.791
Tb927.10.3400	1.05044	1	0.753228	0.888	0.885267	1	0.952192	1	1.18982	0.342	154.062	161.833	116.043	136.386	146.696	183.305
Tb927.10.3410	0.990781	1	0.916669	0.97	0.88714	1	0.899445	0.919	0.977955	1	12.218	12.106	11.2	10.839	10.99	11.949
Tb927.10.3420	0.766229	0.953	0.661991	0.888	0.820398	1	0.863556	0.839	0.718438	0.0438	21.352	16.361	14.135	17.517	18.439	15.34
Tb927.10.3430	1.02299	1	0.756425	0.888	0.781019	1	0.666813	0.259	0.577392	0.000367	735.016	751.916	555.984	574.061	490.118	424.392
Tb927.10.3470	1.00986	1	0.849779	0.898	1.63122	0.875	1.47062	0.297	1.78041	0.000171	443.245	447.617	376.661	723.029	651.845	789.16
Tb927.10.3480	0.894062	1	0.707241	0.888	1.2131	1	1.1023	0.938	1.65524	0.0012	616.027	550.766	435.68	747.304	679.043	1019.67
Tb927.10.3490	0.859383	1	0.685259	0.888	1.22351	1	1.16376	0.832	1.32065	0.098	703.1	604.232	481.806	860.249	818.242	928.549
Tb927.10.350	0.874634	1	0.700203	0.888	0.976339	1	0.927318	0.98	0.98849	1	563.54	492.891	394.592	550.206	522.581	557.054
Tb927.10.3500	1.02301	1	0.860268	0.908	1.1083	1	0.952387	1	0.773249	0.131	1463.49	1497.16	1259	1621.99	1393.81	1131.64
Tb927.10.3510	1.03185	1	0.784652	0.888	0.727344	1	0.609571	0.123	0.505992	6.48e-06	2117.33	2184.78	1661.37	1540.03	1290.66	1071.35
Tb927.10.3520	0.941526	1	0.789683	0.888	1.00014	1	0.820884	0.741	0.919227	0.715	654.422	616.155	516.786	654.511	537.205	601.563
Tb927.10.3530	0.795856	1	0.592544	0.888	1.48132	1	1.83884	0.0349	2.18823	1.63e-07	263.466	209.681	156.115	390.278	484.471	576.524
Tb927.10.3540	1.26196	1	0.962903	1	1.1569	1	1.08052	0.977	0.847215	0.37	465.789	587.809	448.51	538.873	503.292	394.623
Tb927.10.3550	0.997908	1	0.753589	0.888	1.12246	1	0.995252	1	0.979539	1	791.768	790.112	596.668	888.727	788.009	775.568
Tb927.10.3560	1.30276	0.961	1.04467	1	1.06397	1	0.817245	0.728	0.691574	0.0225	789.099	1028.01	824.348	839.579	644.887	545.72
Tb927.10.3570	1.02208	1	0.822422	0.888	0.847011	1	0.68601	0.317	0.591797	0.000709	861.211	880.222	708.279	729.455	590.799	509.662
Tb927.10.3580	0.993553	1	0.826279	0.888	0.984182	1	0.851318	0.817	0.931328	0.779	425.526	422.783	351.603	418.795	362.258	396.305
Tb927.10.3590	0.866586	1	0.700333	0.888	0.877364	1	0.749855	0.522	0.884257	0.54	748.796	648.896	524.407	656.966	561.488	662.128
Tb927.10.360	0.902583	1	0.679109	0.888	1.00558	1	0.82258	0.745	1.0953	0.683	252.671	228.056	171.591	254.081	207.842	276.75
Tb927.10.3600	0.817162	1	0.643311	0.888	1.30456	1	1.41026	0.387	2.53714	3.12e-10	193.317	157.971	124.363	252.194	272.627	490.473
Tb927.10.3610	1.06324	1	0.866737	0.913	1.27626	1	1.20032	0.776	1.20508	0.301	274.389	291.741	237.823	350.191	329.355	330.662
Tb927.10.3620	0.916278	1	0.823385	0.888	3.70406	0.000489	3.00317	4.24e-06	2.90536	3.76e-13	407.751	373.613	335.736	1510.33	1224.55	1184.66
Tb927.10.3630	0.862218	1	0.79649	0.888	1.14239	1	1.06981	0.995	1.39428	0.0427	134.253	115.756	106.931	153.369	143.626	187.186
Tb927.10.3640	0.949536	1	0.86889	0.915	0.83918	1	0.656453	0.228	0.553334	0.000111	499.022	473.84	433.595	418.77	327.585	276.126
Tb927.10.3650	0.96994	1	0.866462	0.913	1.4946	1	1.36085	0.475	1.2284	0.245	1090.14	1057.37	944.564	1629.32	1483.52	1339.12
Tb927.10.3660	1.17058	1	1.46556	0.888	7.96882	1.89e-10	9.08599	0	5.37127	0	430.419	503.841	630.805	3429.93	3910.78	2311.9
Tb927.10.3670	0.876877	1	0.701864	0.888	1.26875	1	1.28149	0.615	1.87109	3.85e-05	487.395	427.385	342.085	618.382	624.591	911.959
Tb927.10.3680	0.814694	1	0.669174	0.888	1.23791	1	1.55812	0.191	2.45198	1.46e-09	213.218	173.707	142.68	263.944	332.219	522.806
Tb927.10.3690	0.963892	1	0.756958	0.888	1.12533	1	0.91817	0.962	1.1101	0.622	179.306	172.831	135.727	201.778	164.633	199.048
Tb927.10.370	0.81696	1	0.621819	0.888	1.18109	1	1.19756	0.78	1.72282	0.000424	145.801	119.113	90.662	172.203	174.605	251.189
Tb927.10.3700	0.852998	1	0.677458	0.888	1.06487	1	0.894531	0.907	0.859803	0.426	471.006	401.767	319.087	501.561	421.33	404.973
Tb927.10.3710	0.853474	1	0.723837	0.888	1.01263	1	0.969749	1	0.818116	0.259	928.849	792.748	672.336	940.579	900.751	759.906
Tb927.10.3720	0.954854	1	0.767375	0.888	1.10386	1	0.923185	0.972	1.38355	0.0483	416.52	397.716	319.627	459.781	384.525	576.275
Tb927.10.3730	0.89693	1	0.788179	0.888	1.18759	1	1.04282	1	1.41434	0.0335	699.327	627.247	551.194	830.512	729.269	989.089
Tb927.10.3740	0.968594	1	0.716767	0.888	0.911992	1	0.699723	0.359	1.00249	1	232.06	224.772	166.333	211.637	162.378	232.638
Tb927.10.3750	0.790833	1	0.711709	0.888	2.12731	0.192	2.22007	0.00214	4.28441	0	258.808	204.674	184.196	550.566	574.572	1108.84
Tb927.10.3760	0.843788	1	0.735698	0.888	1.07348	1	1.144	0.864	1.37638	0.0526	468.035	394.922	344.333	502.427	535.434	644.195
Tb927.10.3770	1.20731	1	0.876671	0.922	0.96107	1	0.808522	0.699	0.650598	0.00667	768.186	927.439	673.446	738.28	621.095	499.78
Tb927.10.3780	0.805911	1	0.666542	0.888	1.10474	1	1.06351	1	1.47592	0.0152	889.77	717.076	593.069	982.963	946.279	1313.23
Tb927.10.3790	1.186	1	0.884719	0.928	1.00019	1	0.781517	0.619	0.911838	0.678	3244.54	3848.02	2870.51	3245.15	2535.66	2958.5
Tb927.10.380	0.925789	1	0.720413	0.888	0.948892	1	0.805796	0.692	0.873716	0.49	440.643	407.943	317.445	418.123	355.068	384.997
Tb927.10.3800	0.886998	1	0.758431	0.888	2.95905	0.00908	3.60587	3.66e-08	5.05039	0	300.522	266.563	227.925	889.26	1083.64	1517.76
Tb927.10.3810	1.09247	1	0.828458	0.888	1.02995	1	1.00847	1	1.38283	0.0487	402.032	439.21	333.067	414.074	405.439	555.944
Tb927.10.3820	0.90214	1	0.748932	0.888	0.909534	1	0.854499	0.824	0.869249	0.468	2859.67	2579.82	2141.7	2600.97	2443.59	2485.76
Tb927.10.3830	0.783788	1	0.739231	0.888	1.12609	1	1.17242	0.821	0.788513	0.169	3029.26	2374.3	2239.32	3411.21	3551.56	2388.61
Tb927.10.3840	0.809124	1	0.746281	0.888	1.17369	1	1.18263	0.803	0.778719	0.144	7806.91	6316.75	5826.15	9162.88	9232.69	6079.39
Tb927.10.3850	0.864473	1	0.722389	0.888	1.13498	1	1.10511	0.932	1.40905	0.0357	380.273	328.736	274.705	431.604	420.246	535.825
Tb927.10.3860	0.828343	1	0.717788	0.888	1.17775	1	1.06289	1	1.25352	0.195	228.785	189.513	164.219	269.451	243.173	286.787
Tb927.10.3870	0.85327	1	0.695221	0.888	0.912858	1	0.858916	0.832	1.02076	1	1704.47	1454.37	1184.98	1555.94	1463.99	1739.85
Tb927.10.3880	0.891236	1	0.761162	0.888	1.09416	1	0.993264	1	1.13817	0.513	703.653	627.121	535.594	769.912	698.913	800.878
Tb927.10.3890	0.872375	1	0.680039	0.888	0.932023	1	0.723959	0.437	0.704689	0.0315	1014.03	884.611	689.577	945.096	734.114	714.574
Tb927.10.390	0.763953	0.939	0.704836	0.888	1.13209	1	1.13723	0.875	1.66489	0.00104	305.609	233.471	215.404	345.976	347.546	508.804
Tb927.10.3900	1.02802	1	0.816666	0.888	1.16129	1	1.0909	0.959	1.1409	0.502	900.244	925.47	735.198	1045.45	982.072	1027.09
Tb927.10.3910	0.919586	1	0.707805	0.888	1.03915	1	0.983188	1	1.53551	0.00681	385.572	354.567	272.91	400.669	379.09	592.048
Tb927.10.3920	0.831145	1	0.69397	0.888	0.99581	1	0.876568	0.87	0.883046	0.534	707.449	587.992	490.949	704.485	620.127	624.71
Tb927.10.3930	0.821236	1	0.759025	0.888	1.16414	1	1.14006	0.871	0.741028	0.0717	7247.81	5952.16	5501.26	8437.49	8262.91	5370.83
Tb927.10.3940	0.823589	1	0.748029	0.888	1.13634	1	1.13824	0.874	0.738549	0.0681	6484.92	5340.9	4850.9	7369.07	7381.38	4789.43
Tb927.10.3950	1.13932	1	0.864002	0.911	0.98108	1	0.740621	0.493	0.714777	0.0403	341.196	388.729	294.794	334.74	252.696	243.879
Tb927.10.3960	0.835816	1	0.659751	0.888	1.07597	1	1.08014	0.978	1.15978	0.437	179.261	149.829	118.268	192.879	193.627	207.904
Tb927.10.3970	0.938845	1	0.778579	0.888	1.05433	1	1.02929	1	1.13006	0.543	559.989	525.743	435.996	590.412	576.392	632.821
Tb927.10.3980	0.98504	1	0.863447	0.911	1.01437	1	0.835026	0.78	0.787121	0.165	1256.96	1238.16	1085.32	1275.02	1049.59	989.38
Tb927.10.3990	1.09659	1	0.977884	1	1.12593	1	0.885861	0.887	0.833658	0.316	3517.72	3857.51	3439.93	3960.7	3116.21	2932.58
Tb927.10.40	0.816349	1	0.647223	0.888	1.20568	1	2.30086	0.00115	4.51912	0	6.541	5.339	4.233	7.886	15.049	29.558
Tb927.10.400	0.931537	1	0.763502	0.888	1.29411	1	1.41381	0.382	1.31071	0.109	165.55	154.216	126.398	214.241	234.057	216.989
Tb927.10.4000	0.962671	1	0.795639	0.888	0.937937	1	0.764713	0.57	0.722107	0.0476	464.441	447.103	369.527	435.616	355.164	335.376
Tb927.10.4010	0.992609	1	0.796654	0.888	0.992945	1	0.865306	0.843	1.18583	0.354	722.079	716.742	575.247	716.985	624.82	856.26
Tb927.10.4020	1.00183	1	0.803705	0.888	0.853996	1	0.62674	0.16	1.00766	1	132.842	133.085	106.766	113.446	83.257	133.859
Tb927.10.4030	0.960305	1	0.763222	0.888	0.805634	1	0.564633	0.0554	0.890268	0.57	150.754	144.769	115.058	121.452	85.12	134.211
Tb927.10.4040	0.778844	1	0.610347	0.888	0.824285	1	0.646419	0.203	0.646497	0.00585	823.026	641.009	502.332	678.408	532.02	532.084
Tb927.10.4050	0.849713	1	0.668061	0.888	1.269	1	1.02291	1	0.813204	0.242	1223.07	1039.26	817.086	1552.08	1251.09	994.607
Tb927.10.4060	0.991941	1	0.827546	0.888	1.10349	1	0.938956	1	1.25608	0.19	351.499	348.666	290.881	387.874	330.042	441.51
Tb927.10.4070	0.88805	1	0.692129	0.888	1.01266	1	0.900106	0.92	1.1677	0.411	300.886	267.202	208.252	304.696	270.83	351.345
Tb927.10.4080	0.902742	1	0.732495	0.888	0.955667	1	0.849877	0.814	0.740423	0.0708	2136.97	1929.13	1565.32	2042.23	1816.16	1582.26
Tb927.10.4090	0.816658	1	0.708532	0.888	1.05456	1	0.957929	1	0.696247	0.0254	133.98	109.416	94.929	141.29	128.344	93.283
Tb927.10.410	0.850385	1	0.672939	0.888	1.30459	1	1.1104	0.921	1.42308	0.03	576.238	490.024	387.773	751.753	639.856	820.036
Tb927.10.4100	1.0013	1	0.733767	0.888	0.883031	1	0.714808	0.406	0.856892	0.413	570.058	570.798	418.29	503.379	407.482	488.478
Tb927.10.4110	0.798582	1	0.754394	0.888	1.17152	1	1.15059	0.852	0.78697	0.165	3038.55	2426.53	2292.26	3559.71	3496.13	2391.25
Tb927.10.4120	0.778482	1	0.752754	0.888	1.16905	1	1.14798	0.856	0.768567	0.121	2879.59	2241.71	2167.62	3366.38	3305.72	2213.16
Tb927.10.4130	0.782279	1	0.644746	0.888	0.787063	1	0.657005	0.229	0.5433	6.41e-05	791.023	618.801	510.009	622.585	519.707	429.763
Tb927.10.4140	0.854899	1	0.760243	0.888	1.13981	1	1.08862	0.963	1.09344	0.692	143.57	122.738	109.148	163.642	156.292	156.984
Tb927.10.4150	0.894365	1	0.790664	0.888	0.972935	1	0.858705	0.832	0.859157	0.423	274.777	245.751	217.257	267.341	235.953	236.077
Tb927.10.4160	0.896082	1	0.780778	0.888	1.57473	1	1.79028	0.0486	3.15428	4.86e-15	306.769	274.89	239.519	483.077	549.204	967.635
Tb927.10.4170	0.871326	1	0.713406	0.888	0.848997	1	0.814199	0.718	1.13504	0.524	2455.75	2139.76	1751.94	2084.92	1999.47	2787.36
Tb927.10.4180	0.880654	1	0.843418	0.894	1.93604	0.375	1.56259	0.189	2.1909	1.56e-07	442.926	390.065	373.572	857.521	692.113	970.408
Tb927.10.4190	0.680147	0.351	0.527488	0.888	0.960444	1	0.763724	0.566	1.2305	0.24	5.436	3.697	2.867	5.221	4.152	6.689
Tb927.10.420	0.834502	1	0.673549	0.888	1.1189	1	0.914438	0.954	1.63265	0.00169	653.43	545.288	440.117	731.123	597.521	1066.83
Tb927.10.4200	0.874104	1	0.753407	0.888	0.893944	1	0.866229	0.845	1.16232	0.429	762.942	666.89	574.805	682.027	660.882	886.78
Tb927.10.4210	0.921593	1	0.776318	0.888	0.948017	1	0.803777	0.687	1.08624	0.722	219.992	202.743	170.784	208.556	176.825	238.964
Tb927.10.4220	0.9308	1	0.799237	0.888	0.940601	1	0.846785	0.807	1.10049	0.661	305	283.894	243.767	286.883	258.269	335.65
Tb927.10.4230	1.02057	1	0.849199	0.898	1.1161	1	0.929729	0.984	1.11336	0.609	307.467	313.793	261.101	343.165	285.861	342.321
Tb927.10.4240	0.865844	1	0.751233	0.888	0.763622	1	0.638824	0.187	0.370859	1.71e-11	642.732	556.505	482.842	490.804	410.592	238.363
Tb927.10.4250	0.90422	1	0.792142	0.888	1.09595	1	0.915957	0.957	1.16647	0.414	204.816	185.199	162.244	224.468	187.603	238.913
Tb927.10.4260	1.00687	1	0.817089	0.888	1.34863	1	1.45419	0.321	3.19674	2.48e-15	500.655	504.092	409.079	675.197	728.048	1600.46
Tb927.10.4270	0.901058	1	0.831	0.888	1.10162	1	0.9109	0.947	1.02356	1	129.852	117.004	107.907	143.048	118.282	132.911
Tb927.10.4280	0.857506	1	0.471976	0.888	0.201221	4.33e-06	0.207995	4.94e-12	0.0595829	0	1509.07	1294.04	712.246	303.657	313.88	89.915
Tb927.10.4290	0.895731	1	0.779787	0.888	1.24113	1	1.16157	0.835	1.66201	0.00108	232.545	208.297	181.335	288.618	270.118	386.492
Tb927.10.430	0.887509	1	0.713812	0.888	1.04235	1	0.864864	0.842	0.607345	0.00137	708.472	628.775	505.716	738.474	612.732	430.287
Tb927.10.4300	1.01815	1	0.811554	0.888	0.998658	1	0.800785	0.677	1.4927	0.0122	304.252	309.775	246.917	303.844	243.641	454.158
Tb927.10.4310	1.08987	1	0.888353	0.928	0.851412	1	0.623796	0.153	0.441605	4.18e-08	885.278	964.835	786.44	753.736	552.233	390.943
Tb927.10.4320	0.837407	1	0.680648	0.888	0.938095	1	0.885358	0.887	1.20796	0.294	712.097	596.315	484.687	668.014	630.461	860.187
Tb927.10.4330	0.969187	1	0.764255	0.888	0.750573	1	0.622639	0.151	0.506814	6.85e-06	475.712	461.053	363.565	357.056	296.196	241.097
Tb927.10.4340	0.660519	0.249	0.869706	0.916	2.06264	0.247	1.12617	0.893	2.34921	9.22e-09	8.656	5.717	7.528	17.854	9.748	20.334
Tb927.10.4350	1.31731	0.908	1.93835	0.888	1.37242	1	1.56504	0.187	3.22245	0	0.548	0.722	1.063	0.752	0.858	1.766
Tb927.10.4360	0.799254	1	0.572055	0.888	1.11316	1	1.98312	0.0126	2.2655	4.11e-08	10.311	8.241	5.899	11.478	20.448	23.36
Tb927.10.4370	0.754844	0.875	0.593347	0.888	1.17198	1	1.57865	0.174	2.07776	1.12e-06	64.975	49.046	38.553	76.149	102.573	135.003
Tb927.10.4380	0.831033	1	0.848602	0.898	3.15928	0.00416	2.62422	8.83e-05	3.68544	0	29.193	24.26	24.773	92.228	76.608	107.588
Tb927.10.4390	0.844037	1	0.901921	0.948	3.38712	0.00165	3.01192	3.96e-06	4.20837	0	26.045	21.983	23.49	88.217	78.445	109.606
Tb927.10.440	0.794231	1	0.769114	0.888	1.0067	1	0.877136	0.871	1.1492	0.473	94.106	74.742	72.379	94.737	82.544	108.147
Tb927.10.4400	0.784274	1	0.711367	0.888	2.22995	0.137	2.13436	0.00412	2.96934	1.17e-13	55.994	43.914	39.832	124.863	119.511	166.264
Tb927.10.4410	0.960478	1	0.767868	0.888	1.30679	1	1.18083	0.807	1.24113	0.219	87.681	84.216	67.328	114.581	103.536	108.824
Tb927.10.4420	1.00613	1	0.779704	0.888	1.37127	1	1.21165	0.753	1.37137	0.0559	125.144	125.912	97.576	171.607	151.632	171.62
Tb927.10.4430	0.875343	1	0.745076	0.888	1.28141	1	1.11463	0.913	1.23619	0.228	713.997	624.993	531.982	914.922	795.846	882.639
Tb927.10.4440	0.852509	1	0.728695	0.888	1.11186	1	1.0808	0.976	1.9979	4.49e-06	246.615	210.242	179.707	274.202	266.541	492.714
Tb927.10.4450	0.875577	1	0.746223	0.888	1.10216	1	1.02781	1	0.989225	1	598.822	524.314	446.854	659.998	615.473	592.369
Tb927.10.4460	0.930799	1	0.732907	0.888	0.980013	1	0.796822	0.663	1.04787	0.899	329.773	306.953	241.693	323.182	262.771	345.56
Tb927.10.4470	0.963115	1	0.783802	0.888	0.990094	1	0.786163	0.634	0.903678	0.636	1492.61	1437.55	1169.91	1477.82	1173.43	1348.84
Tb927.10.4480	0.894064	1	0.716036	0.888	0.921125	1	0.839472	0.791	1.53051	0.0073	599.1	535.634	428.977	551.846	502.928	916.928
Tb927.10.4490	0.862919	1	0.711469	0.888	0.894365	1	0.711623	0.396	0.832993	0.313	1194.26	1030.55	849.676	1068.1	849.861	994.808
Tb927.10.450	0.805523	1	0.708466	0.888	1.13345	1	1.13022	0.885	1.41246	0.0342	1343.45	1082.18	951.793	1522.74	1518.4	1897.58
Tb927.10.4500	0.941368	1	0.639906	0.888	1.01946	1	0.839375	0.791	1.14225	0.498	325.921	306.812	208.559	332.265	273.57	372.283
Tb927.10.4510	0.926565	1	0.789944	0.888	1.21187	1	1.17239	0.821	1.45963	0.0189	600.409	556.318	474.289	727.615	703.912	876.376
Tb927.10.4520	0.912262	1	0.73805	0.888	1.04156	1	0.830659	0.769	0.863064	0.441	781.909	713.306	577.088	814.402	649.5	674.837
Tb927.10.4530	0.932568	1	0.648348	0.888	0.944312	1	0.820336	0.739	1.25351	0.195	194.544	181.426	126.132	183.71	159.591	243.863
Tb927.10.4540	0.76379	0.939	0.614652	0.888	0.804651	1	0.824526	0.75	1.20018	0.314	106.78	81.557	65.632	85.92	88.043	128.154
Tb927.10.4550	0.976813	1	0.79698	0.888	1.07802	1	1.04669	1	1.4345	0.026	135.788	132.64	108.22	146.382	142.129	194.789
Tb927.10.4560	1.18614	1	1.29554	0.888	1.13685	1	0.797394	0.665	0.205701	0	15322	18174.1	19850.4	17418.9	12217.7	3151.76
Tb927.10.4570	1.19181	1	1.3042	0.888	1.14498	1	0.807064	0.695	0.207699	0	14232.2	16962.2	18561.6	16295.7	11486.3	2956.03
Tb927.10.4580	0.996969	1	0.79076	0.888	0.717305	1	0.790145	0.646	0.829125	0.299	453.804	452.429	358.85	325.516	358.571	376.261
Tb927.10.4590	1.00594	1	0.802518	0.888	0.894483	1	0.763243	0.566	0.826271	0.288	183.564	184.654	147.313	164.195	140.104	151.673
Tb927.10.460	0.82263	1	0.644282	0.888	1.10048	1	0.94461	1	1.24538	0.21	551.737	453.875	355.474	607.176	521.176	687.119
Tb927.10.4600	1.05304	1	0.867784	0.914	0.802237	1	0.836284	0.784	0.879987	0.519	317.288	334.117	275.338	254.54	265.343	279.21
Tb927.10.4610	0.858163	1	0.777124	0.888	1.08811	1	1.09112	0.959	1.39337	0.0431	342.908	294.271	266.482	373.121	374.153	477.797
Tb927.10.4620	0.90855	1	0.779874	0.888	1.07863	1	0.88927	0.897	0.665302	0.0107	443.163	402.636	345.611	478.008	394.092	294.837
Tb927.10.4630	0.894807	1	0.724776	0.888	1.08412	1	1.07121	0.994	1.14442	0.49	270.106	241.693	195.766	292.826	289.339	309.115
Tb927.10.4640	1.20516	1	0.972359	1	0.883721	1	0.732332	0.466	0.431725	1.67e-08	1624.95	1958.33	1580.03	1436	1190	701.532
Tb927.10.4650	1.06465	1	0.844693	0.895	1.04623	1	0.94649	1	1.62271	0.00197	536.334	571.009	453.038	561.127	507.635	870.317
Tb927.10.4660	0.88482	1	0.760475	0.888	1.22447	1	1.17261	0.821	1.52692	0.00767	191.541	169.479	145.662	234.536	224.602	292.468
Tb927.10.4670	1.00942	1	0.81097	0.888	1.28418	1	1.18264	0.803	1.55009	0.00558	211.399	213.391	171.438	271.475	250.009	327.688
Tb927.10.4680	0.759674	0.913	0.688555	0.888	1.20226	1	1.12156	0.902	1.38434	0.0479	247.746	188.206	170.587	297.854	277.862	342.964
Tb927.10.4690	0.830676	1	0.710628	0.888	0.992339	1	1.00447	1	1.11875	0.588	219.264	182.137	155.815	217.584	220.244	245.301
Tb927.10.470	0.908574	1	0.748143	0.888	0.858786	1	0.678378	0.293	0.50517	6.14e-06	756.996	687.787	566.341	650.098	513.529	382.412
Tb927.10.4700	0.895411	1	0.804986	0.888	0.998346	1	0.778125	0.608	1.26401	0.176	183.695	164.482	147.872	183.391	142.938	232.193
Tb927.10.4710	0.936245	1	0.780883	0.888	1.00299	1	0.944137	1	0.986187	1	484.08	453.217	378.01	485.527	457.037	477.393
Tb927.10.4720	0.948395	1	0.789913	0.888	1.14639	1	0.969668	1	1.33364	0.0852	373.257	353.996	294.841	427.9	361.936	497.791
Tb927.10.4730	0.956197	1	0.857489	0.905	0.889275	1	0.738075	0.486	0.984699	1	258.608	247.28	221.753	229.973	190.872	254.651
Tb927.10.4740	0.989554	1	0.872368	0.919	1.1726	1	1.15735	0.84	1.04491	0.911	165.947	164.213	144.767	194.59	192.058	173.399
Tb927.10.4750	0.870014	1	0.712885	0.888	0.971527	1	0.924586	0.975	0.861172	0.432	843.492	733.85	601.313	819.475	779.88	726.391
Tb927.10.4760	1.14652	1	0.823988	0.888	0.745874	1	0.619672	0.144	0.682369	0.0175	621.115	712.118	511.791	463.273	384.888	423.83
Tb927.10.4770	0.920501	1	0.758136	0.888	1.2852	1	1.49157	0.269	2.5816	1.39e-10	577.295	531.401	437.668	741.941	861.079	1490.35
Tb927.10.4780	0.956302	1	0.834163	0.888	3.06427	0.00601	3.36179	2.41e-07	4.32243	0	297.553	284.551	248.208	911.784	1000.31	1286.15
Tb927.10.4790	0.903519	1	0.792818	0.888	1.07265	1	1.18552	0.8	1.59125	0.00309	172.072	155.47	136.422	184.573	203.995	273.81
Tb927.10.480	0.84832	1	0.810349	0.888	1.98156	0.325	1.76769	0.0566	1.27972	0.151	94.778	80.402	76.803	187.807	167.537	121.289
Tb927.10.4800	0.859785	1	0.710951	0.888	1.10948	1	1.07036	0.995	1.77298	0.000192	503.853	433.205	358.215	559.016	539.305	893.324
Tb927.10.4810	0.81103	1	0.583529	0.888	0.989051	1	1.15152	0.851	1.40802	0.0362	140.866	114.246	82.199	139.323	162.209	198.342
Tb927.10.4820	0.919106	1	0.732952	0.888	1.06225	1	1.01422	1	1.53739	0.00664	327.002	300.55	239.677	347.358	331.653	502.731
Tb927.10.4830	0.799975	1	0.701633	0.888	1.15876	1	0.8575	0.83	0.843259	0.354	438.343	350.664	307.556	507.935	375.88	369.637
Tb927.10.4840	0.993638	1	0.799715	0.888	1.05426	1	1.03687	1	1.1628	0.427	366.547	364.215	293.133	386.436	380.059	426.219
Tb927.10.4850	0.966162	1	0.827196	0.888	1.01527	1	0.885032	0.886	1.00412	1	761.192	735.435	629.656	772.812	673.68	764.329
Tb927.10.4860	0.94537	1	0.821021	0.888	1.05835	1	1.07662	0.982	1.42472	0.0294	217.532	205.649	178.598	230.225	234.2	309.923
Tb927.10.4870	0.971108	1	0.751298	0.888	0.753734	1	0.591886	0.0923	0.818317	0.26	403.549	391.89	303.186	304.169	238.855	330.231
Tb927.10.4880	0.830389	1	0.640298	0.888	0.519382	0.383	0.500117	0.0112	0.233254	0	2169.39	1801.44	1389.06	1126.74	1084.95	506.021
Tb927.10.4890	0.833454	1	0.65488	0.888	1.03918	1	0.954504	1	0.973551	0.984	659.082	549.314	431.619	684.907	629.096	641.65
Tb927.10.490	0.897761	1	0.744839	0.888	1.98548	0.322	1.76284	0.0586	1.31386	0.106	21.418	19.228	15.953	42.525	37.756	28.14
Tb927.10.4900	0.881569	1	0.717516	0.888	0.951287	1	0.920742	0.967	1.05657	0.858	1250.12	1102.07	896.98	1189.22	1151.04	1320.83
Tb927.10.4910	1.01298	1	0.807966	0.888	1.04725	1	0.730441	0.459	0.82679	0.29	690.64	699.602	558.014	723.273	504.472	571.014
Tb927.10.4920	0.87337	1	0.722573	0.888	1.29575	1	1.20503	0.766	1.76634	0.000214	331.925	289.893	239.84	430.092	399.981	586.292
Tb927.10.4930	0.893179	1	0.780974	0.888	1.18516	1	1.02994	1	1.44502	0.0228	208.653	186.364	162.952	247.286	214.899	301.508
Tb927.10.4940	0.95759	1	0.843514	0.894	1.14608	1	0.995353	1	0.979496	1	1120.43	1072.91	945.096	1284.1	1115.22	1097.45
Tb927.10.4950	0.85222	1	0.718876	0.888	1.1412	1	1.17938	0.81	1.53456	0.0069	244.673	208.515	175.89	279.221	288.562	375.466
Tb927.10.4960	0.558047	0.0187	0.680978	0.888	0.941172	1	1.09307	0.955	2.03899	2.2e-06	5.227	2.917	3.56	4.92	5.714	10.658
Tb927.10.4970	0.911146	1	0.81389	0.888	1.0359	1	0.854157	0.824	0.978717	1	174.926	159.383	142.37	181.206	149.414	171.203
Tb927.10.4980	1.10638	1	0.917908	0.972	1.24757	1	1.12872	0.887	1.35079	0.0706	518.481	573.636	475.918	646.84	585.223	700.361
Tb927.10.4990	0.89802	1	0.789023	0.888	0.775758	1	0.701406	0.363	0.755633	0.0952	367.467	329.992	289.939	285.065	257.743	277.67
Tb927.10.50	1.00776	1	0.605545	0.888	1.39845	1	1.77109	0.0554	3.2141	2.48e-15	2.663	2.684	1.613	3.724	4.717	8.56
Tb927.10.500	1.03453	1	0.877033	0.923	2.19824	0.151	1.91352	0.0207	1.75828	0.000243	21.302	22.037	18.682	46.827	40.761	37.455
Tb927.10.5000	0.84637	1	0.72519	0.888	1.10471	1	1.11007	0.922	1.44551	0.0227	367.649	311.167	266.615	406.146	408.117	531.442
Tb927.10.5010	1.14549	1	0.783272	0.888	0.669767	1	0.64712	0.205	0.578767	0.000393	1794	2055.01	1405.19	1201.56	1160.93	1038.31
Tb927.10.5020	1.02778	1	0.797231	0.888	0.964492	1	0.879586	0.875	0.974327	0.988	313.055	321.751	249.577	301.939	275.359	305.018
Tb927.10.5030	0.794193	1	0.75971	0.888	1.13214	1	1.09014	0.96	0.760289	0.104	5504.38	4371.54	4181.73	6231.72	6000.52	4184.92
Tb927.10.5040	0.943925	1	0.783023	0.888	1.01439	1	0.967858	1	1.61111	0.00232	379.284	358.015	296.988	384.743	367.093	611.067
Tb927.10.5050	0.853204	1	0.679039	0.888	0.700985	1	0.602608	0.111	0.320337	7.22e-15	395.391	337.349	268.486	277.163	238.266	126.658
Tb927.10.5060	0.95362	1	0.792374	0.888	1.19392	1	1.07312	0.99	1.51271	0.00932	215.567	205.569	170.809	257.369	231.329	326.09
Tb927.10.5070	1.00998	1	0.985594	1	0.813182	1	0.716868	0.412	0.846087	0.366	271.261	273.967	267.353	220.585	194.458	229.511
Tb927.10.5080	1.13737	1	0.980886	1	1.35174	1	1.01276	1	1.37971	0.0506	373.556	424.87	366.415	504.95	378.321	515.397
Tb927.10.5090	0.944358	1	0.657266	0.888	1.25939	1	1.4277	0.361	1.42348	0.0298	242.112	228.641	159.132	304.913	345.664	344.642
Tb927.10.510	0.908975	1	0.71223	0.888	0.884828	1	0.75149	0.527	0.503905	5.66e-06	555.123	504.593	395.375	491.189	417.17	279.73
Tb927.10.5100	0.925857	1	0.646157	0.888	1.29471	1	1.37602	0.446	1.46897	0.0167	161.323	149.362	104.24	208.867	221.984	236.98
Tb927.10.5110	0.913512	1	0.730658	0.888	0.989194	1	0.980098	1	1.31868	0.101	245.968	224.695	179.718	243.31	241.073	324.354
Tb927.10.5120	1.05924	1	0.875824	0.921	1.1135	1	0.870854	0.856	1.05071	0.885	201.774	213.727	176.718	224.674	175.715	212.006
Tb927.10.5130	0.932648	1	0.755043	0.888	1.12152	1	1.04764	1	1.48695	0.0132	264.703	246.875	199.862	296.87	277.314	393.601
Tb927.10.5140	0.876412	1	0.792313	0.888	1.23045	1	1.08666	0.966	1.01926	1	455.603	399.296	360.98	560.598	495.088	464.379
Tb927.10.5150	0.740891	0.768	0.64869	0.888	1.54067	1	1.86644	0.0285	4.44602	0	57.876	42.88	37.544	89.168	108.022	257.318
Tb927.10.5160	0.595822	0.0615	0.570054	0.888	1.34542	1	1.87967	0.0262	4.7301	0	15.43	9.193	8.796	20.76	29.003	72.984
Tb927.10.5170	0.850668	1	0.674757	0.888	1.12075	1	1.12188	0.901	1.32629	0.0923	1315.08	1118.69	887.359	1473.87	1475.36	1744.18
Tb927.10.5180	0.834349	1	0.695722	0.888	0.964355	1	0.865496	0.843	1.02418	0.998	972.839	811.687	676.826	938.162	841.988	996.361
Tb927.10.5190	0.837575	1	0.672	0.888	1.42124	1	0.988848	1	0.732857	0.0604	575.605	482.112	386.806	818.07	569.186	421.836
Tb927.10.520	0.863617	1	0.722015	0.888	0.697269	1	0.502585	0.0121	0.22174	0	3397.36	2934.02	2452.95	2368.88	1707.47	753.33
Tb927.10.5200	0.995423	1	0.825935	0.888	0.988477	1	0.902181	0.925	0.911386	0.676	647.745	644.78	534.995	640.281	584.383	590.345
Tb927.10.5210	1.02574	1	0.844807	0.895	1.24977	1	1.03825	1	1.50385	0.0106	343.689	352.536	290.35	429.532	356.833	516.857
Tb927.10.5220	0.943072	1	0.671799	0.888	0.545929	0.493	0.387393	0.000124	0.240349	0	982.348	926.425	659.941	536.293	380.555	236.106
Tb927.10.5230	0.811268	1	0.723246	0.888	1.08908	1	1.03709	1	1.07349	0.78	534.472	433.6	386.555	582.083	554.294	573.751
Tb927.10.5240	0.843651	1	0.714446	0.888	1.13401	1	1.09461	0.953	1.05947	0.845	2243.55	1892.78	1602.9	2544.2	2455.81	2376.97
Tb927.10.5250	0.781002	1	0.747523	0.888	2.49012	0.0542	3.38995	1.97e-07	4.04355	0	277.924	217.059	207.754	692.062	942.149	1123.8
Tb927.10.5260	0.987106	1	0.824184	0.888	0.869533	1	0.882833	0.88	1.08998	0.706	613.868	605.953	505.94	533.779	541.943	669.102
Tb927.10.5270	0.96561	1	0.794652	0.888	1.21165	1	1.09196	0.957	1.51757	0.00873	342.361	330.587	272.058	414.821	373.843	519.556
Tb927.10.5280	1.03767	1	0.813578	0.888	1.08771	1	0.9428	1	1.01858	1	919.298	953.93	747.921	999.925	866.714	936.376
Tb927.10.5290	0.908198	1	0.703591	0.888	0.900473	1	0.751436	0.527	0.765635	0.115	276.07	250.727	194.241	248.594	207.449	211.369
Tb927.10.530	1.07005	1	0.743841	0.888	2.28207	0.115	3.07633	2.38e-06	6.11257	0	155.551	166.447	115.706	354.979	478.527	950.82
Tb927.10.5300	1.20221	1	0.993952	1	0.894214	1	0.840812	0.794	0.618093	0.00211	577.722	694.544	574.228	516.607	485.756	357.086
Tb927.10.5310	0.900654	1	0.769956	0.888	1.58166	0.988	1.64489	0.12	1.62862	0.0018	494.538	445.408	380.773	782.189	813.461	805.413
Tb927.10.5320	0.919825	1	0.705875	0.888	0.928393	1	0.767135	0.577	1.04377	0.916	707.045	650.358	499.086	656.415	542.399	737.989
Tb927.10.5330	0.84254	1	0.78495	0.888	1.20832	1	1.13406	0.88	0.707322	0.0337	2867.74	2416.18	2251.03	3465.14	3252.18	2028.41
Tb927.10.5340	0.829147	1	0.789613	0.888	1.18353	1	1.14788	0.856	0.712071	0.0378	3805.24	3155.1	3004.67	4503.62	4367.95	2709.6
Tb927.10.5350	0.85231	1	0.714543	0.888	0.797194	1	0.67726	0.289	0.727814	0.0541	6848.14	5836.74	4893.29	5459.29	4637.97	4984.17
Tb927.10.5360	0.802474	1	0.750163	0.888	1.16447	1	1.13038	0.885	0.752765	0.0902	3841.98	3083.09	2882.11	4473.87	4342.91	2892.1
Tb927.10.5370	0.818321	1	0.764885	0.888	1.19053	1	1.14088	0.87	0.757493	0.0985	3792.93	3103.84	2901.15	4515.6	4327.28	2873.12
Tb927.10.5380	0.908542	1	0.805879	0.888	0.965562	1	0.908027	0.94	1.18315	0.362	2199	1997.88	1772.13	2123.27	1996.75	2601.76
Tb927.10.5390	0.912759	1	0.733171	0.888	1.14521	1	1.02986	1	1.58	0.00365	1903.98	1737.88	1395.94	2180.46	1960.84	3008.29
Tb927.10.540	1.04969	1	0.933813	0.996	0.976617	1	0.886496	0.888	0.725579	0.0515	2072.58	2175.55	1935.4	2024.11	1837.33	1503.82
Tb927.10.5400	0.965376	1	0.796305	0.888	0.7177	1	0.527137	0.0233	0.730031	0.0568	1157.42	1117.35	921.663	830.683	610.121	844.956
Tb927.10.5410	0.959319	1	0.75382	0.888	0.655317	1	0.569072	0.0608	0.953722	0.895	20.21	19.388	15.235	13.244	11.501	19.275
Tb927.10.5420	0.919111	1	0.577441	0.888	0.524137	0.401	0.396971	0.000204	0.404071	9.65e-10	1438.52	1322.16	830.66	753.981	571.05	581.263
Tb927.10.5430	0.856341	1	0.70706	0.888	0.978214	1	0.838396	0.789	0.968342	0.959	366.329	313.703	259.017	358.348	307.129	354.732
Tb927.10.5440	0.86808	1	0.745827	0.888	0.919141	1	0.786503	0.635	0.96238	0.936	537.782	466.838	401.092	494.298	422.967	517.551
Tb927.10.5450	0.977004	1	0.77953	0.888	0.989265	1	0.801916	0.682	0.918291	0.71	1378.49	1346.79	1074.58	1363.69	1105.44	1265.86
Tb927.10.5460	0.794617	1	0.766678	0.888	1.17532	1	1.15747	0.84	0.787354	0.165	2107.24	1674.45	1615.58	2476.68	2439.08	1659.15
Tb927.10.5470	0.933713	1	0.73401	0.888	0.910152	1	0.80287	0.684	0.875945	0.5	467.293	436.318	342.998	425.308	375.176	409.323
Tb927.10.5480	0.804139	1	0.776563	0.888	1.2055	1	1.2044	0.768	0.845578	0.363	2802.41	2253.53	2176.25	3378.32	3375.22	2369.66
Tb927.10.5490	0.948123	1	0.738275	0.888	0.879348	1	0.899347	0.918	1.2247	0.254	311.97	295.786	230.32	274.33	280.57	382.069
Tb927.10.550	0.937663	1	0.731895	0.888	0.846837	1	0.864875	0.842	0.922099	0.73	371.362	348.213	271.798	314.483	321.182	342.433
Tb927.10.5500	0.862325	1	0.759926	0.888	0.959932	1	0.851129	0.817	0.884925	0.543	714.428	616.069	542.912	685.802	608.07	632.215
Tb927.10.5510	0.833661	1	0.714431	0.888	1.61289	0.914	1.60382	0.152	2.51268	4.86e-10	242.135	201.858	172.989	390.536	388.34	608.406
Tb927.10.5520	0.87634	1	0.755807	0.888	1.12299	1	1.06392	1	1.05651	0.858	528.819	463.425	399.685	593.858	562.62	558.704
Tb927.10.5530	0.93258	1	0.784949	0.888	1.15303	1	1.0104	1	1.17529	0.386	464.928	433.582	364.945	536.075	469.764	546.423
Tb927.10.5540	0.99576	1	0.789299	0.888	0.933911	1	0.885799	0.887	1.13966	0.507	286.093	284.88	225.813	267.185	253.421	326.048
Tb927.10.5550	0.876896	1	0.78515	0.888	0.966637	1	0.961594	1	0.946689	0.859	365.131	320.182	286.682	352.949	351.107	345.665
Tb927.10.5560	0.968935	1	0.825652	0.888	1.36016	1	1.20409	0.768	1.21026	0.288	438.669	425.042	362.188	596.659	528.197	530.903
Tb927.10.5570	1.04054	1	0.861075	0.908	1.03082	1	0.725518	0.442	1.136	0.521	154.138	160.387	132.724	158.888	111.83	175.1
Tb927.10.5580	0.938502	1	0.79332	0.888	1.03073	1	0.936491	0.998	1.00886	1	352.994	331.286	280.038	363.841	330.576	356.123
Tb927.10.5590	0.873758	1	0.726883	0.888	0.780706	1	0.641412	0.19	0.659723	0.00895	742.983	649.187	540.062	580.051	476.558	490.163
Tb927.10.560	0.828519	1	0.75116	0.888	1.18516	1	1.16107	0.835	0.773425	0.132	8849.43	7331.92	6647.33	10488	10274.8	6844.37
Tb927.10.5600	1.154	1	0.917542	0.971	1.62603	0.884	1.4912	0.269	1.80678	0.000112	182.137	210.187	167.119	296.161	271.604	329.083
Tb927.10.5610	0.833783	1	0.755518	0.888	1.21451	1	1.16758	0.828	0.818445	0.26	8764.63	7307.8	6621.83	10644.7	10233.4	7173.36
Tb927.10.5620	0.682542	0.364	0.69767	0.888	2.34293	0.0941	1.42159	0.369	1.34506	0.0752	5212.49	3557.74	3636.6	12212.5	7410	7011.09
Tb927.10.5630	0.855847	1	0.72728	0.888	0.876528	1	0.818568	0.733	0.996541	1	500.418	428.281	363.944	438.63	409.626	498.687
Tb927.10.5640	1.01614	1	0.830372	0.888	1.08484	1	0.980696	1	1.34436	0.0758	637.928	648.226	529.718	692.049	625.614	857.603
Tb927.10.5650	0.97804	1	0.828617	0.888	1.43243	1	1.41715	0.377	2.02297	2.91e-06	158.481	155.001	131.32	227.014	224.592	320.603
Tb927.10.5660	1.24646	1	0.939784	1	0.987681	1	0.925157	0.976	1.06908	0.8	235.177	293.138	221.015	232.279	217.575	251.423
Tb927.10.5670	1.47816	0.331	1.07532	0.991	0.842483	1	0.793627	0.655	0.848078	0.374	873.046	1290.51	938.807	735.527	692.873	740.411
Tb927.10.5680	1.09504	1	0.691564	0.888	1.02398	1	1.43558	0.348	3.07177	1.89e-14	56.443	61.808	39.034	57.797	81.029	173.381
Tb927.10.5690	1.74907	0.0296	0.870255	0.917	0.934589	1	2.0925	0.00561	9.83056	0	15.698	27.457	13.661	14.671	32.848	154.32
Tb927.10.570	0.868439	1	0.717708	0.888	1.21496	1	1.22516	0.726	1.7024	0.000582	1370.34	1190.06	983.505	1664.91	1678.88	2332.88
Tb927.10.5700	2.05443	0.000878	1.04658	1	1.04512	1	1.36711	0.462	17.164	0	1.565	3.215	1.638	1.635	2.139	26.857
Tb927.10.5710	2.22954	8.89e-05	1.47494	0.888	1.45183	1	1.8469	0.0329	19.2428	0	2.29	5.107	3.378	3.325	4.23	44.075
Tb927.10.5720	0.715497	0.566	0.768384	0.888	1.50537	1	1.31276	0.56	2.46508	1.15e-09	4.138	2.96	3.179	6.229	5.432	10.199
Tb927.10.5730	1.09226	1	0.970121	1	1.10557	1	1.05619	1	0.952832	0.891	74.906	81.817	72.668	82.814	79.116	71.373
Tb927.10.5740	1.15865	1	0.99251	1	1.16037	1	1.12888	0.887	0.941713	0.833	138.849	160.878	137.809	161.117	156.745	130.756
Tb927.10.5750	1.03634	1	0.897085	0.941	1.1426	1	0.949295	1	1.01552	1	198.159	205.36	177.765	226.417	188.111	201.234
Tb927.10.5760	0.90483	1	0.780228	0.888	0.888284	1	0.640737	0.189	0.378715	4.71e-11	717.363	649.091	559.706	637.221	459.641	271.676
Tb927.10.5770	0.936099	1	0.847824	0.897	0.996554	1	0.824258	0.749	0.70916	0.0352	2695.88	2523.61	2285.63	2686.59	2222.1	1911.81
Tb927.10.5780	0.898715	1	0.74605	0.888	1.03911	1	0.810104	0.705	0.784604	0.158	634.239	570	473.174	659.042	513.799	497.626
Tb927.10.5790	0.875734	1	0.784447	0.888	1.01388	1	0.902048	0.925	1.0905	0.704	653.153	571.989	512.365	662.216	589.176	712.263
Tb927.10.580	0.903801	1	0.715519	0.888	1.22722	1	1.1598	0.836	1.36307	0.0614	124.264	112.31	88.913	152.5	144.121	169.381
Tb927.10.5800	0.973914	1	0.812082	0.888	0.90958	1	1.06149	1	1.27789	0.153	141.631	137.936	115.016	128.824	150.34	180.988
Tb927.10.5810	0.924642	1	0.897389	0.941	2.12712	0.192	2.13643	0.00407	2.47682	9.32e-10	1529.17	1413.93	1372.26	3252.72	3266.97	3787.48
Tb927.10.5820	0.863067	1	0.844022	0.894	0.994797	1	0.986161	1	1.10087	0.66	2070.01	1786.56	1747.13	2059.24	2041.36	2278.8
Tb927.10.5830	0.953033	1	0.785411	0.888	1.0503	1	0.946831	1	0.850796	0.386	748.741	713.575	588.069	786.404	708.931	637.026
Tb927.10.5840	1.0966	1	1.13314	0.928	1.07872	1	0.822272	0.745	0.409733	1.78e-09	3119.92	3421.31	3535.3	3365.51	2565.42	1278.34
Tb927.10.5850	0.937374	1	0.751686	0.888	0.987062	1	0.843865	0.8	1.12896	0.547	3168.42	2970	2381.66	3127.43	2673.72	3577.03
Tb927.10.5860	0.83837	1	0.725392	0.888	1.0103	1	0.974411	1	0.992282	1	323.535	271.242	234.69	326.869	315.256	321.038
Tb927.10.5870	0.933168	1	0.788711	0.888	1.04999	1	0.836646	0.786	0.857083	0.413	559.98	522.555	441.662	587.973	468.504	479.949
Tb927.10.5880	0.845847	1	0.563183	0.888	0.669079	1	0.738784	0.489	0.643118	0.00523	1434.22	1213.13	807.729	959.606	1059.58	922.373
Tb927.10.5890	0.866066	1	0.696371	0.888	0.964049	1	0.959763	1	1.19248	0.335	894.28	774.505	622.75	862.13	858.297	1066.41
Tb927.10.590	0.877452	1	0.690908	0.888	0.872622	1	0.669513	0.266	0.787523	0.166	679.104	595.881	469.198	592.601	454.669	534.81
Tb927.10.5900	1.15008	1	0.942155	1	1.14135	1	1.01542	1	0.932243	0.784	1006.74	1157.84	948.507	1149.05	1022.27	938.529
Tb927.10.5910	1.00429	1	0.884845	0.928	1.13745	1	1.11788	0.907	1.49204	0.0123	560.04	562.442	495.549	637.017	626.057	835.602
Tb927.10.5920	1.06676	1	0.79246	0.888	1.06177	1	1.01795	1	0.868217	0.464	588.532	627.824	466.389	624.888	599.099	510.974
Tb927.10.5930	0.875387	1	0.736244	0.888	0.950583	1	0.803695	0.687	0.693161	0.0235	1018.35	891.451	749.754	968.026	818.442	705.88
Tb927.10.5940	0.884758	1	0.722734	0.888	0.972648	1	0.827651	0.759	0.733655	0.0614	1159	1025.44	837.651	1127.3	959.25	850.308
Tb927.10.5950	0.886721	1	0.746164	0.888	1.11883	1	0.994297	1	0.957723	0.914	1072.9	951.36	800.556	1200.39	1066.78	1027.54
Tb927.10.5960	0.899468	1	0.681643	0.888	1.57993	0.991	1.68418	0.0953	1.90128	2.32e-05	271.368	244.087	184.976	428.741	457.032	515.945
Tb927.10.5970	0.857614	1	0.641463	0.888	0.728688	1	0.745319	0.509	1.00487	1	346.69	297.327	222.389	252.629	258.395	348.377
Tb927.10.5980	0.910322	1	0.708766	0.888	0.953317	1	0.840885	0.794	0.876022	0.5	422.811	384.895	299.674	403.073	355.536	370.392
Tb927.10.5990	0.878457	1	0.730813	0.888	1.06504	1	1.13566	0.877	0.967709	0.957	441.603	387.93	322.73	470.327	501.512	427.343
Tb927.10.60	0.949999	1	0.888006	0.928	1.15739	1	0.993413	1	2.10153	7.43e-07	0.115	0.109	0.102	0.133	0.114	0.241
Tb927.10.600	0.989992	1	0.798903	0.888	0.884115	1	0.686723	0.319	0.620362	0.0023	724.727	717.474	578.987	640.742	497.687	449.593
Tb927.10.6000	0.96522	1	0.752374	0.888	0.895897	1	0.769729	0.582	0.82473	0.282	1414.04	1364.86	1063.89	1266.84	1088.43	1166.2
Tb927.10.6010	1.00302	1	0.814979	0.888	0.903613	1	0.918127	0.962	1.05163	0.881	1306.73	1310.67	1064.96	1180.78	1199.74	1374.2
Tb927.10.6020	1.06199	1	0.884417	0.928	1.28238	1	1.10404	0.935	0.958094	0.916	201.975	214.494	178.63	259.009	222.988	193.511
Tb927.10.6030	0.952332	1	0.823806	0.888	0.992684	1	0.818158	0.731	0.82364	0.279	725.008	690.448	597.265	719.703	593.171	597.146
Tb927.10.6040	0.892613	1	0.849468	0.898	1.70496	0.721	1.84769	0.0328	2.30785	1.95e-08	521.171	465.204	442.718	888.576	962.963	1202.79
Tb927.10.6050	0.86806	1	0.828276	0.888	1.69412	0.745	1.81912	0.0401	2.23225	7.46e-08	5067.71	4399.07	4197.46	8585.3	9218.8	11312.4
Tb927.10.6060	1.6877	0.0551	2.09603	0.888	1.30767	1	0.77554	0.599	0.24108	0	951.222	1605.38	1993.79	1243.88	737.711	229.321
Tb927.10.6070	0.977744	1	0.950643	1	1.03092	1	0.744363	0.507	0.275153	0	2430.4	2376.31	2310.45	2505.55	1809.1	668.732
Tb927.10.6080	0.902875	1	0.784223	0.888	0.919734	1	0.713632	0.403	0.61978	0.00224	932.409	841.849	731.216	857.569	665.396	577.888
Tb927.10.6090	0.949284	1	0.730415	0.888	0.889882	1	0.762711	0.563	0.737824	0.0671	1058.93	1005.22	773.457	942.321	807.656	781.302
Tb927.10.610	0.850849	1	0.680547	0.888	1.19013	1	1.20993	0.757	1.12302	0.571	234.755	199.741	159.762	279.389	284.038	263.634
Tb927.10.6100	0.957568	1	0.800691	0.888	0.913221	1	0.745836	0.51	0.912857	0.683	575.164	550.758	460.529	525.252	428.978	525.042
Tb927.10.6110	0.846854	1	0.667247	0.888	0.906991	1	0.723819	0.436	0.833286	0.314	728.826	617.209	486.307	661.038	527.538	607.32
Tb927.10.6120	1.04648	1	0.851234	0.899	1.05807	1	0.901407	0.923	1.22694	0.248	237.081	248.1	201.811	250.848	213.706	290.882
Tb927.10.6130	0.846449	1	0.725852	0.888	1.11953	1	1.10156	0.939	1.04952	0.891	644.453	545.497	467.778	721.482	709.903	676.366
Tb927.10.6140	0.825202	1	0.628675	0.888	1.15038	1	1.15323	0.847	1.8486	5.62e-05	186.826	154.169	117.453	214.922	215.453	345.366
Tb927.10.6150	0.871504	1	0.714147	0.888	1.08553	1	0.922373	0.97	1.29157	0.133	2929.97	2553.48	2092.43	3180.58	2702.53	3784.25
Tb927.10.6160	0.945444	1	0.782069	0.888	0.987677	1	0.748448	0.519	1.22518	0.252	593.527	561.147	464.179	586.212	444.224	727.178
Tb927.10.6170	0.938349	1	0.756568	0.888	0.8218	1	0.535272	0.0283	0.753574	0.0916	1567.2	1470.59	1185.7	1287.93	838.881	1181.01
Tb927.10.6180	0.939748	1	0.722993	0.888	0.755501	1	0.585054	0.0819	0.582506	0.000467	979.208	920.208	707.96	739.792	572.889	570.395
Tb927.10.6190	1.01539	1	0.832212	0.888	1.0212	1	0.78929	0.644	0.545831	7.38e-05	833.723	846.551	693.835	851.399	658.049	455.071
Tb927.10.620	0.882687	1	0.723078	0.888	0.989152	1	0.913463	0.952	0.935795	0.802	693.709	612.328	501.606	686.183	633.677	649.17
Tb927.10.6200	0.773043	0.999	0.628034	0.888	0.463253	0.171	0.320219	1.62e-06	0.107535	0	666.921	515.559	418.849	308.954	213.561	71.717
Tb927.10.6210	0.900795	1	0.694477	0.888	1.06208	1	0.966489	1	1.19509	0.328	798.37	719.168	554.45	847.934	771.617	954.127
Tb927.10.6220	1.03512	1	0.759695	0.888	0.828759	1	0.767677	0.577	1.19912	0.317	832.041	861.26	632.098	689.561	638.739	997.718
Tb927.10.6230	0.766491	0.955	0.656632	0.888	0.794426	1	0.706393	0.38	1.07854	0.757	814.044	623.958	534.527	646.698	575.035	877.977
Tb927.10.6240	0.889216	1	0.754992	0.888	1.30785	1	1.00732	1	1.32133	0.0974	619.796	551.132	467.941	810.598	624.332	818.955
Tb927.10.6250	0.889444	1	0.712708	0.888	0.957802	1	0.776378	0.603	1.25463	0.193	386.937	344.158	275.773	370.609	300.409	485.464
Tb927.10.6260	1.21581	1	0.863802	0.911	0.898039	1	0.723092	0.434	0.791673	0.177	911.79	1108.56	787.606	818.823	659.308	721.839
Tb927.10.6270	0.898819	1	0.717154	0.888	1.06636	1	0.74141	0.496	1.10943	0.625	66.747	59.994	47.868	71.177	49.487	74.051
Tb927.10.6280	0.870529	1	0.694553	0.888	0.900118	1	0.79564	0.66	1.0067	1	214.908	187.083	149.265	193.442	170.989	216.349
Tb927.10.6290	0.945969	1	0.797557	0.888	0.909015	1	0.750933	0.526	0.73797	0.0673	859.525	813.084	685.52	781.321	645.446	634.304
Tb927.10.630	0.905718	1	0.698589	0.888	1.06912	1	0.993395	1	1.49536	0.0118	585.872	530.634	409.283	626.364	582.002	876.089
Tb927.10.6300	0.898834	1	0.726646	0.888	0.763046	1	0.603104	0.112	0.571294	0.000275	610.694	548.912	443.758	465.988	368.312	348.886
Tb927.10.6310	0.874749	1	0.722766	0.888	1.00783	1	0.886946	0.89	1.05414	0.869	1509.56	1320.49	1091.06	1521.38	1338.9	1591.3
Tb927.10.6320	1.37069	0.669	0.957572	1	0.95215	1	0.704862	0.375	0.790928	0.175	442.47	606.489	423.697	421.298	311.88	349.962
Tb927.10.6330	0.918004	1	0.798123	0.888	0.557802	0.547	0.453244	0.00238	0.618972	0.00218	2095.62	1923.79	1672.56	1168.94	949.826	1297.13
Tb927.10.6340	0.926509	1	0.730021	0.888	1.07681	1	0.871487	0.857	1.37653	0.0525	321.348	297.732	234.591	346.032	280.051	442.344
Tb927.10.6350	0.857571	1	0.700847	0.888	0.895429	1	0.849435	0.813	1.06473	0.82	736.778	631.839	516.368	659.732	625.845	784.468
Tb927.10.6360	0.938356	1	0.783901	0.888	0.893477	1	0.951902	1	1.28758	0.139	439.525	412.431	344.544	392.705	418.385	565.924
Tb927.10.6370	0.823914	1	0.775804	0.888	1.22152	1	1.20766	0.76	0.825276	0.285	2122.07	1748.41	1646.31	2592.16	2562.75	1751.3
Tb927.10.6380	0.912465	1	0.783281	0.888	1.0281	1	0.971167	1	1.30167	0.12	257.583	235.035	201.76	264.82	250.156	335.289
Tb927.10.6390	0.892061	1	0.748148	0.888	1.15901	1	1.02125	1	1.57124	0.00414	899.105	802.056	672.664	1042.07	918.209	1412.71
Tb927.10.640	1.07329	1	0.814702	0.888	0.897719	1	0.673955	0.279	0.89314	0.584	730.063	783.569	594.784	655.392	492.03	652.049
Tb927.10.6400	0.996997	1	0.99928	1	1.31376	1	0.652319	0.218	0.205812	0	9823.5	9794	9816.42	12905.7	6408.06	2021.79
Tb927.10.6410	0.958759	1	0.871611	0.918	1.11569	1	1.16929	0.825	1.47694	0.015	1200.41	1150.91	1046.29	1339.29	1403.63	1772.93
Tb927.10.6420	0.621031	0.115	0.644397	0.888	1.34863	1	1.16494	0.832	2.40752	3.25e-09	16.598	10.308	10.696	22.384	19.335	39.959
Tb927.10.6430	0.981286	1	0.979297	1	0.91504	1	1.06804	0.998	2.44788	1.57e-09	1.042	1.023	1.021	0.954	1.113	2.551
Tb927.10.6440	0.818163	1	0.682279	0.888	0.989742	1	0.897227	0.913	0.904117	0.638	394.025	322.377	268.835	389.983	353.53	356.245
Tb927.10.6450	0.886251	1	0.760248	0.888	1.00187	1	0.883948	0.882	1.07778	0.76	346.819	307.368	263.668	347.468	306.57	373.793
Tb927.10.6460	0.917327	1	0.772931	0.888	1.14397	1	1.12035	0.904	1.64729	0.00136	371.995	341.241	287.527	425.552	416.763	612.783
Tb927.10.6470	0.87686	1	0.645981	0.888	0.903612	1	0.75516	0.539	1.12259	0.572	165.429	145.059	106.864	149.484	124.926	185.71
Tb927.10.6480	0.911137	1	0.797001	0.888	0.962215	1	0.936937	0.999	1.33906	0.0804	406.323	370.216	323.84	390.97	380.699	544.092
Tb927.10.6490	0.844783	1	0.748909	0.888	0.912923	1	0.839961	0.793	0.824248	0.281	474.426	400.787	355.302	433.115	398.5	391.045
Tb927.10.650	0.897406	1	0.726432	0.888	0.992136	1	0.829339	0.765	0.85478	0.403	261.914	235.043	190.263	259.854	217.215	223.879
Tb927.10.6500	1.17368	1	1.02196	1	1.53686	1	1.49729	0.261	2.42864	2.22e-09	148.367	174.135	151.625	228.018	222.148	360.329
Tb927.10.6510	0.995036	1	1.01163	1	1.32623	1	0.65624	0.228	0.204946	0	8771.2	8727.66	8873.19	11632.6	5756.02	1797.62
Tb927.10.6520	0.995301	1	0.932391	0.994	0.642514	1	0.597103	0.101	0.788321	0.168	268.018	266.758	249.897	172.205	160.034	211.284
Tb927.10.6530	1.14467	1	0.87109	0.918	0.818843	1	0.597175	0.101	0.783686	0.156	501.32	573.848	436.695	410.503	299.376	392.878
Tb927.10.6540	0.85695	1	0.669644	0.888	0.927631	1	0.80478	0.689	1.14428	0.491	628.693	538.759	421.001	583.195	505.96	719.403
Tb927.10.6550	0.967756	1	0.872356	0.919	1.19096	1	1.0141	1	1.2009	0.312	344.597	333.486	300.611	410.402	349.455	413.828
Tb927.10.6560	0.969807	1	0.730208	0.888	1.01296	1	1.18414	0.802	2.4018	3.59e-09	202.297	196.189	147.719	204.918	239.547	485.878
Tb927.10.6570	0.882717	1	0.737754	0.888	1.25254	1	1.21035	0.755	1.32727	0.0913	489.025	431.671	360.78	612.524	591.892	649.07
Tb927.10.6580	0.816179	1	0.702927	0.888	1.23388	1	1.16802	0.828	1.43348	0.0263	668.523	545.634	469.923	824.873	780.849	958.313
Tb927.10.6590	0.79808	1	0.671337	0.888	1.15842	1	1.02536	1	1.51179	0.00945	658.68	525.679	442.196	763.03	675.382	995.785
Tb927.10.660	0.885761	1	0.699772	0.888	0.711009	1	0.612054	0.128	0.409422	1.73e-09	814.983	721.879	570.302	579.46	498.813	333.672
Tb927.10.6600	0.928379	1	0.744635	0.888	1.12234	1	0.978217	1	1.05511	0.864	378.115	351.034	281.558	424.372	369.878	398.951
Tb927.10.6610	1.02334	1	0.815773	0.888	1.01466	1	0.886901	0.89	1.00549	1	449.847	460.347	366.973	456.441	398.969	452.314
Tb927.10.6620	0.869304	1	0.777914	0.888	1.07728	1	1.08967	0.961	1.75276	0.000265	216.065	187.826	168.08	232.762	235.439	378.709
Tb927.10.6630	1.72844	0.0371	0.952274	1	0.800753	1	0.694616	0.342	0.715074	0.0405	762.469	1317.88	726.079	610.55	529.624	545.222
Tb927.10.6640	0.937819	1	0.80478	0.888	1.05047	1	0.934174	0.995	0.800328	0.202	951.7	892.523	765.91	999.737	889.054	761.673
Tb927.10.6650	0.875284	1	0.732332	0.888	1.16253	1	1.08788	0.964	1.50047	0.0111	210.284	184.058	153.998	244.461	228.763	315.526
Tb927.10.6660	0.768216	0.964	0.521529	0.888	0.915678	1	1.07296	0.991	1.39711	0.0412	67.798	52.083	35.359	62.081	72.744	94.721
Tb927.10.6670	0.936603	1	0.8065	0.888	0.950572	1	0.748519	0.519	0.750604	0.0865	354.349	331.885	285.783	336.835	265.237	265.976
Tb927.10.6680	1.15317	1	0.855107	0.903	1.078	1	0.986906	1	0.94399	0.845	559.426	645.113	478.369	603.063	552.101	528.093
Tb927.10.6690	0.990979	1	0.830507	0.888	1.2409	1	1.08609	0.967	1.29219	0.133	238.896	236.741	198.404	296.446	259.461	308.699
Tb927.10.670	0.888257	1	0.713631	0.888	0.941935	1	0.766525	0.574	0.639164	0.00455	300.325	266.766	214.322	282.887	230.207	191.957
Tb927.10.6700	0.851181	1	0.742869	0.888	0.989687	1	0.908624	0.94	1.29689	0.126	553.411	471.053	411.112	547.704	502.842	717.715
Tb927.10.6710	1.04882	1	0.843969	0.894	1.14818	1	0.93606	0.997	1.00433	1	319.589	335.19	269.723	366.944	299.154	320.973
Tb927.10.6720	0.982196	1	0.820204	0.888	2.25242	0.126	3.53813	6.07e-08	7.17365	0	314.631	309.03	258.062	708.681	1113.2	2257.05
Tb927.10.6730	0.964318	1	0.790895	0.888	1.55724	1	1.12317	0.898	0.616519	0.00199	2653	2558.34	2098.25	4131.36	2979.77	1635.63
Tb927.10.6740	0.965073	1	0.754451	0.888	2.0601	0.249	2.63213	8.28e-05	4.78785	0	370.765	357.815	279.724	763.812	975.9	1775.17
Tb927.10.6750	0.916298	1	0.822932	0.888	1.90618	0.403	2.28178	0.00132	4.00219	0	456.071	417.897	375.315	869.351	1040.65	1825.28
Tb927.10.6760	0.990666	1	0.820745	0.888	1.64945	0.834	1.73041	0.0724	2.6314	5.56e-11	248.266	245.948	203.763	409.503	429.601	653.286
Tb927.10.6770	1.02068	1	0.954332	1	0.937173	1	0.983646	1	1.66393	0.00105	62.009	63.291	59.177	58.113	60.995	103.178
Tb927.10.6780	0.910051	1	0.801714	0.888	1.25194	1	1.24	0.693	1.54215	0.00623	680.019	618.852	545.181	851.346	843.223	1048.69
Tb927.10.6790	0.92062	1	0.768234	0.888	0.91429	1	0.836802	0.786	0.96865	0.961	1730.78	1593.39	1329.64	1582.44	1448.32	1676.52
Tb927.10.680	0.830638	1	0.71252	0.888	1.18689	1	1.26511	0.646	1.70686	0.000542	238.642	198.225	170.037	283.241	301.908	407.328
Tb927.10.6800	1.06342	1	0.86318	0.911	1.10486	1	0.959716	1	0.911459	0.676	663.535	705.616	572.75	733.112	636.805	604.785
Tb927.10.6810	1.03192	1	0.875518	0.921	1.30845	1	0.969146	1	0.66802	0.0116	449.931	464.293	393.923	588.714	436.049	300.563
Tb927.10.6820	0.83927	1	0.721747	0.888	1.10052	1	1.03126	1	1.2946	0.13	249.921	209.752	180.38	275.043	257.735	323.549
Tb927.10.6830	0.957524	1	0.841867	0.894	1.02184	1	0.953499	1	1.1574	0.445	306.362	293.349	257.916	313.053	292.116	354.582
Tb927.10.6840	0.833006	1	0.605383	0.888	0.940677	1	0.679534	0.296	0.657195	0.00826	794.522	661.841	480.99	747.388	539.904	522.156
Tb927.10.6850	0.872204	1	0.687317	0.888	0.994545	1	1.04892	1	1.02402	0.998	606.406	528.91	416.794	603.099	636.07	620.974
Tb927.10.6860	0.958424	1	0.740363	0.888	1.05924	1	0.888904	0.896	1.11481	0.603	365.549	350.351	270.639	387.205	324.938	407.517
Tb927.10.6870	0.849781	1	0.773817	0.888	0.757723	1	0.551776	0.0418	0.892054	0.579	357.33	303.653	276.508	270.758	197.166	318.758
Tb927.10.6880	0.895172	1	0.818256	0.888	1.32631	1	1.02496	1	0.792583	0.18	1227.02	1098.4	1004.02	1627.41	1257.65	972.516
Tb927.10.6890	0.783065	1	0.630617	0.888	1.10472	1	1.30606	0.573	2.10125	7.46e-07	74.558	58.383	47.017	82.365	97.377	156.664
Tb927.10.690	0.926551	1	0.653995	0.888	0.945031	1	0.903751	0.929	1.06969	0.797	291.636	270.216	190.729	275.605	263.567	311.962
Tb927.10.6900	0.955241	1	0.807025	0.888	1.25759	1	1.02876	1	2.5188	4.35e-10	287.191	274.336	231.77	361.169	295.451	723.374
Tb927.10.6910	0.875565	1	0.749164	0.888	1.05585	1	0.847605	0.809	0.677921	0.0154	880.03	770.524	659.287	929.179	745.918	596.591
Tb927.10.6920	0.852822	1	0.721972	0.888	0.941829	1	0.714453	0.405	0.929126	0.767	334.171	284.988	241.262	314.732	238.749	310.487
Tb927.10.6930	0.903637	1	0.704295	0.888	0.946219	1	0.796993	0.664	1.34587	0.0746	927.556	838.174	653.273	877.671	739.255	1248.37
Tb927.10.6940	0.888528	1	0.747897	0.888	0.969057	1	0.860543	0.835	1.28395	0.144	880.378	782.24	658.431	853.136	757.603	1130.36
Tb927.10.6950	0.866993	1	0.739809	0.888	1.12101	1	0.854596	0.824	0.684465	0.0186	699.08	606.098	517.186	783.677	597.431	478.496
Tb927.10.6960	0.859438	1	0.723859	0.888	0.889941	1	0.715883	0.408	0.862225	0.437	475.539	408.696	344.223	423.202	340.43	410.021
Tb927.10.6970	0.875679	1	0.75603	0.888	0.954757	1	0.826572	0.757	1.2331	0.235	836.284	732.316	632.256	798.448	691.249	1031.22
Tb927.10.6980	0.8846	1	0.710056	0.888	1.14617	1	1.22059	0.736	1.57024	0.00419	223.315	197.544	158.566	255.956	272.575	350.658
Tb927.10.6990	0.839244	1	0.743835	0.888	1.14618	1	1.09423	0.953	1.10632	0.637	251.335	210.932	186.952	288.076	275.018	278.056
Tb927.10.70	0.933076	1	0.672048	0.888	1.16368	1	1.35132	0.491	1.68516	0.000761	3994.55	3727.22	2684.53	4648.37	5397.93	6731.46
Tb927.10.700	0.81816	1	0.730312	0.888	0.960403	1	0.721686	0.43	0.599687	0.000992	436.028	356.74	318.436	418.762	314.675	261.48
Tb927.10.7000	0.917017	1	0.794144	0.888	1.05879	1	0.86565	0.843	0.703395	0.0305	305.622	280.261	242.708	323.59	264.562	214.973
Tb927.10.7010	0.920364	1	0.753533	0.888	1.0349	1	0.889619	0.897	1.14753	0.479	500.309	460.467	377	517.77	445.085	574.12
Tb927.10.7020	0.94871	1	0.844564	0.895	0.999124	1	0.839231	0.791	0.815326	0.249	986.381	935.79	833.062	985.517	827.801	804.222
Tb927.10.7030	1.01549	1	0.821086	0.888	1.19798	1	1.21435	0.748	1.37113	0.056	336.734	341.951	276.488	403.401	408.912	461.707
Tb927.10.7040	0.753682	0.868	0.617243	0.888	0.792928	1	0.711082	0.394	0.83905	0.337	318.643	240.155	196.68	252.661	226.581	267.357
Tb927.10.7050	1.02747	1	0.886521	0.928	0.950605	1	0.861795	0.836	1.13107	0.54	334.327	343.512	296.388	317.813	288.121	378.145
Tb927.10.7060	0.898672	1	0.807035	0.888	1.01739	1	0.904437	0.931	0.953361	0.893	1143.8	1027.9	923.088	1163.69	1034.5	1090.46
Tb927.10.7070	0.985031	1	0.801685	0.888	0.92021	1	0.774397	0.596	0.757168	0.0979	387.796	381.991	310.89	356.854	300.308	293.627
Tb927.10.7080	1.04844	1	0.824641	0.888	1.07438	1	1.01826	1	1.18539	0.355	668.034	700.393	550.888	717.723	680.231	791.878
Tb927.10.7090	0.732053	0.691	0.929772	0.991	6.10063	8.13e-08	7.0787	0	7.76399	0	361.266	264.466	335.895	2203.95	2557.29	2804.87
Tb927.10.710	1.05542	1	0.83177	0.888	1.205	1	1.00535	1	1.35884	0.0644	154.439	162.998	128.458	186.099	155.265	209.859
Tb927.10.7100	1.37201	0.666	0.909548	0.958	0.576809	0.661	0.481508	0.00634	0.415076	3.15e-09	644.115	883.731	585.854	371.531	310.146	267.357
Tb927.10.7110	0.992501	1	0.8862	0.928	1.90091	0.408	1.91386	0.0206	1.48174	0.0141	784.855	778.97	695.539	1491.94	1502.1	1162.95
Tb927.10.7120	0.925622	1	0.799226	0.888	0.969696	1	0.81083	0.707	0.830526	0.304	673.863	623.742	538.568	653.442	546.388	559.66
Tb927.10.7130	0.818094	1	0.712122	0.888	1.01093	1	0.792098	0.651	1.10278	0.652	452.421	370.123	322.179	457.367	358.362	498.921
Tb927.10.7140	0.880102	1	0.768671	0.888	4.05738	0.000124	7.36518	0	2.18803	1.64e-07	403.474	355.098	310.138	1637.05	2971.66	882.812
Tb927.10.7150	1.24054	1	0.685022	0.888	5.32729	1.21e-06	3.51142	7.51e-08	1.536	0.00676	0.558	0.692	0.382	2.973	1.96	0.857
Tb927.10.7160	1.41679	0.496	0.779526	0.888	1.10137	1	1.14215	0.868	2.08187	1.05e-06	27.392	38.809	21.353	30.169	31.286	57.027
Tb927.10.7170	0.387407	8.98e-07	0.339718	0.888	1.15525	1	1.30312	0.577	1.66435	0.00105	5.194	2.012	1.764	6	6.768	8.644
Tb927.10.7180	0.889118	1	0.322101	0.745	0.214087	1.26e-05	0.234129	2.3e-10	0.107942	0	6139.77	5458.98	1977.63	1314.44	1437.5	662.739
Tb927.10.7190	0.904353	1	0.779758	0.888	1.04314	1	0.976293	1	1.05194	0.879	315.229	285.079	245.803	328.829	307.756	331.603
Tb927.10.720	0.886586	1	0.702283	0.888	0.892858	1	0.854153	0.824	0.989402	1	1540.53	1365.81	1081.89	1375.47	1315.85	1524.2
Tb927.10.7200	0.834704	1	0.707797	0.888	0.961807	1	0.872194	0.859	1.01644	1	747.368	623.831	528.985	718.824	651.85	759.653
Tb927.10.7210	0.795396	1	0.559565	0.888	0.652334	1	0.574823	0.0681	0.688754	0.0209	243.474	193.658	136.24	158.826	139.954	167.694
Tb927.10.7220	0.932184	1	0.628361	0.888	0.702189	1	0.660641	0.24	0.933541	0.791	257.957	240.463	162.09	181.134	170.417	240.813
Tb927.10.7230	0.833552	1	0.732036	0.888	0.680244	1	0.525081	0.0221	0.472198	5.6e-07	6608.19	5508.27	4837.43	4495.18	3469.83	3120.38
Tb927.10.7240	0.934472	1	0.75183	0.888	1.0324	1	0.95334	1	1.13445	0.526	837.844	782.942	629.916	864.994	798.75	950.496
Tb927.10.7250	0.982443	1	0.810507	0.888	1.27832	1	1.22551	0.725	1.16713	0.412	567.642	557.676	460.078	725.629	695.651	662.515
Tb927.10.7260	1.01128	1	0.75141	0.888	0.909389	1	0.836175	0.784	1.1416	0.5	26.559	26.858	19.957	24.152	22.208	30.319
Tb927.10.7270	0.964789	1	0.795162	0.888	0.844794	1	0.841804	0.797	0.960312	0.926	431.129	415.948	342.817	364.215	362.926	414.018
Tb927.10.7280	0.959242	1	0.753853	0.888	0.894869	1	0.684132	0.31	0.743492	0.0753	1390.57	1333.89	1048.28	1244.38	951.332	1033.88
Tb927.10.7290	0.791053	1	0.651682	0.888	1.50249	1	1.00017	1	0.52462	2.15e-05	2773.97	2194.36	1807.75	4167.88	2774.44	1455.28
Tb927.10.730	0.87407	1	0.718724	0.888	1.14258	1	1.16142	0.835	1.49587	0.0117	485.101	424.012	348.653	554.268	563.406	725.649
Tb927.10.7300	0.839258	1	0.780691	0.888	1.973	0.334	2.2413	0.00183	2.89515	4.51e-13	175.523	147.309	137.029	346.308	393.401	508.167
Tb927.10.7310	0.881414	1	0.734807	0.888	0.913262	1	0.741684	0.497	1.24792	0.205	584.529	515.212	429.516	533.828	433.536	729.446
Tb927.10.7320	0.867142	1	0.687482	0.888	0.755652	1	0.606837	0.118	0.664005	0.0103	243.679	211.304	167.525	184.136	147.873	161.804
Tb927.10.7330	0.839299	1	0.772593	0.888	1.23758	1	1.09581	0.95	0.693788	0.0239	3171.87	2662.15	2450.57	3925.45	3475.77	2200.61
Tb927.10.7340	0.859399	1	0.822331	0.888	1.26232	1	1.12398	0.898	0.716066	0.0415	3690.08	3171.25	3034.47	4658.06	4147.56	2642.34
Tb927.10.7350	0.958734	1	0.787526	0.888	0.813357	1	0.648679	0.209	0.697577	0.0263	2278.95	2184.9	1794.73	1853.6	1478.3	1589.74
Tb927.10.7360	1.06476	1	0.95583	1	1.98196	0.325	2.16564	0.00327	5.55016	0	146.473	155.958	140.003	290.303	317.208	812.948
Tb927.10.7370	0.916034	1	0.745611	0.888	0.85711	1	0.612785	0.13	0.922314	0.731	347.029	317.89	258.749	297.442	212.654	320.07
Tb927.10.7380	0.957054	1	0.796823	0.888	0.998796	1	0.735986	0.478	1.00803	1	389.315	372.596	310.215	388.847	286.53	392.442
Tb927.10.7390	0.849693	1	0.825827	0.888	1.10553	1	0.939965	1	1.2568	0.189	109.016	92.63	90.028	120.521	102.471	137.011
Tb927.10.740	0.875341	1	0.748696	0.888	0.789025	1	0.825819	0.754	1.11807	0.59	1549.8	1356.61	1160.33	1222.83	1279.86	1732.8
Tb927.10.7400	1.03782	1	0.852079	0.9	1.17313	1	0.848569	0.812	1.4015	0.0391	391.958	406.783	333.979	459.818	332.603	549.328
Tb927.10.7410	0.992712	1	1.00043	1	2.05407	0.253	1.26344	0.649	0.219484	0	4561.93	4528.68	4563.87	9370.53	5763.73	1001.27
Tb927.10.7420	0.945593	1	0.791371	0.888	0.844101	1	0.725385	0.442	0.999333	1	239.332	226.311	189.401	202.021	173.608	239.173
Tb927.10.7430	0.913865	1	0.788251	0.888	0.890409	1	0.795683	0.66	1.07759	0.761	461.536	421.781	363.806	410.956	367.236	497.346
Tb927.10.7440	1.15355	1	0.907498	0.955	0.885245	1	0.78079	0.617	0.737717	0.0669	1438	1658.81	1304.98	1272.98	1122.78	1060.84
Tb927.10.7450	1.12859	1	0.946422	1	1.08493	1	0.979053	1	1.25918	0.184	199.539	225.198	188.848	216.486	195.359	251.254
Tb927.10.7460	0.940227	1	0.709355	0.888	0.948274	1	0.866547	0.846	1.12298	0.571	141.302	132.856	100.234	133.993	122.445	158.68
Tb927.10.7470	0.905781	1	0.745436	0.888	0.935329	1	0.942504	1	1.29981	0.123	133.988	121.364	99.879	125.322	126.284	174.158
Tb927.10.7480	0.862432	1	0.730888	0.888	1.09023	1	1.002	1	1.28712	0.139	211.289	182.222	154.428	230.353	211.712	271.954
Tb927.10.7490	0.9165	1	0.800532	0.888	1.17588	1	1.09282	0.956	1.55652	0.00512	671.122	615.083	537.254	789.159	733.418	1044.62
Tb927.10.750	0.708612	0.517	0.630638	0.888	0.864037	1	0.883312	0.881	0.774348	0.134	365.649	259.103	230.592	315.935	322.982	283.14
Tb927.10.7500	1.22384	1	1.07067	0.997	1.13884	1	0.99559	1	0.474972	6.95e-07	1097.81	1343.54	1175.39	1250.22	1092.96	521.427
Tb927.10.7510	0.967739	1	0.74557	0.888	0.927527	1	0.697939	0.352	1.27964	0.151	359.027	347.444	267.68	333.007	250.579	459.426
Tb927.10.7520	0.936639	1	0.730192	0.888	0.781581	1	0.622373	0.15	0.916979	0.704	478.419	448.106	349.338	373.923	297.755	438.7
Tb927.10.7530	0.842591	1	0.659929	0.888	0.894788	1	0.754873	0.538	1.563	0.00465	100.545	84.718	66.352	89.966	75.898	157.151
Tb927.10.7540	0.869319	1	0.630779	0.888	0.833202	1	0.744991	0.508	1.4677	0.017	670.367	582.763	422.854	558.551	499.417	983.9
Tb927.10.7550	0.988843	1	0.810482	0.888	1.03276	1	0.860844	0.835	1.31238	0.107	455.384	450.303	369.08	470.302	392.015	597.635
Tb927.10.7560	0.892126	1	0.742063	0.888	1.04215	1	0.846818	0.807	1.21981	0.265	216.738	193.357	160.833	225.874	183.538	264.378
Tb927.10.7570	0.925705	1	0.72039	0.888	1.46075	1	1.04435	1	0.593403	0.000761	3295.91	3051.05	2374.34	4814.52	3442.08	1955.81
Tb927.10.7580	0.957674	1	0.761078	0.888	0.974979	1	0.767442	0.577	1.08517	0.727	794.079	760.469	604.356	774.21	609.41	861.712
Tb927.10.7590	0.973558	1	0.955443	1	1.19848	1	1.08033	0.978	1.35095	0.0705	330.72	321.975	315.984	396.36	357.287	446.785
Tb927.10.760	0.991137	1	0.778618	0.888	0.794884	1	0.667744	0.26	0.573815	0.00031	368.812	365.543	287.163	293.163	246.272	211.63
Tb927.10.7600	0.91027	1	0.768797	0.888	0.945011	1	0.863742	0.839	1.15342	0.459	444.866	404.948	342.011	420.403	384.249	513.117
Tb927.10.7610	1.02418	1	0.797329	0.888	1.04426	1	0.908504	0.94	0.898518	0.61	1919.32	1965.73	1530.33	2004.27	1743.71	1724.55
Tb927.10.7620	0.881595	1	0.755405	0.888	1.01958	1	0.866761	0.846	0.838471	0.334	1177.85	1038.39	889.753	1200.91	1020.91	987.592
Tb927.10.7630	0.915701	1	0.794585	0.888	1.06612	1	0.882029	0.88	1.02165	1	934.628	855.84	742.641	996.426	824.369	954.859
Tb927.10.7640	0.689571	0.393	0.700405	0.888	1.16111	1	1.28701	0.605	2.2754	3.45e-08	10.14	6.992	7.102	11.774	13.05	23.073
Tb927.10.7650	0.608901	0.0869	1.19647	0.889	2.89369	0.0119	1.51106	0.243	1.10226	0.653	0.584	0.355	0.699	1.689	0.882	0.644
Tb927.10.7660	1.14463	1	1.04406	1	1.95391	0.352	2.38487	0.000594	0.877082	0.505	2.663	3.048	2.78	5.203	6.35	2.335
Tb927.10.7670	0.926114	1	0.782029	0.888	1.09508	1	0.953119	1	0.975978	0.996	308.584	285.783	241.321	337.923	294.117	301.171
Tb927.10.7680	1.21466	1	0.989112	1	0.975515	1	0.73658	0.481	0.635056	0.00394	1161.5	1410.82	1148.85	1133.06	855.535	737.615
Tb927.10.7690	0.885195	1	0.768339	0.888	0.847504	1	0.695343	0.344	0.740036	0.0702	1408.16	1246.49	1081.94	1193.42	979.154	1042.09
Tb927.10.770	0.90125	1	0.757534	0.888	0.835904	1	0.744473	0.507	0.722404	0.0479	711.567	641.3	539.036	594.802	529.742	514.039
Tb927.10.7700	0.884757	1	0.659377	0.888	0.679894	1	0.580832	0.0761	0.179092	0	2025.54	1792.11	1335.6	1377.15	1176.5	362.759
Tb927.10.7710	1.24585	1	0.884965	0.928	0.920271	1	0.843647	0.8	0.724115	0.0498	565.527	704.56	500.471	520.438	477.105	409.506
Tb927.10.7720	0.875074	1	0.715933	0.888	1.11964	1	1.11426	0.913	1.1105	0.621	269.098	235.481	192.656	301.294	299.844	298.832
Tb927.10.7730	0.998358	1	0.8537	0.902	0.946478	1	0.951561	1	1.1884	0.346	361.921	361.327	308.972	342.55	344.39	430.105
Tb927.10.7740	0.925162	1	0.74984	0.888	1.00091	1	0.909338	0.942	1.18394	0.359	1183.35	1094.79	887.323	1184.43	1076.07	1401.01
Tb927.10.7750	0.967127	1	0.791473	0.888	1.02264	1	0.851277	0.817	1.03375	0.955	311.128	300.901	246.25	318.172	264.857	321.631
Tb927.10.7760	0.930188	1	0.722466	0.888	1.02364	1	0.840405	0.794	1.08745	0.717	214.494	199.52	154.965	219.566	180.262	233.251
Tb927.10.7770	0.923907	1	0.813827	0.888	0.92081	1	0.818254	0.732	1.09084	0.703	286.862	265.034	233.456	264.146	234.726	312.922
Tb927.10.7780	0.869401	1	0.786874	0.888	1.1374	1	1.07297	0.991	1.36387	0.0609	275.978	239.935	217.16	313.896	296.116	376.399
Tb927.10.7790	0.896225	1	0.76675	0.888	0.96929	1	0.823302	0.747	0.911469	0.676	539.864	483.84	413.941	523.285	444.471	492.07
Tb927.10.780	0.863168	1	0.802473	0.888	1.64811	0.836	1.68671	0.0939	1.87913	3.36e-05	212.648	183.551	170.644	350.467	358.676	399.593
Tb927.10.7800	0.960666	1	0.79069	0.888	0.99491	1	0.882438	0.88	1.06764	0.806	462.959	444.749	366.057	460.602	408.533	494.276
Tb927.10.7810	1.18018	1	0.865273	0.912	0.985506	1	0.926713	0.979	0.990301	1	832.94	983.022	720.72	820.867	771.896	824.861
Tb927.10.7820	0.928724	1	0.794297	0.888	1.32961	1	1.46583	0.304	2.15347	2.99e-07	163.678	152.011	130.009	217.627	239.924	352.475
Tb927.10.7830	0.863633	1	0.673159	0.888	0.965709	1	0.888249	0.894	1.21169	0.285	472.452	408.025	318.035	456.251	419.655	572.465
Tb927.10.7840	0.840167	1	0.716881	0.888	1.11302	1	1.20886	0.758	1.22887	0.244	473.589	397.894	339.507	527.113	572.503	581.978
Tb927.10.7850	0.909796	1	0.6808	0.888	1.27952	1	1.28066	0.617	1.72769	0.000393	315.443	286.989	214.753	403.615	403.973	544.987
Tb927.10.7860	0.897818	1	0.757949	0.888	1.4534	1	2.04193	0.00828	2.0016	4.22e-06	444.178	398.791	336.665	645.569	906.981	889.069
Tb927.10.7870	0.816925	1	0.689868	0.888	0.971297	1	0.88132	0.878	0.66599	0.0109	537.63	439.203	370.894	522.198	473.824	358.056
Tb927.10.7880	0.902172	1	0.781476	0.888	1.00989	1	0.8379	0.788	0.911623	0.677	975.267	879.858	762.147	984.914	817.176	889.075
Tb927.10.7890	0.895109	1	0.728725	0.888	1.38112	1	1.26952	0.64	1.18617	0.353	1081.59	968.144	788.184	1493.81	1373.1	1282.96
Tb927.10.790	0.817801	1	0.752372	0.888	1.58894	0.976	1.58997	0.164	1.8644	4.32e-05	459.768	375.999	345.917	730.546	731.02	857.194
Tb927.10.7900	1.00893	1	0.820777	0.888	1.08942	1	0.770158	0.584	1.13449	0.526	357.706	360.9	293.597	389.691	275.49	405.812
Tb927.10.7910	0.905861	1	0.728217	0.888	0.992505	1	1.00729	1	1.31154	0.108	266.151	241.095	193.815	264.156	268.09	349.068
Tb927.10.7920	0.875005	1	0.802617	0.888	0.865104	1	0.870032	0.855	1.19332	0.333	197.259	172.603	158.324	170.65	171.622	235.394
Tb927.10.7930	0.919525	1	0.840601	0.893	1.5924	0.969	1.27239	0.632	1.11355	0.608	2009.39	1847.68	1689.09	3199.76	2556.74	2237.55
Tb927.10.7940	0.996316	1	0.810048	0.888	0.980524	1	0.694656	0.342	0.870009	0.472	534.909	532.938	433.302	524.491	371.578	465.376
Tb927.10.7950	0.828077	1	0.772727	0.888	0.970138	1	0.835042	0.78	1.0443	0.913	110.293	91.331	85.227	107	92.1	115.179
Tb927.10.7960	0.847292	1	0.737987	0.888	0.933566	1	0.830574	0.769	0.979339	1	196.377	166.389	144.924	183.331	163.106	192.32
Tb927.10.7970	0.913873	1	0.763014	0.888	1.02214	1	0.875982	0.869	1.06455	0.821	394.72	360.724	301.177	403.461	345.768	420.199
Tb927.10.7980	0.939446	1	0.788504	0.888	0.925362	1	0.798102	0.667	0.965158	0.944	501.078	470.736	395.102	463.678	399.911	483.619
Tb927.10.7990	0.979226	1	0.864552	0.911	0.9166	1	0.753742	0.535	0.962389	0.936	533.523	522.44	461.258	489.027	402.138	513.456
Tb927.10.800	0.907572	1	0.758673	0.888	1.16493	1	1.22511	0.726	1.45537	0.02	447.133	405.805	339.228	520.877	547.785	650.744
Tb927.10.8000	0.860421	1	0.714137	0.888	0.909438	1	0.78855	0.642	0.877303	0.506	1660.38	1428.63	1185.74	1510.01	1309.29	1456.66
Tb927.10.8010	1.02665	1	0.814923	0.888	0.91011	1	0.800103	0.675	0.817698	0.257	345.654	354.866	281.681	314.583	276.559	282.64
Tb927.10.8020	0.944052	1	0.754376	0.888	0.815739	1	0.441468	0.00151	0.329894	3.72e-14	3392.87	3203.04	2559.5	2767.69	1497.84	1119.28
Tb927.10.8030	0.86063	1	0.710057	0.888	0.744578	1	0.464324	0.00357	0.213176	0	1765.89	1519.78	1253.88	1314.84	819.945	376.445
Tb927.10.8040	0.905395	1	0.765376	0.888	1.28997	1	1.27582	0.627	1.60433	0.00256	1056.63	956.667	808.718	1363.02	1348.07	1695.18
Tb927.10.8050	0.742077	0.777	0.581422	0.888	1.27823	1	1.03954	1	0.607087	0.00136	384.659	285.447	223.649	491.682	399.869	233.522
Tb927.10.8060	1.05773	1	0.828524	0.888	0.996719	1	0.835908	0.783	0.885569	0.546	587.065	620.958	486.398	585.139	490.733	519.887
[truncated: 7,886 more rows]

## Sheet: CSD2 OE 0-24h All changes UP
Gene ID	Product Description	Gene Name or Symbol	FC 1h/0h	P value FC 1h/0h	FC 4h/0h	P value FC 4h/0h	FC 16h/0h	P value FC 16h/0h	FC 24h/0h	P value FC 24h/0h	CSD2 0h - linear total RPKM	CSD2 1h - linear total RPKM	CSD2 4h - linear total RPKM	CSD2 16h - linear total RPKM	CSD2 24h - linear total RPKM
Tb927.8.2610	5-methyltetrahydropteroyltriglutamate-homocysteine S-methyltransferase, putative	N/A	0.919238	1	1.19354	0.52	2.11411	0.00654	2.63648	5.33e-11	550.769	506.288	657.362	1164.39	1452.09
Tb927.5.1390	64 kDa invariant surface glycoprotein	ISG64	0.753432	0.159	0.60691	0.14	1.20421	1	4.49331	0	11.675	8.796	7.086	14.059	52.459
Tb927.2.3270	65 kDa invariant surface glycoprotein	N/A	1.37296	0.0822	1.25469	0.455	0.729779	0.7	2.86153	7.48e-13	31.361	43.058	39.349	22.887	89.742
Tb927.5.350	75 kDa invariant surface glycoprotein, putative	ISG75	0.977115	1	1.32211	0.423	2.27294	0.00199	3.50434	0	578.044	564.816	764.239	1313.86	2025.67
Tb927.11.6120	ABC transporter, putative	N/A	0.93878	1	1.36371	0.393	4.19951	3.88e-10	5.39421	0	1413.38	1326.85	1927.43	5935.49	7624.06
Tb927.10.11940	ABC1 protein, putative	N/A	0.925625	1	1.29844	0.428	2.90749	1.24e-05	3.18789	0	544.147	503.676	706.541	1582.1	1734.68
Tb927.5.610	acidic phosphatase, putative	N/A	1.06331	1	1.12669	0.664	2.46613	0.000429	4.41375	0	1242.26	1320.91	1399.64	3063.57	5483.01
Tb927.2.6150	adenosine transporter 2	TbNT2/927	1.0322	1	1.21967	0.484	1.60522	0.211	3.2536	0	63.193	65.228	77.075	101.438	205.604
Tb927.2.6200	adenosine transporter 2, putative	TbNT3	0.869529	0.986	1.18501	0.532	2.00725	0.0143	2.65806	3.56e-11	20.704	18.003	24.535	41.558	55.033
Tb927.4.4410	adenylyl cyclase	GRESAG 4.4	1.12969	1	1.38096	0.382	1.88541	0.0348	2.62954	6.08e-11	2268.36	2562.54	3132.5	4276.77	5964.72
Tb927.4.4430	adenylyl cyclase	GRESAG 4.4	1.12978	1	1.33824	0.415	1.78345	0.0688	2.51891	4.82e-10	2719.74	3072.71	3639.67	4850.54	6850.79
Tb927.4.4440	adenylyl cyclase	GRESAG 4.4	1.11702	1	1.32545	0.422	1.79304	0.0646	2.4473	1.83e-09	3246.45	3626.35	4303.01	5821.03	7945.04
Tb927.4.4450	adenylyl cyclase	GRESAG 4.4	1.14846	0.997	1.38019	0.383	1.86172	0.0413	2.56353	2.09e-10	2778.45	3190.93	3834.81	5172.72	7122.65
Tb927.4.4460	adenylyl cyclase	GRESAG 4.4	1.11682	1	1.37145	0.389	1.91567	0.0281	2.78619	3.12e-12	1768.89	1975.53	2425.95	3388.6	4928.46
Tb927.4.4470	adenylyl cyclase	GRESAG 4.4	1.09651	1	1.3942	0.369	2.01075	0.014	2.8395	1.14e-12	1967.35	2157.21	2742.87	3955.85	5586.28
Tb927.9.12980	Alpha/beta hydrolase family, putative	N/A	1.13351	1	1.27361	0.441	2.19481	0.00365	2.90456	3.35e-13	1540.05	1745.66	1961.43	3380.12	4473.18
Tb927.10.7090	Alternative oxidase, mitochondrial	AOX	0.808801	0.495	1.53602	0.248	5.70672	0	7.28753	0	1123.4	908.607	1725.56	6410.93	8186.82
Tb927.4.3520	Amastin surface glycoprotein, putative	N/A	1.25127	0.419	1.82685	0.0413	2.22344	0.00294	2.31535	2.17e-08	936.095	1171.31	1710.11	2081.35	2167.39
Tb927.11.8460	amastin-like protein	N/A	1.03543	1	1.23103	0.473	1.62964	0.181	2.20583	1.62e-07	1014.6	1050.54	1249.01	1653.43	2238.03
Tb927.10.3660	aspartate aminotransferase	cASAT	1.29331	0.248	2.42116	0.000142	7.45429	0	9.35405	0	1338.44	1731.01	3240.57	9977.11	12519.8
Tb927.10.7360	ATP-binding cassette protein, putative	N/A	1.17639	0.833	1.57906	0.202	1.85399	0.0434	2.22953	1.06e-07	455.475	535.814	719.224	844.444	1015.5
Tb927.3.3270	ATP-dependent 6-phosphofructokinase, glycosomal	PFK	0.709834	0.0462	1.13394	0.644	3.65099	2.8e-08	3.1466	0	5938.88	4215.62	6734.35	21682.8	18687.3
Tb927.9.15530	BARP protein	BARP	0.886303	1	1.12236	0.674	1.73842	0.0903	2.71165	1.3e-11	221.439	196.262	248.534	384.955	600.466
Tb927.8.8150	C2 domain containing protein, putative	N/A	1.10354	1	1.37083	0.39	2.06165	0.00973	2.42856	2.59e-09	424.682	468.653	582.167	875.547	1031.37
Tb927.9.11100	cAMP-dependent protein kinase catalytic subunit 1	PKAC1	0.959455	1	1.3861	0.376	2.08483	0.0082	2.27442	4.61e-08	774.987	743.565	1074.21	1615.72	1762.65
Tb927.10.2390	casein kinase I, putative	CK1.3	0.91523	1	1.33934	0.413	2.97045	7.44e-06	3.33118	0	406.284	371.844	544.151	1206.85	1353.41
Tb927.11.1180	cdc2-related kinase 6, putative	CRK6	1.02546	1	1.4798	0.307	2.56695	0.000196	3.12314	7.27e-15	380.862	390.558	563.598	977.652	1189.48
Tb927.6.3120	chaperone protein DnaJ, putative	J24	0.893539	1	1.16874	0.563	4.13246	6.31e-10	4.20247	0	668.955	597.737	781.833	2764.43	2811.26
Tb927.10.14760	clathrin light chain, putative	N/A	0.944077	1	1.22371	0.479	1.76667	0.0767	2.1663	3.31e-07	1632.02	1540.76	1997.12	2883.25	3535.44
Tb927.8.7820	'Cold-shock' DNA-binding domain containing protein, putative	CSD1	0.991264	1	1.07103	0.835	2.87093	1.67e-05	5.26141	0	380.719	377.393	407.761	1093.02	2003.12
Tb927.8.8070	conserved protein	N/A	1.16264	0.92	1.15188	0.602	1.61613	0.196	2.73374	8.47e-12	559.81	650.857	644.833	904.724	1530.38
Tb927.11.6600	conserved protein, unknown function	N/A	0.960125	1	1.35339	0.402	2.35814	0.00102	2.643	4.71e-11	147.482	141.601	199.601	347.783	389.795
Tb927.8.3730	COPI associated protein, putative	N/A	0.846445	0.81	1.29679	0.429	1.94139	0.0233	2.71609	1.19e-11	144.593	122.39	187.507	280.713	392.729
Tb927.10.14890	C-terminal motor kinesin, putative	KIFC1	0.947442	1	1.50187	0.29	3.87923	4.85e-09	4.85228	0	3279.25	3106.9	4925.02	12721	15911.9
Tb927.8.6340	CYC2-like cyclin, putative	CYC10	1.04818	1	1.41596	0.347	1.71912	0.103	2.20998	1.5e-07	403.353	422.786	571.132	693.412	891.401
Tb927.6.1460	cyclin 3	CYC3	0.822121	0.605	1.22111	0.482	2.09412	0.00762	3.22961	0	584.333	480.392	713.535	1223.66	1887.17
Tb927.1.4650	cyclin-like F-box protein 2	CFB2	1.02878	1	1.42343	0.342	3.80068	8.81e-09	5.80728	0	1042.67	1072.67	1484.16	3962.85	6055.07
Tb927.7.4770	cyclophilin-type peptidyl-prolyl cis-trans isomerase, putative	PPIase	1.00564	1	1.47155	0.307	2.07799	0.00858	4.24703	0	2119.9	2131.84	3119.53	4405.13	9003.26
Tb927.6.560	cysteine peptidase C (CPC)	catB	1.07792	1	1.43189	0.335	2.39376	0.000769	2.97473	8.73e-14	1444.31	1556.85	2068.1	3457.35	4296.44
Tb927.7.2650	Cytoskeleton associated protein 51V	CAP51V	1.0452	1	1.75588	0.0672	3.02415	4.75e-06	2.59347	1.2e-10	2728.69	2852.03	4791.25	8251.97	7076.78
Tb927.11.11980	cytoskeleton-associated protein 15	CAP15	1.23446	0.505	1.82411	0.042	4.80593	4.04e-12	4.19235	0	194.363	239.933	354.538	934.095	814.837
Tb927.11.8480	DNA polymerase kappa, putative	N/A	1.13905	1	1.38057	0.383	1.45751	0.477	2.22595	1.13e-07	96.376	109.777	133.054	140.469	214.529
Tb927.11.8580	DNA polymerase kappa, putative	N/A	0.953436	1	1.17967	0.542	1.35363	0.752	2.09317	1.26e-06	233.855	222.966	275.872	316.552	489.497
Tb927.8.1460	EamA-like transporter family, putative	N/A	1.19255	0.748	1.44938	0.323	1.88474	0.0349	4.4288	0	512.055	610.653	742.161	965.09	2267.79
Tb927.11.5540	emp24/gp25L/p24 family/GOLD, putative	N/A	1.01486	1	1.481	0.307	2.20751	0.00332	2.62895	6.14e-11	492.828	500.15	729.877	1087.92	1295.62
Tb927.10.3750	Endonuclease/Exonuclease/phosphatase family, putative	N/A	0.873743	1	1.17577	0.55	1.98995	0.0162	2.28557	3.73e-08	804.795	703.184	946.251	1601.51	1839.41
Tb927.10.16200	Endonuclease-reverse transcriptase/Reverse transcriptase (RNA-dependent DNA polymerase), putative	N/A	1.18822	0.774	1.13185	0.65	1.15729	1	2.30904	2.44e-08	402.912	478.748	456.037	466.287	930.339
Tb927.2.1700	Enriched in surface-labeled proteome protein 10	ESP10	1.09152	1	1.36693	0.391	1.92724	0.0259	2.94924	1.46e-13	776.817	847.91	1061.85	1497.11	2291.02
Tb927.7.4230	Enriched in surface-labeled proteome protein 12	ESP12	0.945083	1	1.19052	0.524	1.66446	0.146	2.29799	2.96e-08	579.571	547.743	689.991	964.676	1331.85
Tb927.7.4260	Enriched in surface-labeled proteome protein 13	ESP13	0.88786	1	1.13436	0.642	2.56013	0.000204	4.16111	0	369.811	328.34	419.5	946.765	1538.82
Tb927.7.470	Enriched in surface-labeled proteome protein 14	ESP14	1.39948	0.0531	1.71818	0.0865	3.23383	8.44e-07	3.72486	0	378.202	529.289	649.82	1223.04	1408.75
Tb927.7.6570	Enriched in surface-labeled proteome protein 17	ESP17	0.927428	1	1.09647	0.749	3.70221	1.86e-08	18.6624	0	118.506	109.905	129.938	438.732	2211.6
Tb927.11.8830	Enriched in surface-labeled proteome protein 2	ESP2	0.890687	1	1.22715	0.476	1.60251	0.214	2.90018	3.66e-13	826.336	736.007	1014.04	1324.21	2396.52
Tb927.8.6730	Enriched in surface-labeled proteome protein 24	ESP24	0.846463	0.81	1.07871	0.807	1.85692	0.0426	3.82969	0	574.546	486.332	619.769	1066.89	2200.34
Tb927.5.4010	Enriched in surface-labeled proteome protein 4	ESP4	1.37314	0.082	1.78978	0.0539	2.95627	8.4e-06	2.10039	1.11e-06	200.314	275.059	358.519	592.183	420.738
Tb927.10.990	Enriched in surface-labeled proteome protein 6	ESP6	0.935944	1	1.41227	0.352	2.70327	6.56e-05	3.83854	0	296.217	277.242	418.339	800.755	1137.04
Tb927.9.11480	Enriched in surface-labeled proteome protein 9	ESP9	1.00966	1	1.32056	0.423	2.86012	1.81e-05	3.30067	0	1761.89	1778.92	2326.7	5039.22	5815.44
Tb927.1.4900	expression site-associated gene 11 (ESAG11) protein, putative	N/A	1.35654	0.105	0.97401	0.999	1.00353	1	3.1015	7.27e-15	11.539	15.653	11.239	11.58	35.789
Tb927.1.4890	expression site-associated gene 2 (ESAG2) protein, putative	N/A	1.18105	0.811	1.19154	0.523	1.08547	1	4.21534	0	10.327	12.197	12.306	11.21	43.534
Tb927.2.2020	expression site-associated gene 3 (ESAG3) protein, putative	N/A	1.55446	0.00346	1.12715	0.662	0.913039	1	2.51071	5.63e-10	134.586	209.208	151.699	122.882	337.906
Tb927.7.6860	expression site-associated gene 5 (ESAG5) protein, putative	N/A	1.00768	1	1.4567	0.316	4.48988	4.14e-11	6.60583	0	383.774	386.72	559.044	1723.1	2535.14
Tb927.1.5080	expression site-associated gene 9 (ESAG9) protein, putative	N/A	1.30358	0.217	0.879341	0.635	1.47235	0.439	3.84549	0	11.556	15.064	10.162	17.015	44.439
Tb927.8.5080	fatty-acid amide hydrolase, putative	N/A	1.15392	0.966	1.20907	0.497	2.14066	0.00542	2.80704	2.11e-12	472.339	545.042	571.092	1011.12	1325.87
Tb927.4.500	FHA domain containing protein, putative	N/A	1.11174	1	1.25696	0.453	3.44241	1.59e-07	5.66445	0	398.631	443.173	501.065	1372.25	2258.03
Tb927.11.2400	Flabarin-like protein	N/A	1.24432	0.454	1.30127	0.427	1.58373	0.241	3.65064	0	76.212	94.833	99.173	120.7	278.224
Tb927.8.5440	flagellar calcium-binding 24 kDa protein	Tb-24	0.827381	0.652	1.25345	0.455	3.42193	1.89e-07	2.39374	4.96e-09	1420.17	1175.02	1780.11	4859.73	3399.52
Tb927.8.5470	flagellar calcium-binding 24 kDa protein	Tb-17	0.817285	0.565	1.23452	0.47	3.05158	3.84e-06	2.16351	3.48e-07	1666.3	1361.84	2057.07	5084.85	3605.05
Tb927.8.5460	Flagellar calcium-binding 44 kDa protein	Tb-44	0.866321	0.965	1.39194	0.37	3.86789	5.27e-09	2.65448	3.78e-11	1999.37	1732.09	2783	7733.32	5307.28
Tb927.8.4060	Flagellum adhesion protein 2, putative	FLA2	1.0567	1	1.5244	0.261	2.81697	2.6e-05	3.69295	0	1015.79	1073.39	1548.47	2861.45	3751.26
Tb927.5.4570	Flagellum adhesion protein 3	FLA3	1.06389	1	1.3475	0.407	1.72833	0.0969	2.54839	2.79e-10	799.543	850.626	1077.39	1381.88	2037.55
Tb927.8.4110	Flagellum adhesion protein 3, putative	FLA3	1.08356	1	1.48502	0.306	2.34013	0.00117	3.08053	1.42e-14	1012.16	1096.74	1503.09	2368.59	3117.99
Tb927.9.8330	Flagellum attachment zone protein 39	FAZ39	0.954235	1	1.22333	0.48	2.42172	0.000616	2.72166	1.07e-11	548.812	523.695	671.379	1329.07	1493.68
Tb927.8.2660	Galactose oxidase, central domain containing protein, putative	N/A	0.876791	1	1.35596	0.4	2.2238	0.00294	2.50475	6.26e-10	1593.62	1397.27	2160.89	3543.9	3991.62
Tb927.10.8440	glucose transporter 1B	THT1-	0.767742	0.22	0.987634	1	2.57133	0.000189	3.08083	1.42e-14	1281.76	984.062	1265.91	3295.83	3948.89
Tb927.1.3830	glucose-6-phosphate isomerase, glycosomal	PGI	0.711295	0.0481	1.12344	0.671	3.08174	3e-06	2.01117	5.38e-06	4296.51	3056.09	4826.85	13240.7	8640.99
Tb927.10.15910	Glycerol uptake protein 1	GUP1	0.889431	1	1.19474	0.519	3.65003	2.8e-08	5.09326	0	605.081	538.178	722.914	2208.56	3081.83
Tb927.11.7380	glycerol-3-phosphate dehydrogenase (FAD-dependent), mitochondrial	G3PDH	1.26543	0.357	1.92978	0.0162	2.14833	0.00509	2.32815	1.7e-08	3132.4	3963.85	6044.84	6729.43	7292.7
Tb927.2.6000	glycosylphosphatidylinositol-specific phospholipase C	GPI-PLC	0.855398	0.88	0.997673	1	2.90448	1.25e-05	3.90348	0	649.452	555.54	647.941	1886.32	2535.12
Tb927.11.7630	Gp63-1 surface protease homolog, putative	N/A	0.798588	0.417	1.0502	0.909	1.85643	0.0427	3.4543	0	183.247	146.339	192.445	340.186	632.989
Tb927.6.510	GPEET procyclin	GPEET	1.07663	1	1.43192	0.335	1.47707	0.43	2.21051	1.49e-07	3471.47	3737.49	4970.88	5127.59	7673.7
Tb927.3.2610	GPI inositol deacylase 2	GPIdeAc2	0.844528	0.794	1.16027	0.58	2.11559	0.0065	4.27978	0	355.689	300.389	412.696	752.491	1522.27
Tb927.10.4780	GPI inositol deacylase precursor	GPIdeAc	1.05656	1	1.37807	0.385	2.86642	1.72e-05	3.46098	0	925.277	977.611	1275.09	2652.23	3202.36
Tb927.10.13860	GPI-anchor transamidase subunit 8 (GPI8)	N/A	1.17278	0.854	1.31493	0.423	2.12329	0.00616	3.61693	0	1110.32	1302.16	1459.99	2357.55	4015.97
Tb927.11.8440	haloacid dehalogenase-like hydrolase, putative	N/A	1.14926	0.992	1.49435	0.297	2.26961	0.00204	3.68609	0	268.841	308.969	401.742	610.164	990.973
Tb927.6.440	haptoglobin-hemoglobin receptor	HpHbR	1.07339	1	1.47687	0.307	2.64931	0.000103	3.40337	0	324.924	348.771	479.869	860.823	1105.84
Tb927.9.13070	Heat shock factor binding 1 domain-containing protein	HSBP1	0.957432	1	1.37912	0.385	2.00456	0.0146	2.39717	4.65e-09	654.614	626.748	902.79	1312.21	1569.22
Tb927.9.4500	heat shock protein, putative	HSP70.a	1.20239	0.686	1.52682	0.259	3.77857	1.03e-08	11.3518	0	5470.16	6577.25	8351.94	20669.4	62096.5
Tb927.2.3880	heterogeneous nuclear ribonucleoproteins F/H homologue	HNRNPH/F	0.988997	1	1.35487	0.401	2.33219	0.00125	2.23578	9.4e-08	1765.95	1746.52	2392.63	4118.53	3948.27
Tb927.1.1820	hypothetical PIN domain-containing protein	N/A	1.0049	1	1.43377	0.334	1.64508	0.164	2.10379	1.05e-06	1292	1298.33	1852.42	2125.45	2718.09
Tb927.1.3550	hypothetical protein	N/A	0.767054	0.217	1.21837	0.486	2.77229	3.79e-05	3.0965	7.27e-15	247.561	189.893	301.62	686.31	766.572
Tb927.10.13060	hypothetical protein	N/A	1.26333	0.365	1.60161	0.18	1.54411	0.3	2.79559	2.63e-12	16.538	20.892	26.487	25.536	46.232
Tb927.10.13080	hypothetical protein	N/A	1.01664	1	1.27889	0.439	1.80746	0.0591	2.7606	5.08e-12	85.784	87.211	109.708	155.051	236.814
Tb927.10.1640	hypothetical protein	N/A	0.980751	1	1.5748	0.205	3.02731	4.65e-06	3.6891	0	90.425	88.684	142.401	273.743	333.585
Tb927.10.1770	hypothetical protein	N/A	1.3215	0.171	1.47704	0.307	1.52108	0.341	2.50454	6.27e-10	98.571	130.262	145.594	149.935	246.875
Tb927.10.2400	hypothetical protein	N/A	1.13849	1	1.36197	0.396	4.13282	6.31e-10	11.8436	0	52.232	59.466	71.139	215.867	618.619
Tb927.10.40	hypothetical protein	N/A	0.901935	1	1.06924	0.841	1.12783	1	2.36874	7.89e-09	20.339	18.344	21.747	22.939	48.178
Tb927.10.4380	hypothetical protein	N/A	0.918158	1	1.40192	0.362	2.95529	8.41e-06	2.70164	1.56e-11	90.778	83.349	127.264	268.276	245.25
Tb927.10.4390	hypothetical protein	N/A	0.932525	1	1.49001	0.3	3.16842	1.47e-06	3.10078	7.27e-15	80.989	75.524	120.674	256.607	251.13
Tb927.11.11060	hypothetical protein	N/A	1.03041	1	1.17847	0.545	2.01504	0.0135	2.07202	1.83e-06	22.17	22.844	26.127	44.674	45.937
Tb927.11.11400	hypothetical protein	N/A	0.967642	1	0.732575	0.392	1.80228	0.061	2.14879	4.55e-07	22.391	21.666	16.403	40.354	48.113
Tb927.11.12130	hypothetical protein	N/A	0.929693	1	0.846101	0.537	1.89324	0.0332	4.55668	0	150.91	140.3	127.685	285.708	687.647
Tb927.11.12140	hypothetical protein	N/A	0.689912	0.0231	0.87554	0.624	1.7961	0.0634	4.47492	0	109.675	75.666	96.025	196.988	490.789
Tb927.11.3760	hypothetical protein	N/A	0.839374	0.755	1.1808	0.54	1.75741	0.0801	2.46166	1.4e-09	580.172	486.981	685.068	1019.6	1428.18
Tb927.11.7990	hypothetical protein	N/A	1.1893	0.767	1.45764	0.315	1.93856	0.0238	2.89208	4.17e-13	11.443	13.609	16.679	22.182	33.093
Tb927.11.8340	hypothetical protein	N/A	0.942036	1	1.36634	0.392	4.47899	4.44e-11	5.25007	0	127.572	120.177	174.307	571.394	669.763
Tb927.2.2490	hypothetical protein	N/A	1.06905	1	1.12197	0.675	1.24722	1	2.05999	2.27e-06	637.372	681.38	715.112	794.946	1312.98
Tb927.2.3340	hypothetical protein	N/A	1.24745	0.437	1.31065	0.423	1.13778	1	2.13675	5.67e-07	17.019	21.23	22.305	19.363	36.365
Tb927.2.960	hypothetical protein	N/A	1.34046	0.133	1.29873	0.428	2.5033	0.000319	3.10298	7.27e-15	11.395	15.274	14.799	28.525	35.358
Tb927.3.1640	hypothetical protein	N/A	0.927002	1	1.22236	0.481	1.91029	0.0294	2.54231	3.12e-10	149.275	138.378	182.469	285.159	379.504
Tb927.3.1650	hypothetical protein	N/A	0.99425	1	1.33008	0.418	2.22033	0.00299	2.85616	8.24e-13	99.549	98.977	132.409	221.032	284.329
Tb927.3.3600	hypothetical protein	N/A	1.20576	0.669	1.4658	0.308	2.14128	0.0054	2.52153	4.6e-10	480.795	579.725	704.748	1029.52	1212.34
Tb927.3.4180	hypothetical protein	N/A	0.771243	0.238	1.03995	0.947	4.25621	2.54e-10	5.38654	0	454.951	350.878	473.128	1936.37	2450.61
Tb927.3.4830	hypothetical protein	N/A	0.888497	1	1.12749	0.662	3.34496	3.46e-07	5.87153	0	221.352	196.67	249.571	740.414	1299.67
Tb927.3.5670	hypothetical protein	N/A	1.73305	8.37e-05	2.45801	9.72e-05	2.22141	0.00297	3.21204	0	14.914	25.846	36.658	33.129	47.903
Tb927.3.5740	hypothetical protein	N/A	0.847082	0.814	0.913019	0.753	1.68342	0.129	2.23956	8.77e-08	108.336	91.77	98.913	182.376	242.626
Tb927.3.5780	hypothetical protein	N/A	1.91201	1.1e-06	1.39255	0.37	1.13582	1	2.17764	2.69e-07	31.163	59.583	43.395	35.395	67.861
Tb927.3.600	hypothetical protein	N/A	1.30688	0.207	1.35862	0.399	5.98211	0	16.3387	0	82.565	107.903	112.175	493.916	1349.02
Tb927.4.1230	hypothetical protein	N/A	1.04186	1	1.37116	0.389	5.2812	1.06e-13	11.7915	0	294.919	307.264	404.38	1557.53	3477.54
Tb927.4.140	hypothetical protein	N/A	0.89307	1	1.0815	0.798	1.19111	1	2.09676	1.18e-06	65.853	58.812	71.22	78.438	138.079
Tb927.4.170	hypothetical protein	N/A	0.796002	0.396	1.11071	0.707	2.02408	0.0126	2.71128	1.3e-11	93.681	74.57	104.053	189.618	253.996
Tb927.4.4780	hypothetical protein	N/A	0.959747	1	1.40628	0.359	1.41152	0.588	2.0893	1.34e-06	150.25	144.202	211.293	212.08	313.916
Tb927.4.4900	hypothetical protein	N/A	0.87097	0.999	1.28477	0.436	2.10274	0.00714	2.30445	2.65e-08	583.881	508.543	750.154	1227.75	1345.53
Tb927.5.1440	hypothetical protein	N/A	1.07668	1	1.0195	1	1.68673	0.126	3.90191	0	9.116	9.815	9.293	15.376	35.569
Tb927.5.2000	hypothetical protein	N/A	1.10591	1	1.19107	0.524	2.34021	0.00117	3.82937	0	1359.52	1503.51	1619.29	3181.57	5206.11
Tb927.5.293b	hypothetical protein	N/A	1.2483	0.433	1.56625	0.211	2.25226	0.00231	4.27435	0	59.55	74.337	93.271	134.123	254.539
Tb927.6.110	hypothetical protein	N/A	0.932706	1	1.24076	0.465	1.34721	0.77	2.35044	1.12e-08	52.119	48.611	64.667	70.214	122.501
Tb927.6.1300	hypothetical protein	N/A	1.12325	1	1.89517	0.0229	2.09634	0.00751	3.12846	7.27e-15	11.39	12.793	21.585	23.877	35.632
Tb927.6.810	hypothetical protein	N/A	1.15111	0.981	1.57663	0.204	1.66922	0.142	2.54335	3.07e-10	18.726	21.556	29.524	31.258	47.627
Tb927.7.6030	hypothetical protein	N/A	0.825069	0.633	1.26585	0.446	2.3707	0.000925	2.12817	6.64e-07	16.92	13.96	21.418	40.112	36.009
Tb927.7.6580	hypothetical protein	N/A	1.0373	1	1.22579	0.477	1.72929	0.0962	3.37773	0	1321.79	1371.09	1620.24	2285.75	4464.64
Tb927.7.7510	hypothetical protein	N/A	1.0954	1	1.45319	0.32	3.69479	1.94e-08	7.0788	0	661.798	724.932	961.717	2445.2	4684.74
Tb927.8.5910	hypothetical protein	N/A	1.03175	1	1.41875	0.345	3.37523	2.79e-07	3.76424	0	255.522	263.635	362.522	862.445	961.846
Tb927.8.930	hypothetical protein	N/A	0.955682	1	1.09339	0.758	1.59281	0.227	2.23896	8.85e-08	953.138	910.897	1042.15	1518.17	2134.04
Tb927.8.950	hypothetical protein	N/A	0.930866	1	1.05478	0.892	1.61083	0.203	2.26106	5.88e-08	1001.02	931.815	1055.86	1612.47	2263.36
Tb927.8.970	hypothetical protein	N/A	0.954299	1	1.1399	0.628	2.2722	0.002	2.75991	5.14e-12	858.809	819.561	978.954	1951.39	2370.24
Tb927.9.10650	hypothetical protein	N/A	0.83464	0.712	1.04989	0.91	6.83486	0	16.9938	0	93.038	77.654	97.68	635.905	1581.08
Tb927.9.15850	hypothetical protein	N/A	0.908859	1	1.21932	0.485	2.9237	1.07e-05	3.91097	0	127.472	115.854	155.428	372.688	498.537
Tb927.9.15870	hypothetical protein	N/A	0.827335	0.652	1.30246	0.427	2.32715	0.00129	3.47766	0	888.503	735.09	1157.24	2067.68	3089.91
Tb927.9.2210	hypothetical protein	N/A	1.17475	0.842	1.69679	0.0999	2.0954	0.00755	2.6049	9.68e-11	187.325	220.061	317.851	392.521	487.964
Tb927.9.7500	hypothetical protein	N/A	0.989971	1	1.28405	0.436	1.77618	0.0719	2.06699	2e-06	597.818	591.822	767.626	1061.83	1235.68
Tb927.9.8320	hypothetical protein	N/A	0.818755	0.575	1.23376	0.471	2.11931	0.00634	2.57061	1.83e-10	311.132	254.741	383.863	659.385	799.799
Tb927.1.3750	hypothetical protein, conserved	N/A	0.968091	1	1.93681	0.0152	2.73057	5.27e-05	1.83546	0.00011	34.845	33.733	67.487	95.146	63.956
Tb927.10.12820	hypothetical protein, conserved	N/A	0.987631	1	1.83372	0.0391	9.20793	0	8.46038	0	706.913	698.169	1296.28	6509.2	5980.75
Tb927.10.13070	hypothetical protein, conserved	N/A	1.05216	1	1.5675	0.211	2.45449	0.000471	2.88633	4.67e-13	877.978	923.774	1376.23	2154.99	2534.13
Tb927.10.13790	hypothetical protein, conserved	N/A	1.05652	1	1.44526	0.327	1.83152	0.0503	2.47267	1.15e-09	2280.85	2409.76	3296.42	4177.43	5639.79
Tb927.10.14900	hypothetical protein, conserved	N/A	0.813242	0.529	1.15867	0.584	2.21201	0.00321	2.36192	8.97e-09	547.308	445.094	634.152	1210.65	1292.7
Tb927.10.1650	hypothetical protein, conserved	N/A	1.13731	1	1.56708	0.211	2.74921	4.55e-05	3.33861	0	126.683	144.078	198.522	348.278	422.945
Tb927.10.2280	hypothetical protein, conserved	N/A	1.20633	0.667	1.35092	0.405	2.39967	0.000738	2.85769	8.02e-13	470.806	567.949	636.019	1129.78	1345.42
Tb927.10.2300	hypothetical protein, conserved	N/A	1.0932	1	1.40668	0.358	2.15731	0.0048	2.67219	2.71e-11	323.239	353.364	454.693	697.327	863.758
Tb927.10.2330	hypothetical protein, conserved	N/A	0.940554	1	1.31703	0.423	2.4646	0.000431	2.95765	1.2e-13	938.358	882.577	1235.84	2312.67	2775.34
Tb927.10.3360	hypothetical protein, conserved	N/A	0.973351	1	1.27225	0.443	2.57751	0.000179	2.49952	6.88e-10	701.533	682.837	892.528	1808.21	1753.5
Tb927.10.4400	hypothetical protein, conserved	N/A	0.866497	0.966	1.1752	0.55	2.08597	0.00814	2.19733	1.88e-07	174.119	150.873	204.625	363.206	382.597
Tb927.10.7300	hypothetical protein, conserved	N/A	0.927245	1	1.28973	0.433	1.84561	0.0459	2.30743	2.51e-08	545.81	506.1	703.947	1007.35	1259.42
Tb927.10.7860	hypothetical protein, conserved	N/A	0.991944	1	1.25216	0.456	1.35956	0.735	2.10217	1.07e-06	1381.22	1370.1	1729.51	1877.85	2903.57
Tb927.11.10470	hypothetical protein, conserved	N/A	0.848922	0.825	1.33733	0.415	2.50995	0.000303	2.53235	3.76e-10	912.533	774.669	1220.36	2290.41	2310.85
Tb927.11.1230	hypothetical protein, conserved	N/A	0.946697	1	1.44374	0.327	7.33178	0	11.1137	0	235.192	222.656	339.556	1724.38	2613.85
Tb927.11.13550	hypothetical protein, conserved	N/A	1.00512	1	1.46218	0.312	2.68948	7.31e-05	2.44909	1.77e-09	508.648	511.25	743.732	1368	1245.72
Tb927.11.13630	hypothetical protein, conserved	N/A	1.1503	0.985	1.52754	0.259	2.72127	5.71e-05	2.61724	7.65e-11	182.339	209.746	278.531	496.194	477.226
Tb927.11.14540	hypothetical protein, conserved	N/A	0.962278	1	1.29797	0.428	3.03586	4.36e-06	3.74622	0	356.844	343.383	463.172	1083.33	1336.81
Tb927.11.15870	hypothetical protein, conserved	N/A	1.07494	1	1.22563	0.477	2.08106	0.00841	2.55345	2.54e-10	865.967	930.866	1061.36	1802.13	2211.21
Tb927.11.2460	hypothetical protein, conserved	N/A	1.07045	1	1.43924	0.329	1.99742	0.0154	2.22508	1.14e-07	181.367	194.144	261.03	362.267	403.557
Tb927.11.490	hypothetical protein, conserved	N/A	0.897978	1	1.07174	0.833	1.52899	0.327	2.22605	1.13e-07	319.752	287.13	342.692	488.896	711.784
Tb927.11.6240	hypothetical protein, conserved	N/A	1.02145	1	1.65008	0.137	3.935	3.18e-09	3.88293	0	686.849	701.584	1133.35	2702.75	2666.99
Tb927.11.7550	hypothetical protein, conserved	N/A	1.14173	1	1.31471	0.423	3.35269	3.26e-07	5.16575	0	409.019	466.988	537.742	1371.32	2112.89
Tb927.11.8330	hypothetical protein, conserved	N/A	0.925968	1	1.34657	0.408	4.95605	1.28e-12	5.73864	0	495.624	458.932	667.392	2456.34	2844.2
Tb927.2.1470	hypothetical protein, conserved	N/A	0.829815	0.673	1.7444	0.0738	2.58344	0.000171	1.86555	6.62e-05	21.687	17.996	37.831	56.027	40.458
Tb927.3.3430	hypothetical protein, conserved	N/A	0.942089	1	2.0707	0.00453	2.41717	0.00064	2.27205	4.81e-08	12.879	12.133	26.668	31.13	29.261
Tb927.4.2210	hypothetical protein, conserved	N/A	0.909117	1	1.09735	0.746	1.8575	0.0425	2.18323	2.43e-07	765.408	695.845	839.918	1421.74	1671.06
Tb927.4.3400	hypothetical protein, conserved	N/A	1.18338	0.798	1.49763	0.294	2.609	0.00014	3.04665	2.1e-14	871.268	1031.04	1304.84	2273.14	2654.45
Tb927.4.4580	hypothetical protein, conserved	N/A	1.06291	1	1.34435	0.41	2.55067	0.000217	5.32705	0	1273.56	1353.68	1712.12	3248.44	6784.34
Tb927.4.710	hypothetical protein, conserved	N/A	1.04161	1	1.05851	0.879	1.42137	0.562	2.36098	9.12e-09	301.738	314.292	319.393	428.882	712.397
Tb927.5.170	hypothetical protein, conserved	N/A	0.859698	0.92	0.886613	0.661	1.62858	0.181	2.26766	5.22e-08	208.321	179.093	184.7	339.267	472.401
Tb927.5.1990	hypothetical protein, conserved	N/A	0.940789	1	1.25498	0.455	2.94345	9.3e-06	4.6278	0	819.612	771.082	1028.6	2412.49	3793
Tb927.5.2480	hypothetical protein, conserved	N/A	0.900451	1	0.957754	0.933	1.30849	0.875	2.16513	3.38e-07	430.775	387.892	412.577	563.664	932.685
Tb927.5.3660	hypothetical protein, conserved	N/A	0.928777	1	1.43553	0.332	3.91227	3.76e-09	4.50192	0	366.959	340.823	526.782	1435.64	1652.02
Tb927.6.3410	hypothetical protein, conserved	N/A	0.964194	1	1.43263	0.335	2.55003	0.000218	3.42834	0	186.854	180.164	267.694	476.484	640.601
Tb927.6.350	hypothetical protein, conserved	N/A	0.936759	1	1.28709	0.434	2.1188	0.00635	2.77658	3.75e-12	126.312	118.324	162.575	267.63	350.715
Tb927.7.2090	hypothetical protein, conserved	N/A	1.00728	1	1.4317	0.335	3.22226	9.21e-07	3.52891	0	147.649	148.724	211.388	475.764	521.041
Tb927.7.380	hypothetical protein, conserved	N/A	1.24853	0.432	1.55218	0.228	2.41381	0.000657	2.31245	2.29e-08	165.185	206.239	256.398	398.727	381.982
Tb927.7.3870	hypothetical protein, conserved	N/A	1.14175	1	1.31981	0.423	2.12346	0.00616	3.28242	0	585.729	668.757	773.048	1243.77	1922.61
Tb927.7.440	hypothetical protein, conserved	N/A	1.16165	0.928	1.4989	0.292	2.61225	0.000136	2.34067	1.34e-08	140.844	163.611	211.111	367.92	329.669
Tb927.7.4920	hypothetical protein, conserved	N/A	1.06928	1	1.42567	0.339	2.07286	0.00892	2.24242	8.32e-08	2677.46	2862.95	3817.18	5550.02	6003.99
Tb927.7.5830	hypothetical protein, conserved	N/A	1.05105	1	1.43838	0.329	1.90421	0.0308	2.78507	3.18e-12	356.828	375.043	513.255	679.474	993.792
Tb927.7.6420	hypothetical protein, conserved	N/A	1.02823	1	1.22127	0.482	1.66058	0.15	2.21368	1.41e-07	1811.6	1862.75	2212.45	3008.31	4010.3
Tb927.7.6490	hypothetical protein, conserved	N/A	1.01019	1	1.54074	0.244	7.95069	0	28.5444	0	171.23	172.975	263.821	1361.4	4887.65
Tb927.7.6550	hypothetical protein, conserved	N/A	1.01143	1	1.05632	0.886	1.28025	0.944	2.34401	1.26e-08	181.143	183.212	191.345	231.907	424.601
Tb927.7.6560	hypothetical protein, conserved	N/A	1.04706	1	1.21571	0.488	1.72114	0.102	2.99965	5.44e-14	306.892	321.334	373.093	528.204	920.57
Tb927.7.6590	hypothetical protein, conserved	N/A	1.05074	1	1.22475	0.478	1.83714	0.0483	3.45928	0	1204.55	1265.66	1475.27	2212.92	4166.87
Tb927.7.6870	hypothetical protein, conserved	N/A	0.981265	1	1.77405	0.0599	2.55462	0.00021	1.86689	6.49e-05	44.731	43.893	79.354	114.27	83.507
Tb927.7.6880	hypothetical protein, conserved	N/A	1.3233	0.167	2.17621	0.00167	2.38324	0.000837	1.52651	0.0121	103.099	136.43	224.365	245.709	157.382
Tb927.7.810	hypothetical protein, conserved	N/A	0.912211	1	1.17804	0.546	1.35639	0.742	2.07323	1.79e-06	1238.16	1129.47	1458.61	1679.44	2567
Tb927.8.2970	hypothetical protein, conserved	N/A	1.04398	1	1.45993	0.313	2.64719	0.000104	1.9463	1.68e-05	1196.95	1249.59	1747.46	3168.55	2329.62
Tb927.8.3390	hypothetical protein, conserved	N/A	0.959657	1	1.22768	0.476	1.71884	0.104	2.13389	5.98e-07	183.938	176.518	225.818	316.161	392.504
Tb927.8.4200	hypothetical protein, conserved	N/A	0.954554	1	1.16996	0.561	1.83255	0.0499	2.7342	8.42e-12	140.439	134.057	164.308	257.362	383.988
Tb927.8.4340	hypothetical protein, conserved	N/A	1.03798	1	1.32352	0.423	3.81407	8.04e-09	6.51228	0	168.862	175.276	223.492	644.052	1099.68
Tb927.8.4520	hypothetical protein, conserved	N/A	0.926612	1	1.29588	0.429	1.98008	0.0174	3.06896	1.42e-14	460.857	427.036	597.214	912.534	1414.35
Tb927.8.5270	hypothetical protein, conserved	N/A	0.799581	0.422	0.897139	0.695	1.28605	0.931	2.08942	1.34e-06	440.175	351.955	394.898	566.087	919.709
Tb927.8.670	hypothetical protein, conserved	N/A	0.923235	1	1.42437	0.341	2.39951	0.000738	2.53491	3.58e-10	373.718	345.029	532.312	896.739	947.343
Tb927.8.6710	hypothetical protein, conserved	N/A	0.90777	1	1.13084	0.653	1.80477	0.0602	3.40426	0	709.723	644.265	802.586	1280.88	2416.08
Tb927.8.6720	hypothetical protein, conserved	N/A	0.827635	0.654	1.04283	0.938	1.71131	0.109	4.13117	0	620.786	513.784	647.376	1062.36	2564.58
Tb927.8.7720	hypothetical protein, conserved	N/A	1.17891	0.821	1.60308	0.179	4.58817	1.97e-11	4.92322	0	264.343	311.638	423.763	1212.85	1301.42
Tb927.8.7750	hypothetical protein, conserved	N/A	1.05768	1	1.40696	0.358	1.81792	0.0553	2.45973	1.45e-09	1480.97	1566.39	2083.66	2692.3	3642.8
Tb927.8.7760	hypothetical protein, conserved	N/A	0.981722	1	1.27756	0.439	2.02613	0.0124	3.55266	0	894.934	878.577	1143.34	1813.25	3179.4
Tb927.8.8000	hypothetical protein, conserved	N/A	0.907966	1	1.22917	0.475	1.92331	0.0266	2.09602	1.2e-06	1013.18	919.936	1245.37	1948.66	2123.65
Tb927.9.2290	hypothetical protein, conserved	N/A	0.983395	1	1.32818	0.421	2.26026	0.00218	3.23547	0	540.717	531.739	718.169	1222.16	1749.47
Tb927.9.2400	hypothetical protein, conserved	N/A	1.08238	1	1.471	0.307	2.12197	0.0062	2.76081	5.07e-12	328.502	355.564	483.228	697.073	906.933
Tb927.9.7520	hypothetical protein, conserved	N/A	0.999109	1	1.26797	0.445	1.84894	0.0449	2.12473	7.08e-07	2077.03	2075.18	2633.61	3840.3	4413.12
Tb927.9.770	hypothetical protein, conserved	N/A	0.922575	1	0.628985	0.191	1.24353	1	2.18267	2.46e-07	41.704	38.475	26.231	51.86	91.026
Tb927.8.6450	inhibitor of cysteine peptidase	ICP	0.781655	0.299	1.03744	0.957	1.89939	0.0316	2.41349	3.42e-09	2563.99	2004.15	2659.97	4870.01	6188.15
Tb927.10.9450	invariant surface glycoprotein, putative	N/A	1.55301	0.00356	1.31396	0.423	1.76038	0.0785	2.7422	7.21e-12	113.322	175.99	148.901	199.489	310.752
Tb927.5.309b	invariant surface glycoprotein, putative	N/A	0.813216	0.529	1.41145	0.352	7.11806	0	8.78158	0	407.2	331.142	574.743	2898.48	3575.86
Tb927.7.4650	J Biosynthesis Protein 2	JBP2	0.973721	1	1.35517	0.401	2.05541	0.0101	2.3757	6.9e-09	1049.34	1021.76	1422.03	2156.82	2492.91
Tb927.11.13640	J-binding protein	JBP1	1.01692	1	1.37783	0.385	2.63959	0.000108	2.41283	3.46e-09	1039.64	1057.24	1432.45	2744.23	2508.47
Tb927.6.4390	kinesin, putative	KHC1	0.942923	1	1.25402	0.455	1.85977	0.0418	2.22349	1.17e-07	2934.5	2767.01	3679.92	5457.5	6524.83
Tb927.10.10670	kinetoplastid-specific dual specificity phosphatase, putative	N/A	0.904538	1	1.22091	0.483	2.48713	0.000364	2.24214	8.35e-08	441.895	399.711	539.516	1099.05	990.789
Tb927.10.3620	Laminin-like protein, putative	N/A	1.01234	1	1.36026	0.398	3.46489	1.34e-07	3.09177	7.27e-15	1267.95	1283.59	1724.74	4393.31	3920.21
Tb927.3.580	leucine-rich repeat protein (LRRP), putative	N/A	1.37172	0.0838	1.20106	0.51	1.01437	1	3.46795	0	47.673	65.394	57.258	48.358	165.328
Tb927.10.11910	major facilitator superfamily, putative	N/A	1.06455	1	1.43763	0.33	1.90372	0.0308	2.4185	3.11e-09	915.583	974.688	1316.27	1743.02	2214.33
Tb927.10.7140	membrane-bound acid phosphatase 2	MBAP2	0.972371	1	1.26987	0.444	3.7954	9.11e-09	7.58247	0	1254.65	1219.98	1593.24	4761.9	9513.33
Tb927.11.3220	metacaspase	mca1	0.919815	1	1.38903	0.373	2.30587	0.00152	2.96474	1.08e-13	228.284	209.979	317.094	526.393	676.802
Tb927.10.2440	Metacaspase-4	MCA4	1.20254	0.686	1.61195	0.169	1.79603	0.0634	2.4423	2.01e-09	498.725	599.735	803.918	895.723	1218.04
Tb927.11.8170	Mitogen-activated protein kinase 8, putative	MPK8	0.948211	1	1.40342	0.362	2.28522	0.00181	2.45365	1.63e-09	1014.23	961.702	1423.39	2317.73	2488.56
Tb927.11.7410	MSP-A, putative	N/A	1.04276	1	1.33517	0.416	1.5892	0.233	2.18342	2.43e-07	1404.12	1464.16	1874.74	2231.43	3065.79
Tb927.10.2410	MSP-C, putative	MSP-C	1.09866	1	1.43518	0.333	4.10183	8.03e-10	11.1526	0	520.165	571.482	746.527	2133.63	5801.17
Tb927.7.6600	Nonvariant coat protein SGM1.7	SGM1.7	0.839861	0.761	1.08439	0.787	2.58478	0.00017	6.32886	0	427.485	359.028	463.561	1104.96	2705.49
Tb927.10.3220	nucleolus protein, putative	N/A	0.841538	0.774	1.35815	0.399	5.5655	0	4.50014	0	248.717	209.305	337.794	1384.23	1119.26
Tb927.4.4020	Ornithine/histidine transporter AAT2-4	AAT2-4	1.2641	0.362	1.54176	0.242	1.7216	0.102	2.58246	1.47e-10	746.705	943.908	1151.24	1285.53	1928.33
Tb927.8.5050	OTU-like cysteine protease, putative	N/A	0.87307	1	1.10596	0.721	2.08195	0.00836	2.62037	7.21e-11	859.911	750.762	951.031	1790.29	2253.29
Tb927.10.13700	phosphatidic acid phosphatase alpha, putative	N/A	1.10376	1	1.20296	0.507	2.35698	0.00103	2.63903	5.08e-11	177.366	195.77	213.365	418.05	468.075
Tb927.8.480	phosphatidic acid phosphatase protein, putative	N/A	0.859539	0.92	1.43277	0.335	2.84717	2e-05	7.49372	0	171.216	147.167	245.314	487.483	1283.05
Tb927.10.13400	Phosphatidic acid phostphatase, putative	N/A	0.894655	1	1.06428	0.858	2.15754	0.0048	2.4923	7.89e-10	613.904	549.232	653.363	1324.52	1530.04
Tb927.10.530	Plasma-membrane choline transporter, putative	ESP22	1.18223	0.806	1.22885	0.475	2.13472	0.00567	3.16709	0	483.705	571.85	594.402	1032.57	1531.94
Tb927.10.6720	Plasma-membrane choline transporter, putative	N/A	1.08517	1	1.35501	0.401	2.10698	0.00692	3.64251	0	978.383	1061.71	1325.71	2061.44	3563.77
Tb927.8.4890	pol-associated gene 1	N/A	1.36617	0.0913	1.66876	0.122	5.52364	0	12.8607	0	1212.8	1656.9	2023.88	6699.09	15597.5
Tb927.10.3800	predicted RING finger protein	N/A	0.97999	1	1.25295	0.455	2.76799	3.92e-05	3.71225	0	934.509	915.81	1170.9	2586.71	3469.13
Tb927.10.5690	procyclin-associated gene 2 (PAG2) protein, putative	N/A	1.93244	6.57e-07	1.43769	0.33	0.874244	1	2.15423	4.12e-07	48.815	94.331	70.18	42.676	105.158
Tb927.10.10210	procyclin-associated gene 4 (PAG4) protein	PAG4	1.36102	0.0976	1.32702	0.421	1.25158	1	2.06162	2.2e-06	455.993	620.613	605.112	570.709	940.082
Tb927.8.1650	Protein Associated with Differentiation, putative	N/A	0.758286	0.177	1.26012	0.45	3.31745	4.26e-07	2.50953	5.75e-10	597.799	453.303	753.3	1983.17	1500.19
Tb927.4.2450	protein disulfide isomerase 1	PDI-1	1.12355	1	1.5195	0.268	1.80303	0.0607	2.81683	1.74e-12	2730.4	3067.75	4148.83	4922.99	7691.07
Tb927.10.8230	protein disulfide isomerase 2	PDI2	1.40967	0.0457	2.05783	0.0051	2.69187	7.19e-05	2.39733	4.65e-09	7408.54	10443.6	15245.5	19942.8	17760.7
Tb927.7.5790	protein disulfide isomerase, putative	N/A	1.12571	1	1.62563	0.158	2.64342	0.000106	2.53613	3.51e-10	1684.84	1896.64	2738.94	4453.76	4272.99
Tb927.8.1130	protein phosphatase with EF-Hand domains, putative	N/A	0.77598	0.265	1.07985	0.803	4.18302	4.32e-10	2.92305	2.36e-13	1691.35	1312.45	1826.4	7074.95	4943.91
Tb927.11.10810	pumillio/PUF RNA binding protein 11	PUF11	0.913178	1	1.25873	0.451	5.02983	7.58e-13	8.18049	0	584.176	533.457	735.319	2938.3	4778.85
Tb927.3.3060	Purine-Responsive Element Binding Protein 2	PuREBP2	0.921891	1	1.17238	0.556	1.55417	0.282	2.09493	1.22e-06	1142.93	1053.66	1339.95	1776.3	2394.36
Tb927.10.14140	pyruvate kinase 1	PYK1	0.939246	1	1.45611	0.317	2.79303	3.18e-05	2.18641	2.3e-07	10343.2	9714.81	15060.8	28888.8	22614.4
Tb927.6.190	receptor-type adenylate cyclase GRESAG 4, putative	N/A	1.14457	1	1.49875	0.292	2.36594	0.000959	2.9803	8.08e-14	979.218	1120.79	1467.6	2316.77	2918.37
Tb927.7.7520	receptor-type adenylate cyclase GRESAG 4, putative	N/A	1.13938	1	1.41373	0.351	1.84979	0.0446	2.65748	3.58e-11	5963.45	6794.61	8430.7	11031.1	15847.8
Tb927.7.7530	receptor-type adenylate cyclase GRESAG 4, putative	N/A	1.13648	1	1.37129	0.389	1.86016	0.0417	2.6942	1.78e-11	6467.58	7350.24	8868.94	12030.8	17424.9
Tb927.8.7860	receptor-type adenylate cyclase GRESAG 4, putative	N/A	1.05698	1	1.18914	0.526	2.03529	0.0116	2.875	5.8e-13	570.393	602.896	678.277	1160.92	1639.88
Tb927.8.7870	receptor-type adenylate cyclase GRESAG 4, putative	N/A	1.01208	1	1.22404	0.479	2.07684	0.00865	2.94979	1.46e-13	688.007	696.317	842.148	1428.88	2029.47
Tb927.8.7890	receptor-type adenylate cyclase GRESAG 4, putative	N/A	1.01687	1	1.12052	0.679	1.60959	0.204	2.35561	1.01e-08	514.274	522.949	576.255	827.769	1211.43
Tb927.8.7900	receptor-type adenylate cyclase GRESAG 4, putative	N/A	1.00319	1	1.23664	0.468	1.83956	0.0477	2.42281	2.88e-09	517.092	518.744	639.459	951.221	1252.82
Tb927.8.7920	receptor-type adenylate cyclase GRESAG 4, putative	N/A	1.01744	1	1.1681	0.564	1.55802	0.278	2.11897	7.87e-07	624.793	635.693	729.822	973.439	1323.92
Tb927.8.7930	receptor-type adenylate cyclase GRESAG 4, putative	N/A	0.977225	1	1.14034	0.628	1.58508	0.239	2.18065	2.55e-07	645.943	631.231	736.596	1023.87	1408.58
Tb927.8.8360	receptor-type adenylate cyclase GRESAG 4, putative	N/A	1.10062	1	1.42414	0.341	2.70307	6.56e-05	4.1041	0	151.363	166.593	215.562	409.143	621.206
Tb927.11.14070	Repressor of differentiation kinase 1	RDK1	0.815773	0.551	1.06026	0.872	2.06047	0.00979	2.15626	3.98e-07	350.295	285.762	371.404	721.774	755.328
Tb927.4.5310	Repressor of differentiation kinase 2	RDK2	1.00197	1	1.44993	0.323	3.35947	3.17e-07	3.24444	0	818.314	819.924	1186.49	2749.1	2654.97
Tb927.4.260	retrotransposon hot spot protein 3 (RHS3), putative	N/A	1.07533	1	1.22297	0.48	1.08314	1	2.19033	2.14e-07	72.749	78.23	88.97	78.797	159.344
Tb927.5.470	riboflavin transporter	RibJ	0.980902	1	0.884986	0.655	2.16272	0.00462	3.39989	0	3922.48	3847.57	3471.34	8483.23	13336
Tb927.11.3720	Ring finger domain containing protein, putative	N/A	0.879646	1	1.14746	0.612	2.00402	0.0146	2.47232	1.15e-09	1372.57	1207.37	1574.96	2750.65	3393.42
Tb927.11.4860	Ring finger domain containing protein, putative	N/A	1.18609	0.791	1.66232	0.126	2.06773	0.00928	3.01947	4.11e-14	812.465	963.659	1350.58	1679.96	2453.22
Tb927.10.12100	RNA-binding protein 7B	RBP7B	0.751651	0.152	1.18816	0.527	1.54346	0.301	2.43193	2.43e-09	101.721	76.459	120.862	157.003	247.379
Tb927.8.2780	RNA-binding protein RBP10, putative	RBP10	0.904716	1	1.27616	0.44	2.60583	0.000142	3.02239	3.45e-14	492.26	445.356	628.203	1282.75	1487.8
Tb927.3.2930	RNA-binding protein RBP6, putative	RBP6	0.847216	0.815	1.33216	0.417	2.92499	1.07e-05	2.76233	4.94e-12	386.554	327.494	514.953	1130.67	1067.79
Tb927.11.12120	RNA-binding protein, putative	RBP9	0.895011	1	0.9657	0.965	2.33736	0.00119	5.72681	0	177.125	158.529	171.049	414.004	1014.36
Tb927.7.360	Salivary gland epimastigote 1	SGE1	1.1299	1	1.42804	0.338	2.19024	0.00379	2.21094	1.48e-07	323.982	366.069	462.661	709.6	716.307
Tb927.10.14910	Sarcalumenin, putative	N/A	1.03757	1	1.30164	0.427	1.84267	0.0467	2.78744	3.07e-12	1300.58	1349.44	1692.88	2396.54	3625.29
Tb927.4.2380	sarcoplasmic reticulum glycoprotein, putative	N/A	1.05103	1	1.40321	0.362	2.16623	0.0045	3.48274	0	669.738	703.915	939.782	1450.81	2332.52
Tb927.1.3850	Sec61beta family, putative	N/A	1.15067	0.984	1.67658	0.116	1.8869	0.0346	2.29016	3.43e-08	528.721	608.384	886.443	997.644	1210.86
Tb927.10.1030	serine peptidase, Clan SC, Family S10	CBP1	1.06859	1	1.37558	0.387	2.28264	0.00185	4.81782	0	2275.05	2431.1	3129.51	5193.12	10960.8
Tb927.2.2120	Serine/threonine-protein kinase NEK22, putative	NEK22	0.990941	1	1.29642	0.429	1.73876	0.0903	2.60562	9.57e-11	1092.21	1082.32	1415.97	1899.1	2845.9
Tb927.9.15930	small GTPase, putative	RAB1B	1.39986	0.0529	1.6737	0.119	1.48249	0.417	2.18003	2.57e-07	237.254	332.121	397.091	351.726	517.219
Tb927.8.8140	small GTP-binding rab protein, putative	N/A	0.890052	1	1.29284	0.431	1.86634	0.04	2.29342	3.23e-08	963.107	857.215	1245.14	1797.48	2208.81
Tb927.1.2150	Small kinetoplastid calpain-related protein 1-4	SKCRP1-4	0.760001	0.184	1.32291	0.423	3.14865	1.72e-06	2.49065	8.14e-10	149.903	113.926	198.307	471.992	373.356
Tb927.1.2160	Small kinetoplastid calpain-related protein 1-5	SKCRP1-5	0.86869	0.981	1.41689	0.347	3.04438	4.07e-06	2.48352	9.26e-10	418.871	363.869	593.495	1275.2	1040.28
Tb927.4.4740	Sphingosine N-acyltransferase, putative	DHCS	1.18313	0.8	1.87151	0.0272	2.48618	0.000366	1.88503	4.8e-05	753.202	891.135	1409.63	1872.6	1419.81
Tb927.11.6390	START domain containing protein, putative	N/A	1.12303	1	1.50403	0.287	2.16017	0.0047	2.48579	8.91e-10	1266.32	1422.11	1904.58	2735.45	3147.8
Tb927.11.2040	STE/STE11 serine/threonine-protein kinase, putative	N/A	0.899816	1	1.1145	0.695	1.96461	0.0194	2.59643	1.14e-10	696.498	626.72	776.244	1368.34	1808.41
Tb927.8.1780	STE/STE7 protein kinase, putative	N/A	0.848365	0.821	1.08138	0.798	1.96714	0.0191	2.17483	2.84e-07	2013.67	1708.33	2177.54	3961.16	4379.38
Tb927.10.8800	SUMO-interacting motif-containing protein	N/A	1.09077	1	1.55872	0.22	2.3973	0.00075	2.49608	7.34e-10	759.13	828.036	1183.27	1819.86	1894.85
Tb927.3.1660	SUMO-interacting motif-containing protein	N/A	0.891862	1	1.24823	0.459	2.14843	0.00509	2.60414	9.81e-11	863.484	770.109	1077.83	1855.14	2248.63
Tb927.8.3720	SUMO-interacting motif-containing protein	N/A	0.944515	1	1.28754	0.434	3.35564	3.23e-07	4.69321	0	183.757	173.561	236.595	616.622	862.41
Tb927.1.3200	Suppressor of G2 allele of SKP1, putative	SGT1	1.08133	1	1.65582	0.132	2.64309	0.000106	2.57271	1.76e-10	969.268	1048.1	1604.93	2561.86	2493.65
Tb927.3.3380	TFIIF-stimulated CTD phosphatase, putative	N/A	1.00875	1	1.42162	0.342	2.71182	6.19e-05	3.37222	0	402.598	406.121	572.339	1091.77	1357.65
Tb927.10.5810	The ARF-like 2 binding protein BART, putative	N/A	1.02158	1	1.48252	0.307	1.98977	0.0162	2.19946	1.82e-07	4755.13	4857.76	7049.56	9461.63	10458.7
Tb927.11.5120	TPR repeat/SET domain containing protein, putative	N/A	1.05784	1	1.14716	0.612	1.63945	0.17	2.47326	1.14e-09	485.316	513.386	556.736	795.652	1200.31
Tb927.7.2190	translocon-associated protein (TRAP), alpha subunit, putative	N/A	1.23372	0.509	1.5271	0.259	1.79259	0.0647	2.08253	1.52e-06	3372.63	4160.86	5150.32	6045.73	7023.58
Tb927.6.1310	Trypanosomal VSG domain containing protein, putative	N/A	0.887183	1	1.09617	0.75	12.624	0	18.417	0	33.373	29.608	36.582	421.298	614.628
Tb927.7.180	Trypanosomal VSG domain containing protein, putative	N/A	1.18967	0.765	1.14996	0.607	1.29359	0.91	3.73386	0	126.043	149.949	144.943	163.048	470.626
Tb927.9.13430	ubiquitin carboxyl-terminal hydrolase, putative	N/A	0.938555	1	1.14213	0.624	1.76491	0.0776	2.26854	5.14e-08	695.949	653.186	794.866	1228.29	1578.79
Tb927.9.12650	ubiquitin-activating enzyme E1, putative	UBA1b	0.946936	1	1.34772	0.407	1.8453	0.0459	2.12461	7.09e-07	12102.7	11460.5	16311	22333.1	25713.4
Tb927.7.6960	ubiquitin-conjugating enzyme E2, putative	N/A	1.05813	1	1.27813	0.439	1.49427	0.396	2.09935	1.13e-06	1016.42	1075.5	1299.11	1518.81	2133.82
Tb927.9.13360	ubiquitin-protein ligase, putative	upl3	0.922162	1	1.17566	0.55	2.2647	0.0021	2.83347	1.28e-12	5567.28	5133.94	6545.21	12608.3	15774.8
Tb927.7.300	UDP-Gal or UDP-GlcNAc-dependent glycosyltransferase, putative	N/A	1.19589	0.727	1.27772	0.439	3.15044	1.71e-06	3.85287	0	492.538	589.021	629.327	1551.71	1897.68
Tb927.3.5660	UDP-GlcNAc:alpha3-D-mannoside beta-1,2-N-acetylglucosaminyltransferase I	GnTI	1.19173	0.753	1.42566	0.339	2.35878	0.00102	2.89254	4.17e-13	491.088	585.245	700.124	1158.37	1420.49
Tb927.11.18430	variant surface glycoprotein (VSG), putative	N/A	1.6175	0.00102	1.09331	0.759	19.0827	0	456.351	0	46.895	75.852	51.271	894.88	21400.5
Tb927.11.4100	variant surface glycoprotein (VSG), putative	N/A	1.76543	3.92e-05	1.1871	0.529	1.79316	0.0646	4.57418	0	12.311	21.734	14.614	22.075	56.313
Tb927.5.5080	variant surface glycoprotein (VSG), putative	N/A	1.50404	0.00903	1.32385	0.423	18.3267	0	309.903	0	4.178	6.284	5.531	76.573	1294.84
Tb927.9.1050	variant surface glycoprotein (VSG), putative	N/A	0.696958	0.0296	2.0097	0.00793	32.7574	0	720.577	0	0.538	0.375	1.081	17.613	387.447
Tb927.1.5060	variant surface glycoprotein (VSG)-related, putative	N/A	1.30555	0.211	1.59225	0.189	1.94083	0.0234	2.46236	1.39e-09	110.477	144.233	175.907	214.418	272.034
Tb927.11.12710	variant surface glycoprotein (VSG)-related, putative	N/A	0.72221	0.0678	0.865319	0.592	5.16442	2.59e-13	6.10419	0	321.002	231.831	277.769	1657.79	1959.46
Tb927.2.2060	variant surface glycoprotein (VSG)-related, putative	N/A	1.07343	1	0.932916	0.832	0.840129	1	2.88507	4.78e-13	126.41	135.691	117.93	106.2	364.701
Tb927.3.1470	variant surface glycoprotein (VSG)-related, putative	N/A	0.849305	0.827	1.72218	0.0841	1.78786	0.067	3.41588	0	16.904	14.356	29.111	30.221	57.74
Tb927.5.110	variant surface glycoprotein (VSG)-related, putative	N/A	1.2949	0.244	1.60224	0.18	1.87022	0.0389	2.7272	9.61e-12	29.258	37.886	46.878	54.719	79.793
Tb927.7.6440	vesicle transport v-SNARE protein, putative	N/A	0.968801	1	1.2772	0.439	2.53754	0.000241	4.45979	0	358.624	347.435	458.033	910.024	1599.39
VSG_1954_ORF	VSG_1954_ORF		0.773708	0.25	0.878466	0.632	7.32469	0	122.175	0	606.597	469.328	532.875	4443.13	74111
VSG_397_ORF	VSG_397_ORF		1.54676	0.00402	1.19671	0.516	18.0239	0	442.588	0	991.958	1534.32	1187.08	17879	439029
VSG_531_ORF	VSG_531_ORF		0.867049	0.967	0.99129	1	8.01047	0	183.126	0	464.82	403.022	460.771	3723.43	85120.6
VSG_639_ORF	VSG_639_ORF		0.833551	0.702	1.05919	0.876	9.84297	0	300.855	0	76.079	63.416	80.583	748.848	22888.9
VSG_653_ORF	VSG_653_ORF		1.03234	1	1.02477	1	17.9397	0	582.746	0	231.129	238.604	236.853	4146.39	134689
Tb927.11.16360	WD repeat-containing protein 82, putative	WDR82	0.967163	1	1.18879	0.527	1.60338	0.213	2.51082	5.63e-10	565.695	547.12	672.493	907.022	1420.36
Tb927.11.14740	YqaJ-like viral recombinase domain containing protein, putative	N/A	1.17414	0.847	1.56984	0.209	2.04114	0.0112	2.3676	8.06e-09	1533.14	1800.12	2406.79	3129.36	3629.87
Tb927.10.12780	Zinc finger CCCH domain-containing protein 37	ZC3H37	1.00487	1	1.28972	0.433	1.90866	0.0298	2.10314	1.06e-06	418.544	420.583	539.804	798.856	880.256
Tb927.10.12800	Zinc finger CCCH domain-containing protein 38	ZC3H38	0.968641	1	1.4267	0.339	4.18422	4.32e-10	5.86464	0	445.611	431.637	635.754	1864.54	2613.35
Tb927.9.10280	Zinc finger CCCH domain-containing protein 48	ZC3H48	0.818115	0.57	1.154	0.597	3.47502	1.23e-07	4.89157	0	137.444	112.445	158.611	477.62	672.318
Tb927.4.4540	zinc finger domain, LSD1 subclass, putative	N/A	1.06889	1	1.48693	0.304	2.08327	0.00828	2.08655	1.41e-06	249.335	266.511	370.743	519.433	520.25
Tb927.10.5250	zinc finger protein family member, putative	ZC3H32	0.862882	0.945	1.23493	0.469	2.32933	0.00127	3.48997	0	864.237	745.734	1067.28	2013.1	3016.16
Tb927.11.8470	zinc finger protein family member, putative	ZC3H45	0.819533	0.582	1.00498	1	2.93505	9.97e-06	3.61929	0	281.542	230.733	282.942	826.338	1018.98
Tb927.6.3620	zinc finger protein, putative	N/A	0.918203	1	1.3126	0.423	2.5789	0.000178	4.16517	0	196.53	180.454	257.966	506.831	818.581
Tb927.1.4520	Zinc finger, C3HC4 type (RING finger), putative	N/A	0.815994	0.553	1.06254	0.864	1.5719	0.259	2.09605	1.2e-06	1259.37	1027.64	1338.13	1979.6	2639.7

## Sheet: CSD2 OE 0-24h All changes DOWN
Gene ID	Product Description	Gene Name or Symbol	FC 1h/0h	P value FC 1h/0h	FC 4h/0h	P value FC 4h/0h	FC 16h/0h	P value FC 16h/0h	FC 24h/0h	P value FC 24h/0h	CSD2 0h - linear total RPKM	CSD2 1h - linear total RPKM	CSD2 4h - linear total RPKM	CSD2 16h - linear total RPKM	CSD2 24h - linear total RPKM
Tb927.1.1050	Metallo-dependent phosphatase-like domain-containing protein	N/A	0.998177	1	1.17307	0.555	0.529869	0.0346	0.411511	2.52e-09	3271.84	3265.88	3838.11	1733.65	1346.4
Tb927.1.2340	alpha tubulin	N/A	1.06706	1	1.39994	0.363	0.790872	0.988	0.510215	1.33e-05	71992.9	76820.6	100785	56937.1	36731.9
Tb927.1.2820	pteridine transporter, putative	N/A	1.05457	1	1.37809	0.385	0.501898	0.0159	0.289444	0	15405.8	16246.5	21230.6	7732.13	4459.11
Tb927.1.710	phosphoglycerate kinase	PGKB	0.751015	0.15	0.858533	0.57	0.460364	0.00432	0.482093	1.76e-06	7118.06	5345.77	6111.09	3276.9	3431.57
Tb927.10.10250	EP2 procyclin	EP2	1.02225	1	1.15058	0.605	0.372241	7.48e-05	0.272588	0	53290.5	54476.2	61314.9	19836.9	14526.3
Tb927.10.10260	EP1 procyclin	EP1	1.04252	1	1.21945	0.484	0.37084	6.92e-05	0.309407	0	95116	99159.9	115989	35272.8	29429.6
Tb927.10.10470	histone H2B, putative	N/A	1.01246	1	1.59109	0.191	0.506956	0.0184	0.51445	1.75e-05	2521.43	2552.85	4011.82	1278.26	1297.15
Tb927.10.11620	calcium-transporting ATPase, putative	N/A	1.04682	1	1.16898	0.562	0.624992	0.217	0.507241	1.1e-05	1735.75	1817.02	2029.05	1084.83	880.444
Tb927.10.11970	glutamine aminotransferase (GlnAT)	GlnAT	0.760264	0.185	0.580759	0.0841	0.613606	0.181	0.471468	7.58e-07	6790.27	5162.4	3943.51	4166.55	3201.4
Tb927.10.12260	cytosolic nonspecific dipeptidase, putative	N/A	1.05392	1	0.991635	1	0.279949	5.39e-08	0.253189	0	10603.4	11175.1	10514.7	2968.41	2684.66
Tb927.10.13040	procyclic-enriched flagellar receptor adenylate cyclase 4	ACP4	0.936128	1	0.921513	0.785	0.486057	0.00995	0.415433	3.86e-09	16796.8	15723.9	15478.4	8164.18	6977.93
Tb927.10.13360	Elongation factor Tu, mitochondrial	EF-Tu	1.0683	1	1.3068	0.425	0.672436	0.411	0.503784	8.62e-06	9264.98	9897.78	12107.5	6230.1	4667.55
Tb927.10.1390	Hypoxanthine-guanine-xanthine phosphoribosyltransferase	HGXPRT	1.36571	0.0918	1.38834	0.373	0.395492	0.000259	0.402619	9.24e-10	3637.58	4967.87	5050.19	1438.63	1464.56
Tb927.10.14090	transporter, putative	N/A	1.09662	1	1.36378	0.393	0.601633	0.149	0.511716	1.47e-05	8008.5	8782.31	10921.8	4818.17	4098.07
Tb927.10.14820	Mitochondrial ADP/ATP carrier protein 5c	MCP5c	1.13998	1	1.36827	0.391	0.763446	0.874	0.49159	3.59e-06	5901.25	6727.34	8074.51	4505.29	2901
Tb927.10.14830	Mitochondrial ADP/ATP carrier protein 5b	MCP5b	1.13088	1	1.38864	0.373	0.734973	0.733	0.482072	1.76e-06	11553.9	13066.1	16044.2	8491.83	5569.83
Tb927.10.14840	Mitochondrial ADP/ATP carrier protein 5a	MCP5a	1.13348	1	1.41306	0.352	0.751314	0.817	0.483747	1.99e-06	8599.96	9747.88	12152.3	6461.27	4160.2
Tb927.10.1500	methionyl-tRNA synthetase, putative	MetRS	1.00756	1	0.843402	0.531	0.476861	0.00748	0.460693	3.06e-07	18699.9	18841.3	15771.5	8917.24	8614.91
Tb927.10.15220	hypothetical protein, conserved	N/A	0.950261	1	1.15088	0.605	0.513238	0.0221	0.448661	1.07e-07	1725.62	1639.79	1985.98	885.652	774.217
Tb927.10.16190	procyclic-enriched flagellar receptor adenylate cyclase 2	ACP2	1.01726	1	0.996436	1	0.56136	0.0695	0.472374	8.16e-07	8885.54	9038.94	8853.87	4987.98	4197.3
Tb927.10.4280	ubiquinol-cytochrome c reductase complex 14 kda protein	N/A	0.947406	1	0.779721	0.437	0.188228	1.06e-13	0.214132	0	4692.64	4445.83	3658.95	883.287	1004.84
Tb927.10.5220	hypothetical protein, conserved	N/A	1.04194	1	1.10984	0.709	0.510679	0.0204	0.398822	5.97e-10	3054.73	3182.85	3390.25	1559.99	1218.29
Tb927.10.5420	hypothetical protein, conserved	N/A	1.01547	1	0.953953	0.916	0.490294	0.0113	0.408683	1.85e-09	4473.24	4542.44	4267.26	2193.2	1828.14
Tb927.10.6200	hypothetical protein, conserved	N/A	0.854088	0.87	1.03753	0.957	0.433342	0.0015	0.329666	2.77e-14	2073.87	1771.27	2151.71	898.695	683.684
Tb927.10.6330	kinetoplastid kinetochore protein 1	KKT1	1.01425	1	1.31853	0.423	0.521786	0.028	0.466616	5.04e-07	6516.57	6609.41	8592.27	3400.25	3040.73
Tb927.10.7100	delta-4 fatty acid desaturase	N/A	1.51585	0.00731	1.50261	0.288	0.539565	0.0435	0.495713	4.83e-06	2002.95	3036.17	3009.65	1080.72	992.89
Tb927.10.7180	cysteine-rich, acidic integral membrane protein precursor	CRAM	0.982332	1	0.532122	0.0259	0.200264	9.89e-13	0.241037	0	19092.3	18755	10159.5	3823.5	4601.95
Tb927.10.8020	prolyl endopeptidase	POP	1.04303	1	1.24626	0.461	0.763068	0.873	0.454493	1.79e-07	10550.5	11004.5	13148.6	8050.76	4795.13
Tb927.10.8030	Mitochondrial ATP synthase subunit 5	ATP5	0.950858	1	1.17304	0.555	0.696501	0.529	0.478022	1.28e-06	5491.25	5221.4	6441.45	3824.66	2624.94
Tb927.10.8330	S. cerevisiae PSP1 homologue, putative	N/A	1.00308	1	1.589	0.192	0.46012	0.00429	0.492949	3.96e-06	991.075	994.127	1574.82	456.014	488.55
Tb927.10.9730	hypothetical protein, conserved	N/A	0.916882	1	1.1145	0.695	0.580253	0.101	0.489964	3.19e-06	1802.33	1652.52	2008.69	1045.8	883.074
Tb927.11.10060	Biotin--acetyl-CoA-carboxylase ligase, putative	N/A	0.946252	1	1.11228	0.702	0.489139	0.011	0.444092	7.01e-08	3775.05	3572.15	4198.91	1846.52	1676.47
Tb927.11.12800	ribonucleoside-diphosphate reductase small chain	RNR2	1.18797	0.775	1.77484	0.0598	0.51391	0.0225	0.512451	1.54e-05	1447.77	1719.9	2569.56	744.022	741.911
Tb927.11.13500	par1	N/A	0.998784	1	1.21596	0.488	0.671631	0.407	0.488128	2.8e-06	10352.2	10339.6	12587.9	6952.85	5053.19
Tb927.11.14280	septum formation protein MAF homologue, putative	N/A	1.01397	1	1.22267	0.481	0.547375	0.0518	0.502266	7.74e-06	458.984	465.393	561.186	251.236	230.532
Tb927.11.1480	receptor-type adenylate cyclase GRESAG 4, putative	N/A	1.14019	1	1.22911	0.475	0.544955	0.0489	0.380509	6.23e-11	13979.3	15939.1	17182.2	7618.11	5319.26
Tb927.11.14840	chromosomal passenger complex 2	CPC2	0.982123	1	1.28406	0.436	0.467372	0.00545	0.423923	9.46e-09	2416.88	2373.67	3103.41	1129.58	1024.57
Tb927.11.15530	C-14 sterol reductase, putative	N/A	1.08967	1	1.43757	0.33	0.555505	0.0618	0.396561	4.59e-10	2649.31	2886.88	3808.57	1471.71	1050.61
Tb927.11.15550	NADH-cytochrome b5 reductase, putative	B5R	0.780923	0.295	0.804002	0.462	0.421255	0.000908	0.354546	1.63e-12	3311.82	2586.28	2662.71	1395.12	1174.19
Tb927.11.15910	iron superoxide dismutase	SODB1	1.15647	0.956	1.31516	0.423	0.478734	0.00795	0.485261	2.24e-06	3849.45	4451.78	5062.64	1842.86	1867.99
Tb927.11.16200	cytoskeleton-associated protein 17	CAP17	0.72249	0.0684	0.716445	0.369	0.421572	0.00092	0.273338	0	6729.65	4862.1	4821.43	2837.03	1839.47
Tb927.11.16480	enoyl-CoA hydratase/isomerase family protein, putative	N/A	0.964577	1	1.14011	0.628	0.730086	0.701	0.491999	3.69e-06	3919.9	3781.05	4469.14	2861.87	1928.59
Tb927.11.17040	procyclic-enriched flagellar receptor adenylate cyclase 1	ACP1	1.01474	1	0.986045	1	0.529955	0.0346	0.425509	1.12e-08	14955.4	15175.9	14746.7	7925.69	6363.66
Tb927.11.1800	histone H1	N/A	0.959213	1	1.39324	0.37	0.531771	0.0361	0.464508	4.22e-07	435.576	417.81	606.86	231.627	202.328
Tb927.11.2410	Flabarin, putative	N/A	0.91639	1	1.14579	0.616	0.623087	0.211	0.435961	3.21e-08	7829.67	7175.03	8971.19	4878.57	3413.43
Tb927.11.2500	Metallocarboxypeptidase 1	MCP1	1.21332	0.624	0.894617	0.687	0.33568	6.93e-06	0.390035	2.08e-10	5752.17	6979.22	5145.98	1930.88	2243.55
Tb927.11.2580	Present in the outer mitochondrial membrane proteome 11	POMP11	1.04615	1	1.2706	0.443	0.661644	0.359	0.494585	4.45e-06	1881.69	1968.54	2390.88	1245.01	930.655
Tb927.11.3040	hypothetical protein	N/A	0.915005	1	0.898462	0.699	0.487648	0.0105	0.489698	3.13e-06	394.034	360.543	354.025	192.15	192.958
Tb927.11.3610	nucleobase/nucleoside transporter 8.1	NT8.1	0.401578	2.21e-13	0.361445	4.29e-06	0.23344	2.09e-10	0.211432	0	14436	5797.16	5217.81	3369.94	3052.23
Tb927.11.3620	nucleobase/nucleoside transporter 8.2	NT8.2	0.399488	1.55e-13	0.350333	1.73e-06	0.2356	2.76e-10	0.212377	0	14380.7	5744.93	5038.03	3388.1	3054.13
Tb927.11.3630	nucleobase/nucleoside transporter 8.3	NT8.3	0.555179	1.67e-05	0.510655	0.0128	0.3801	0.000117	0.387507	1.52e-10	1324.34	735.248	676.282	503.383	513.192
Tb927.11.3980	metallo-peptidase, Clan ME, Family M16	N/A	0.907699	1	1.10927	0.71	0.474913	0.00697	0.399087	6.15e-10	10069.7	9140.23	11169.9	4782.23	4018.68
Tb927.11.4760	hypothetical protein	N/A	0.760847	0.188	0.69386	0.328	0.405593	0.000429	0.353113	1.31e-12	1341.4	1020.6	930.747	544.064	473.668
Tb927.11.5090	aspartate aminotransferase, mitochondrial	mASAT	0.806962	0.481	0.721819	0.377	0.426142	0.00112	0.47214	8.01e-07	3088.12	2491.99	2229.06	1315.98	1458.03
Tb927.11.5280	Mitochondrial ATP synthase subunit c-1	ATPc1	1.01443	1	1.39966	0.363	0.687169	0.48	0.476684	1.16e-06	3723.47	3777.2	5211.61	2558.65	1774.92
Tb927.11.6250	Mitochondrial ATP synthase subunit, putative	N/A	0.992729	1	1.28637	0.435	0.58001	0.0999	0.454382	1.78e-07	3855	3826.97	4958.95	2235.94	1751.64
Tb927.11.6280	pyruvate phosphate dikinase	PPDK	0.875944	1	0.919204	0.776	0.670102	0.4	0.434437	2.77e-08	42491.6	37220.3	39058.4	28473.7	18459.9
Tb927.11.6680	amino acid permease/transporter, putative	N/A	1.17666	0.832	1.45204	0.32	0.820691	1	0.444912	7.57e-08	7343.43	8640.69	10663	6026.69	3267.18
Tb927.11.7250	hypothetical protein, conserved	N/A	0.998805	1	0.988666	1	0.564376	0.0742	0.491802	3.65e-06	2006.29	2003.89	1983.55	1132.3	986.697
Tb927.11.7490	Protein of unknown function (DUF423), putative	N/A	1.02021	1	0.870145	0.608	0.241424	5.98e-10	0.223078	0	5783.17	5900.02	5032.2	1396.19	1290.1
Tb927.11.7700	hypothetical protein	N/A	0.977098	1	1.16053	0.579	0.679093	0.439	0.488881	2.95e-06	5696.48	5566.02	6610.92	3868.44	2784.9
Tb927.11.8990	cation transporter, putative	N/A	1.00259	1	0.988904	1	0.541376	0.0454	0.510843	1.39e-05	3039.47	3047.34	3005.74	1645.49	1552.69
Tb927.11.9620.1	hypothetical protein, conserved	N/A	4.32604e-08	0	1.23425	0.47	1.5799	0.246	0.449383	1.14e-07	282.83	0	349.084	446.843	127.099
Tb927.2.2510	Mitochondrial outer membrane protein porin 1	VDAC1	0.928275	1	1.14044	0.628	0.696578	0.529	0.467113	5.26e-07	8959.78	8317.15	10218.1	6241.19	4185.23
Tb927.2.2520	Mitochondrial outer membrane protein porin 2	VDAC2	0.905727	1	1.14981	0.607	0.673738	0.415	0.463123	3.77e-07	9022.32	8171.76	10374	6078.68	4178.44
Tb927.2.4740	mitochondrial ribosomal protein l11	MRPL11	0.961134	1	1.19477	0.519	0.642345	0.278	0.463856	4.01e-07	1121.43	1077.85	1339.86	720.349	520.184
Tb927.2.4830	TFIIF-stimulated CTD phosphatase, putative	N/A	1.07539	1	1.40228	0.362	0.617971	0.194	0.48847	2.86e-06	2490.94	2678.74	3492.99	1539.33	1216.75
Tb927.2.4890	mitochondrial ribosomal protein l11	MRPL11	0.978196	1	1.20798	0.499	0.60572	0.159	0.474626	9.83e-07	1124.86	1100.33	1358.8	681.347	533.886
Tb927.3.1380	ATP synthase subunit beta, mitochondrial	ATPB	1.01833	1	1.36726	0.391	0.714762	0.619	0.51042	1.35e-05	26722	27211.8	36535.9	19099.8	13639.4
Tb927.3.1410	cytochrome oxidase subunit VII	COXVII	0.87695	1	0.917193	0.768	0.42168	0.000922	0.434366	2.75e-08	5292.83	4641.55	4854.55	2231.88	2299.02
Tb927.3.1840	3-oxo-5-alpha-steroid 4-dehydrogenase, putative	N/A	0.960064	1	1.00466	1	0.347709	1.6e-05	0.451147	1.33e-07	9488.62	9109.68	9532.82	3299.28	4280.76
Tb927.3.2050	Minicircle replication factor 172	MiRF172	0.968837	1	1.63586	0.15	0.429205	0.00127	0.464886	4.36e-07	4786.65	4637.48	7830.29	2054.45	2225.24
Tb927.3.2150	protein phosphatase 2C, putative	N/A	0.969074	1	1.1408	0.627	0.599239	0.142	0.499866	6.51e-06	1905.43	1846.5	2173.72	1141.81	952.458
Tb927.3.3340	3', 5'-cyclic nucleotide phosphodiesterase, putative	PDED	1.0658	1	1.08968	0.77	0.548263	0.0527	0.406304	1.41e-09	3372.82	3594.74	3675.29	1849.19	1370.39
Tb927.3.3890	hypothetical protein, conserved	N/A	1.05181	1	1.0293	0.99	0.472999	0.00654	0.447954	1.01e-07	1461.35	1537.06	1504.17	691.216	654.617
Tb927.3.4520	hypothetical protein, conserved	N/A	1.12814	1	1.11435	0.695	0.479745	0.00821	0.496391	5.07e-06	1364.56	1539.42	1520.6	654.64	677.355
Tb927.3.5370	hypothetical protein, conserved	N/A	1.02746	1	1.34405	0.41	0.485621	0.00985	0.448951	1.1e-07	2768	2843.99	3720.33	1344.2	1242.7
Tb927.3.700	hypothetical protein, conserved	N/A	0.891816	1	0.697352	0.334	0.341082	1.02e-05	0.299655	0	1467.56	1308.8	1023.41	500.56	439.762
Tb927.4.1360	Glucose-6-phosphate 1-epimerase, putative	N/A	0.809281	0.499	0.941796	0.866	0.606869	0.162	0.503072	8.19e-06	3153.13	2551.77	2969.61	1913.54	1586.25
Tb927.4.1670	cytochrome b5-like Heme/Steroid binding domain containing protein, putative	POMP29	0.88463	1	0.706395	0.348	0.409404	0.000519	0.395458	4.02e-10	931.685	824.196	658.137	381.436	368.443
Tb927.4.3950	cytoskeleton-associated protein CAP5.5, putative	CAP5.5	1.00717	1	1.32995	0.418	0.639698	0.272	0.491404	3.54e-06	22571	22732.8	30018.3	14438.6	11091.5
Tb927.4.4730	amino acid transporter, putative	AATP11	0.976201	1	0.967762	0.974	0.432477	0.00145	0.305396	0	20229.9	19748.5	19577.8	8748.98	6178.15
Tb927.5.1710	ATP synthase F1 subunit p18, mitochondrial	P18	1.05312	1	1.23581	0.468	0.554337	0.0605	0.454213	1.75e-07	6499.05	6844.31	8031.57	3602.66	2951.95
Tb927.5.2560	hypothetical protein, conserved	N/A	0.934076	1	1.11657	0.69	0.502132	0.016	0.513946	1.7e-05	945.128	882.821	1055.3	474.579	485.745
Tb927.5.3040	MIX protein	N/A	1.00025	1	1.13111	0.652	0.7955	1	0.50459	9.07e-06	1207.21	1207.51	1365.49	960.335	609.145
Tb927.5.3130	hypothetical protein	N/A	0.907163	1	0.992755	1	0.56733	0.0782	0.508788	1.21e-05	1009.19	915.498	1001.88	572.542	513.462
Tb927.5.3540	Meckelin (Transmembrane protein 67), putative	N/A	1.22666	0.546	1.5099	0.28	0.564322	0.0742	0.46178	3.36e-07	4143.3	5082.41	6255.96	2338.16	1913.29
Tb927.5.4020	hypothetical protein	N/A	1.24112	0.471	1.1846	0.532	0.640833	0.274	0.49404	4.29e-06	3372.59	4185.77	3995.15	2161.26	1666.19
Tb927.5.4180	histone H4, putative	N/A	1.01546	1	1.56209	0.217	0.465082	0.00505	0.4969	5.26e-06	6058.77	6152.45	9464.33	2817.82	3010.6
Tb927.5.4330	dihydrolipoamide branched chain transacylase, putative	N/A	0.950907	1	1.18452	0.532	0.56733	0.0782	0.41987	6.18e-09	2103.39	2000.12	2491.51	1193.31	883.149
Tb927.5.440	trans-sialidase, putative	N/A	0.602862	0.000417	0.192803	0	0.0892331	0	0.0947208	0	47550.4	28666.3	9167.85	4243.07	4504.01
Tb927.6.200	receptor-type adenylate cyclase GRESAG 4, putative	N/A	0.878631	1	0.555278	0.0493	0.215062	1.25e-11	0.268367	0	8586.26	7544.15	4767.76	1846.58	2304.26
Tb927.6.2810	ABC transporter, putative	N/A	1.00351	1	1.04898	0.914	0.496391	0.0135	0.498827	6.05e-06	1511.85	1517.16	1585.9	750.469	754.153
Tb927.6.3180	hypothetical protein, conserved	N/A	0.885993	1	1.27754	0.439	0.533498	0.0378	0.478752	1.36e-06	3978.29	3524.74	5082.43	2122.41	1904.62
Tb927.6.430	receptor-type adenylate cyclase GRESAG 4, putative	N/A	0.746611	0.135	0.86392	0.587	0.541598	0.0456	0.389015	1.83e-10	4368.33	3261.44	3773.89	2365.88	1699.35
Tb927.6.450	procyclin PARP A	N/A	0.972105	1	1.15369	0.598	0.308411	7.88e-07	0.230465	0	21202.1	20610.7	24460.7	6538.98	4886.36
Tb927.6.4540	3-hydroxy-3-methylglutaryl-CoA reductase, putative	N/A	0.93085	1	1.09597	0.751	0.492928	0.0122	0.373693	2.52e-11	3356.83	3124.7	3678.98	1654.68	1254.42
Tb927.6.480	surface protein EP3-2 procyclin precursor	N/A	1.02513	1	1.20678	0.5	0.329847	4.5e-06	0.239117	0	36002.1	36907	43446.6	11875.2	8608.73
Tb927.6.4840	S-adenosylmethionine synthetase	METK1	1.09018	1	0.842093	0.529	0.440849	0.00205	0.453763	1.68e-07	7564.91	8247.15	6370.35	3334.98	3432.67
Tb927.6.5020	cyclin 7, putative	CYC7	0.959955	1	0.756962	0.423	0.429015	0.00126	0.37819	4.61e-11	1255.75	1205.47	950.557	538.737	474.913
Tb927.6.520	EP3-2 procyclin	EP3-2	1.06161	1	1.13342	0.645	0.38387	0.000143	0.269821	0	79280.3	84164.4	89858.1	30433.3	21391.5
Tb927.6.760	receptor-type adenylate cyclase GRESAG 4, putative	N/A	0.904518	1	0.609185	0.145	0.362983	4.34e-05	0.287799	0	3546.31	3207.7	2160.36	1287.25	1020.62
Tb927.6.770	receptor-type adenylate cyclase GRESAG 4, putative	N/A	0.904738	1	0.617687	0.163	0.393836	0.000238	0.301991	0	2816.62	2548.3	1739.79	1109.29	850.593
Tb927.6.780	receptor-type adenylate cyclase GRESAG 4, putative	N/A	0.89292	1	0.620667	0.169	0.391275	0.000209	0.30868	0	3054.24	2727.2	1895.67	1195.05	942.784
Tb927.6.790	receptor-type adenylate cyclase GRESAG 4, putative	N/A	0.924869	1	0.634993	0.205	0.376681	9.82e-05	0.307937	0	4178.97	3865	2653.62	1574.14	1286.86
Tb927.6.800	receptor-type adenylate cyclase GRESAG 4, putative	N/A	0.921177	1	0.640463	0.218	0.412566	0.000606	0.320979	7.27e-15	3156.33	2907.54	2021.51	1302.19	1013.11
Tb927.7.190	thimet oligopeptidase, putative	THOP1	1.36952	0.0867	1.59316	0.189	0.661337	0.358	0.482585	1.82e-06	12592.2	17245.3	20061.5	8327.72	6076.83
Tb927.7.2640	Cytoskeleton associated protein 51	CAP51	1.00253	1	1.29566	0.429	0.608699	0.166	0.509452	1.27e-05	12788.6	12821	16569.7	7784.44	6515.2
Tb927.7.2700	NADH-cytochrome b5 reductase, putative	B5R	0.91023	1	0.989187	1	0.432068	0.00143	0.381513	7.12e-11	5296.45	4820.99	5239.18	2288.43	2020.67
Tb927.7.2980	Nitroreductase family, putative	N/A	0.608786	0.000593	0.484598	0.00481	0.267856	1.44e-08	0.262833	0	3213.77	1956.5	1557.39	860.829	844.685
Tb927.7.3300	Flocculation protein FLO11-like	N/A	1.13159	1	1.20351	0.506	0.438813	0.0019	0.392685	2.89e-10	2357.68	2667.92	2837.5	1034.58	925.826
Tb927.7.610	mitochondrial DNA ligase homolog, LIG k-alpha	N/A	0.961637	1	1.27464	0.441	0.594105	0.129	0.473889	9.25e-07	6074.79	5841.75	7743.18	3609.06	2878.78
Tb927.7.6110	Protein of unknown function (DUF3522), putative	N/A	1.01403	1	1.08593	0.782	0.702955	0.56	0.49607	4.96e-06	966.252	979.813	1049.28	679.232	479.328
Tb927.7.6830	trans-sialidase, putative	N/A	1.01669	1	0.495456	0.00742	0.129377	0	0.139901	0	6733.71	6846.11	3336.26	871.187	942.053
Tb927.7.6850	trans-sialidase	TS	1.04657	1	0.505226	0.0105	0.124622	0	0.12623	0	17728.6	18554.2	8956.94	2209.38	2237.89
Tb927.7.7420	ATP synthase F1, alpha subunit	ATPF1A	0.98707	1	1.33249	0.417	0.630758	0.239	0.479495	1.43e-06	14030.5	13849.1	18695.6	8849.85	6727.55
Tb927.7.7470	procyclic-enriched flagellar receptor adenylate cyclase 3	ACP3	0.774029	0.252	0.682589	0.309	0.425374	0.00109	0.443796	6.82e-08	8643.66	6690.44	5900.06	3676.78	3836.02
Tb927.7.860	hypothetical protein, conserved	N/A	0.985833	1	0.856839	0.565	0.427786	0.00119	0.454955	1.86e-07	3218.19	3172.6	2757.47	1376.7	1464.13
Tb927.8.1610	MSP-B, putative	N/A	1.08514	1	1.25335	0.455	0.557625	0.0646	0.466418	4.96e-07	6173.07	6698.67	7737.04	3442.26	2879.24
Tb927.8.1890	cytochrome c1, heme protein, mitochondrial, putative	CYC1	0.965055	1	1.17517	0.55	0.518649	0.0258	0.373141	2.34e-11	7025.35	6779.85	8255.98	3643.69	2621.45
Tb927.8.2160	p-glycoprotein	PGPA	1.0253	1	1.10823	0.713	0.619409	0.198	0.419939	6.22e-09	14017.6	14372.2	15534.7	8682.62	5886.53
Tb927.8.2540	3-ketoacyl-CoA thiolase	SCP2	0.783279	0.311	0.970891	0.987	0.535343	0.0396	0.419011	5.65e-09	10147.3	7948.19	9851.96	5432.3	4251.85
Tb927.8.4950	Kinesin Localized to the Ingressing Furrow	KLIF	1.00241	1	0.998642	1	0.550265	0.0555	0.49721	5.38e-06	10055	10079.2	10041.3	5532.92	4999.45
Tb927.8.5120	cytochrome c	N/A	0.964407	1	0.902709	0.715	0.244609	8.89e-10	0.278257	0	4603.23	4439.39	4155.38	1125.99	1280.88
Tb927.8.550	peptide methionine sulfoxide reductase, putative	N/A	0.933372	1	0.69846	0.335	0.455311	0.00363	0.457158	2.26e-07	1611.6	1504.22	1125.64	733.778	736.754
Tb927.8.6110	3-hydroxy-3-methylglutaryl-CoA synthase, putative	HMGS	0.892437	1	0.94822	0.892	0.463974	0.00486	0.432522	2.31e-08	15523.6	13853.9	14719.8	7202.56	6714.3
Tb927.8.6410	beta-ketoacyl-ACP reductase 3, putative	KAR3	0.909567	1	0.970956	0.988	0.61695	0.19	0.487757	2.72e-06	2417.14	2198.55	2346.94	1491.26	1178.98
Tb927.8.6650	RNA-binding protein, putative	DRBD13	0.832896	0.696	0.791748	0.447	0.435411	0.00165	0.370867	1.71e-11	1416.98	1180.2	1121.89	616.969	525.512
Tb927.8.7340	trans-sialidase, putative	N/A	1.37697	0.0771	0.981571	1	0.397796	0.000295	0.394386	3.54e-10	1492.33	2054.89	1464.83	593.642	588.554
Tb927.8.7730	Sphingosine N-acyltransferase, putative	DHCS	1.02585	1	1.1146	0.695	0.33511	6.67e-06	0.266828	0	3684.49	3779.72	4106.72	1234.71	983.125
Tb927.8.7740	amino acid transporter, putative	N/A	0.981124	1	0.969084	0.98	0.53014	0.0346	0.372081	2.03e-11	14390.3	14118.7	13945.4	7628.86	5354.35
Tb927.8.8300	amino acid transporter, putative	N/A	1.1238	1	1.3123	0.423	0.362006	4.08e-05	0.240437	0	9427.34	10594.5	12371.5	3412.75	2266.68
Tb927.9.10310	mitochondrial carrier protein 11	MCP11	1.13589	1	1.39858	0.365	0.568881	0.0799	0.460683	3.06e-07	6165.92	7003.82	8623.56	3507.67	2840.53
Tb927.9.13200	hypothetical protein	N/A	0.9381	1	1.00798	1	0.403783	0.000396	0.329069	2.77e-14	3940.71	3696.78	3972.16	1591.19	1296.76
Tb927.9.13570	hypothetical protein, conserved	N/A	1.04498	1	1.04215	0.94	0.503072	0.0164	0.423162	8.77e-09	2364.62	2470.99	2464.28	1189.58	1000.62
Tb927.9.13580	hypothetical protein, conserved	N/A	0.994038	1	0.71929	0.372	0.307237	7.12e-07	0.321502	7.27e-15	2327.38	2313.51	1674.06	715.057	748.258
Tb927.9.14160	rieske iron-sulfur protein, mitochondrial precursor	RISP	0.983692	1	1.13863	0.632	0.602463	0.151	0.475485	1.06e-06	6834.06	6722.61	7781.48	4117.27	3249.49
Tb927.9.14190	hypothetical protein, conserved	N/A	0.976585	1	1.02422	1	0.548204	0.0527	0.452238	1.47e-07	2210.06	2158.32	2263.59	1211.56	999.474
Tb927.9.14200	methyltransferase domain containing protein, putative	N/A	0.952261	1	1.06335	0.861	0.541979	0.0459	0.445215	7.78e-08	1567.25	1492.43	1666.54	849.419	697.764
Tb927.9.15660	procyclic-enriched flagellar receptor adenylate cyclase 6	ACP6	0.828292	0.66	0.789938	0.446	0.334944	6.62e-06	0.225179	0	4314.76	3573.89	3408.4	1445.2	971.593
Tb927.9.2450	electon transport protein SCO1/SCO2, putative	N/A	0.962362	1	0.951744	0.907	0.454295	0.00348	0.43105	1.99e-08	1896.39	1825.01	1804.87	861.519	817.437
Tb927.9.3170	cytochrome oxidase subunit V	COXV	0.890836	1	0.933665	0.835	0.439205	0.00193	0.387248	1.47e-10	4457.09	3970.53	4161.43	1957.58	1726
Tb927.9.4560	RBP32	RBP32	1.01556	1	1.09792	0.745	0.464442	0.00494	0.407827	1.68e-09	2679.93	2721.64	2942.34	1244.67	1092.95
Tb927.9.4780	variant surface glycoprotein (VSG)-related, putative	N/A	0.922937	1	1.08528	0.784	0.57869	0.097	0.481279	1.66e-06	280.791	259.152	304.738	162.491	135.139
Tb927.9.7470	purine nucleoside transporter	NT10	1.00677	1	1.02837	0.993	0.211374	7.19e-12	0.197284	0	20428.1	20566.5	21007.6	4317.97	4030.13
Tb927.9.7830	tRNA import complex component, putative	N/A	0.926071	1	1.00134	1	0.377037	0.0001	0.385989	1.26e-10	6068.16	5619.55	6076.32	2287.93	2342.25
Tb927.9.8540	Voltage-gated Chloride channel Like 1	VCL1	1.0936	1	1.21312	0.492	0.643549	0.282	0.467887	5.62e-07	4192.6	4585.04	5086.14	2698.14	1961.66
Tb927.9.9370	PSP1 C-terminal conserved region, putative	N/A	0.813495	0.531	0.528013	0.0231	0.324815	3.06e-06	0.32407	1.42e-14	1244.84	1012.67	657.29	404.341	403.414

## Sheet: CSD2 OE 0-Meta All changes UP
Gene ID	Product Description	Gene Name or Symbol	FC Meta/0h	P value FC Meta/0h	CSD2 0h - linear total RPKM	CSD2 Meta- linear total RPKM
Tb927.1.1090	hypothetical protein, conserved	N/A	2.81137	2.1e-12	224.767	631.905
Tb927.1.1500	conserved protein, unknown function	N/A	2.87059	7.06e-13	105.049	301.552
Tb927.1.1740	Microtubule-associated protein futsch, putative	N/A	2.48491	8.04e-10	1507.85	3746.86
Tb927.1.1790	hypothetical PIN domain-containing protein, conserved	N/A	2.18889	1.61e-07	271.891	595.139
Tb927.1.1820	hypothetical PIN domain-containing protein	N/A	2.3016	2.18e-08	415.485	956.278
Tb927.1.2050	Small kinetoplastid calpain-related protein 1-4	SKCRP1-4	19.8211	0	0.238	4.725
Tb927.1.2420	hypothetical protein	N/A	2.75342	6.04e-12	62.651	172.505
Tb927.1.270	hypothetical protein	N/A	2.24981	5.44e-08	252.483	568.039
Tb927.1.3000	amidohydrolase, putative	N/A	2.44333	1.7e-09	357.666	873.896
Tb927.1.3350	hypothetical protein	N/A	2.20262	1.26e-07	4.268	9.401
Tb927.1.3550	hypothetical protein	N/A	3.70596	0	79.611	295.036
Tb927.1.3670	expression site-associated gene 8 (ESAG8) protein, putative	N/A	3.18108	2.48e-15	201.053	639.566
Tb927.1.3760	hypothetical protein, conserved	N/A	3.04493	3.04e-14	50.16	152.735
Tb927.1.3820	ATP synthase subunit, putative	N/A	2.11925	5.46e-07	251.984	534.017
Tb927.1.400	hypothetical protein, conserved	N/A	3.66082	0	25.16	92.105
Tb927.1.4520	Zinc finger, C3HC4 type (RING finger), putative	N/A	2.60721	8.67e-11	404.992	1055.9
Tb927.1.4540	cyclin-like F-box protein 1A	CFB1A	3.11771	7.22e-15	202.714	632.002
Tb927.1.4560	cyclin-like F-box protein 1B	CFB1B	3.28598	0	242.902	798.17
Tb927.1.4580	cyclin-like F-box protein 1C	CFB1C	3.2264	0	181.85	586.721
Tb927.1.4600	cyclin-like F-box protein 1D	CFB1D	2.95412	1.55e-13	229.355	677.54
Tb927.1.4630	cyclin-like F-box protein 1E	CFB1E	3.1929	2.48e-15	242.606	774.618
Tb927.1.4650	cyclin-like F-box protein 2	CFB2	9.1562	0	335.304	3070.11
Tb927.1.4870	expression site-associated gene 1 (ESAG1) protein, putative	N/A	5.53602	0	5.177	28.662
Tb927.1.4890	expression site-associated gene 2 (ESAG2) protein, putative	N/A	28.4836	0	3.321	94.598
Tb927.1.490	hypothetical protein	N/A	3.26451	0	55.629	181.6
Tb927.1.4900	expression site-associated gene 11 (ESAG11) protein, putative	N/A	23.1469	0	3.711	85.893
Tb927.1.4920	hypothetical protein	N/A	4.03185	0	2.727	10.995
Tb927.1.5060	variant surface glycoprotein (VSG)-related, putative	N/A	7.19799	0	35.528	255.727
Tb927.1.5080	expression site-associated gene 9 (ESAG9) protein, putative	N/A	14.4608	0	3.716	53.74
Tb927.1.5160	hypothetical protein	N/A	68.4971	0	0.172	11.778
Tb927.1.5170	variant surface glycoprotein (VSG)-related, putative	N/A	35.7688	0	1.672	59.791
Tb927.1.5180	hypothetical protein	N/A	14.4689	0	0.335	4.84
Tb927.1.890	hypothetical protein, conserved	N/A	2.30126	2.19e-08	260.398	599.242
Tb927.10.1020	hypothetical protein	N/A	6.72088	0	0.674	4.528
Tb927.10.10210	procyclin-associated gene 4 (PAG4) protein	PAG4	2.9943	7.49e-14	146.639	439.083
Tb927.10.10220	procyclin-associated gene 2 (PAG2) protein	PAG2	2.71138	1.3e-11	214.669	582.049
Tb927.10.10230	procyclin-associated gene 5 (PAG5) protein	PAG5	3.28308	0	207.132	680.032
Tb927.10.10240	procyclin-associated gene 1 (PAG1) protein	PAG1	2.4628	1.2e-09	202.077	497.676
Tb927.10.10270	hypothetical protein	N/A	2.20724	1.17e-07	15.734	34.729
Tb927.10.10840	Enriched in surface-labeled proteome protein 15	ESP15	2.27023	3.79e-08	481.99	1094.23
Tb927.10.11140	hypothetical protein, conserved	N/A	2.13111	4.43e-07	1516.69	3232.23
Tb927.10.11280	hypothetical protein	N/A	2.46544	1.14e-09	5.12	12.623
Tb927.10.11590	nicotinate phosphoribosyltransferase, putative	N/A	2.28586	2.86e-08	328.324	750.503
Tb927.10.11910	major facilitator superfamily, putative	N/A	2.87086	7.03e-13	294.436	845.283
Tb927.10.11940	ABC1 protein, putative	N/A	5.44189	0	174.988	952.268
Tb927.10.11960	Serine/threonine-protein phosphatase 1 regulatory subunit, putative	PNUTS	2.11301	6.09e-07	268.956	568.309
Tb927.10.12010	hypothetical protein, conserved	N/A	2.37459	5.83e-09	111.697	265.235
Tb927.10.12090	RNA-binding protein, putative	RBP7A	2.39348	4.15e-09	165.446	395.993
Tb927.10.12100	RNA-binding protein 7B	RBP7B	7.59694	0	32.712	248.51
Tb927.10.12170	RAB-interacting protein, putative	N/A	2.39939	3.74e-09	190.148	456.239
Tb927.10.12270	methyltransferase domain containing protein, putative	N/A	2.08657	9.6e-07	52.225	108.971
Tb927.10.12560	hypothetical protein	N/A	5.91624	0	0.684	4.046
Tb927.10.12780	Zinc finger CCCH domain-containing protein 37	ZC3H37	2.65581	3.57e-11	134.597	357.463
Tb927.10.12800	Zinc finger CCCH domain-containing protein 38	ZC3H38	11.6265	0	143.301	1666.08
Tb927.10.12820	hypothetical protein, conserved	N/A	10.4817	0	227.331	2382.81
Tb927.10.12940	predicted zinc finger protein	N/A	2.08832	9.33e-07	602.413	1258.03
Tb927.10.130	hypothetical protein	N/A	3.49122	0	78.459	273.918
Tb927.10.13030	cysteine peptidase, Clan CA, family C2, putative	N/A	2.08776	9.41e-07	398.351	831.66
Tb927.10.13070	hypothetical protein, conserved	N/A	3.95463	0	282.343	1116.56
Tb927.10.13080	hypothetical protein	N/A	4.16805	0	27.587	114.982
Tb927.10.13090	PhoD-like phosphatase, putative	N/A	3.20962	2.48e-15	413.698	1327.82
Tb927.10.13390	hypothetical protein, conserved	N/A	2.65195	3.82e-11	386.56	1025.14
Tb927.10.13540	RNA-binding protein, putative	RBP12	3.69163	0	236.559	873.29
Tb927.10.13690	hypothetical protein, conserved	N/A	2.5171	4.49e-10	365.651	920.381
Tb927.10.13700	phosphatidic acid phosphatase alpha, putative	N/A	2.39748	3.87e-09	57.038	136.747
Tb927.10.13790	hypothetical protein, conserved	N/A	3.16373	2.48e-15	733.482	2320.54
Tb927.10.13840	Domain of unknown function (DUF4475), putative	N/A	2.1813	1.84e-07	337.6	736.407
Tb927.10.140	hypothetical protein	N/A	3.96118	0	9.38	37.154
Tb927.10.14150	EnigmRBP1	ERBP1	2.17268	2.14e-07	1237.22	2688.09
Tb927.10.14160	Aquaglyceroporin 3	AQP3	2.97042	1.15e-13	172.803	513.299
Tb927.10.1430	hypothetical protein, conserved	N/A	2.39475	4.05e-09	322.37	771.994
Tb927.10.14760	clathrin light chain, putative	N/A	2.71454	1.23e-11	524.831	1424.67
Tb927.10.14890	C-terminal motor kinesin, putative	KIFC1	7.86529	0	1054.55	8294.35
Tb927.10.14900	hypothetical protein, conserved	N/A	2.4893	7.41e-10	176.005	438.129
Tb927.10.14910	Sarcalumenin, putative	N/A	5.1349	0	418.244	2147.64
Tb927.10.15440	hypothetical protein, conserved	N/A	2.84995	1.04e-12	233.46	665.349
Tb927.10.15910	Glycerol uptake protein 1	GUP1	6.99515	0	194.584	1361.14
Tb927.10.16010	hypothetical protein	N/A	6.47455	0	4.238	27.436
Tb927.10.16200	Endonuclease-reverse transcriptase/Reverse transcriptase (RNA-dependent DNA polymerase), putative	N/A	4.99619	0	129.57	647.355
Tb927.10.1640	hypothetical protein	N/A	6.38335	0	29.079	185.621
Tb927.10.1650	hypothetical protein, conserved	N/A	6.07596	0	40.739	247.529
Tb927.10.1670	hypothetical protein	N/A	2.5758	1.54e-10	5.118	13.182
Tb927.10.1760	hypothetical protein	N/A	2.06863	1.31e-06	26.668	55.166
Tb927.10.1770	hypothetical protein	N/A	9.00466	0	31.699	285.437
Tb927.10.1780	hypothetical protein	N/A	6.97974	0	3.747	26.155
Tb927.10.1790	hypothetical protein	N/A	7.69496	0	0.461	3.546
Tb927.10.2280	hypothetical protein, conserved	N/A	3.66181	0	151.403	554.409
Tb927.10.2300	hypothetical protein, conserved	N/A	3.39389	0	103.948	352.789
Tb927.10.2330	hypothetical protein, conserved	N/A	2.09835	7.85e-07	301.76	633.199
Tb927.10.2390	casein kinase I, putative	CK1.3	3.82052	0	130.654	499.167
Tb927.10.2400	hypothetical protein	N/A	31.9525	0	16.797	536.707
Tb927.10.2410	MSP-C, putative	MSP-C	27.9756	0	167.276	4679.65
Tb927.10.2440	Metacaspase-4	MCA4	6.87113	0	160.381	1102
Tb927.10.2450	hypothetical protein	N/A	2.59386	1.11e-10	5.668	14.702
Tb927.10.2540	adenylate kinase, putative	ADKC	2.09223	8.71e-07	173.284	362.552
Tb927.10.300	mitochondrial calcium uniporter	MCUb	2.76423	4.96e-12	127.826	353.339
Tb927.10.3220	nucleolus protein, putative	N/A	5.14898	0	79.983	411.831
Tb927.10.3360	hypothetical protein, conserved	N/A	2.60087	9.73e-11	225.601	586.759
Tb927.10.3530	hypothetical protein, conserved	N/A	2.18823	1.63e-07	263.466	576.524
Tb927.10.3600	hypothetical protein, conserved	N/A	2.53714	3.12e-10	193.317	490.473
Tb927.10.3620	Laminin-like protein, putative	N/A	2.90536	3.76e-13	407.751	1184.66
Tb927.10.3660	aspartate aminotransferase	cASAT	5.37127	0	430.419	2311.9
Tb927.10.3680	hypothetical protein, conserved	N/A	2.45198	1.46e-09	213.218	522.806
Tb927.10.3750	Endonuclease/Exonuclease/phosphatase family, putative	N/A	4.28441	0	258.808	1108.84
Tb927.10.3800	predicted RING finger protein	N/A	5.05039	0	300.522	1517.76
Tb927.10.40	hypothetical protein	N/A	4.51912	0	6.541	29.558
Tb927.10.4160	predicted zinc finger protein	N/A	3.15428	4.86e-15	306.769	967.635
Tb927.10.4180	TFIIF-stimulated CTD phosphatase, putative	N/A	2.1909	1.56e-07	442.926	970.408
Tb927.10.4260	hypothetical protein, conserved	N/A	3.19674	2.48e-15	500.655	1600.46
Tb927.10.4340	hypothetical protein	N/A	2.34921	9.22e-09	8.656	20.334
Tb927.10.4360	hypothetical protein	N/A	2.2655	4.11e-08	10.311	23.36
Tb927.10.4370	expression site-associated gene 3 (ESAG3) protein, putative	N/A	2.07776	1.12e-06	64.975	135.003
Tb927.10.4380	hypothetical protein	N/A	3.68544	0	29.193	107.588
Tb927.10.4390	hypothetical protein	N/A	4.20837	0	26.045	109.606
Tb927.10.4400	hypothetical protein, conserved	N/A	2.96934	1.17e-13	55.994	166.264
Tb927.10.4770	phosphatidylinositol-4-phosphate 5-kinase, putative	N/A	2.5816	1.39e-10	577.295	1490.35
Tb927.10.4780	GPI inositol deacylase precursor	GPIdeAc	4.32243	0	297.553	1286.15
Tb927.10.5150	zinc finger protein family member, putative	ZC3H31	4.44602	0	57.876	257.318
Tb927.10.5160	hypothetical protein	N/A	4.7301	0	15.43	72.984
Tb927.10.5250	zinc finger protein family member, putative	ZC3H32	4.04355	0	277.924	1123.8
Tb927.10.530	Plasma-membrane choline transporter, putative	ESP22	6.11257	0	155.551	950.82
Tb927.10.5510	endonuclease/exonuclease/phosphatase, putative	IP5Pase	2.51268	4.86e-10	242.135	608.406
Tb927.10.5700	Enriched in surface-labeled proteome protein 3	ESP3	17.164	0	1.565	26.857
Tb927.10.5710	hypothetical protein, conserved	N/A	19.2428	0	2.29	44.075
Tb927.10.5720	hypothetical protein	N/A	2.46508	1.15e-09	4.138	10.199
Tb927.10.5810	The ARF-like 2 binding protein BART, putative	N/A	2.47682	9.32e-10	1529.17	3787.48
Tb927.10.6040	hypothetical protein	N/A	2.30785	1.95e-08	521.171	1202.79
Tb927.10.6050	clathrin heavy chain	CHC	2.23225	7.46e-08	5067.71	11312.4
Tb927.10.6420	hypothetical protein	N/A	2.40752	3.25e-09	16.598	39.959
Tb927.10.6500	amino acid transporter, putative	N/A	2.42864	2.22e-09	148.367	360.329
Tb927.10.6560	Protein of unknown function DUF72, putative	N/A	2.4018	3.59e-09	202.297	485.878
Tb927.10.6890	hypothetical protein	N/A	2.10125	7.46e-07	74.558	156.664
Tb927.10.6900	base J-associated glucosyltransferase	JGT	2.5188	4.35e-10	287.191	723.374
Tb927.10.7090	Alternative oxidase, mitochondrial	AOX	7.76399	0	361.266	2804.87
Tb927.10.7140	membrane-bound acid phosphatase 2	MBAP2	2.18803	1.64e-07	403.474	882.812
Tb927.10.7300	hypothetical protein, conserved	N/A	2.89515	4.51e-13	175.523	508.167
Tb927.10.7360	ATP-binding cassette protein, putative	N/A	5.55016	0	146.473	812.948
Tb927.10.7640	hypothetical protein	N/A	2.2754	3.45e-08	10.14	23.073
Tb927.10.7820	hypothetical protein, conserved	N/A	2.15347	2.99e-07	163.678	352.475
Tb927.10.8440	glucose transporter 1B	THT1-	5.3803	0	412.193	2217.72
Tb927.10.8800	SUMO-interacting motif-containing protein	N/A	3.47988	0	244.123	849.52
Tb927.10.8830	Flagellum attachment zone protein 5	FAZ5	2.19562	1.44e-07	804.596	1766.59
Tb927.10.8860	hypothetical protein, conserved	N/A	3.9096	0	317.344	1240.69
Tb927.10.90	hypothetical protein	N/A	2.7935	2.91e-12	17.634	49.26
Tb927.10.940	hypothetical protein, conserved	N/A	2.18303	1.78e-07	157.493	343.811
Tb927.10.9450	invariant surface glycoprotein, putative	N/A	8.39574	0	36.442	305.961
Tb927.10.950	hypothetical protein, conserved	N/A	2.23696	6.85e-08	301.701	674.892
Tb927.10.9510	hypothetical protein	N/A	21.6601	0	2.833	61.365
Tb927.10.9550	hypothetical protein	N/A	4.32237	0	2.963	12.807
Tb927.10.9850	amino acid transporter, putative	N/A	2.06705	1.35e-06	383.052	791.788
Tb927.10.990	Enriched in surface-labeled proteome protein 6	ESP6	8.55581	0	95.258	815.012
Tb927.10.9980	hypothetical protein, conserved	N/A	2.3313	1.28e-08	150.227	350.224
Tb927.11.10470	hypothetical protein, conserved	N/A	2.45948	1.27e-09	293.455	721.746
Tb927.11.10810	pumillio/PUF RNA binding protein 11	PUF11	17.0827	0	187.861	3209.17
Tb927.11.10980	Got1/Sft2-like family, putative	N/A	2.32915	1.33e-08	108.596	252.935
Tb927.11.11060	hypothetical protein	N/A	2.70142	1.56e-11	7.13	19.26
Tb927.11.11400	hypothetical protein	N/A	2.49303	6.93e-10	7.2	17.951
Tb927.11.11410	trans-sialidase, putative	N/A	2.05997	1.53e-06	83.409	171.819
Tb927.11.11600	hypothetical protein, conserved	N/A	2.67775	2.4e-11	976.65	2615.23
Tb927.11.11710	Putative serine esterase (DUF676), putative	N/A	2.57678	1.51e-10	318.892	821.713
Tb927.11.1180	cdc2-related kinase 6, putative	CRK6	4.73808	0	122.479	580.313
Tb927.11.11980	cytoskeleton-associated protein 15	CAP15	4.34257	0	62.504	271.427
Tb927.11.11990	hypothetical protein	N/A	5.37805	0	4.518	24.297
Tb927.11.12000	hypothetical protein, conserved	N/A	7.38652	0	7.201	53.19
Tb927.11.12010	hypothetical protein	N/A	4.45655	0	7.691	34.277
Tb927.11.12020	hypothetical protein, conserved	N/A	2.30022	2.23e-08	89.261	205.32
Tb927.11.12060	Peroxisomal biogenesis factor 11 (PEX11), putative	N/A	2.4811	8.61e-10	163.424	405.473
Tb927.11.12120	RNA-binding protein, putative	RBP9	8.876	0	56.96	505.58
Tb927.11.12130	hypothetical protein	N/A	6.7547	0	48.53	327.806
Tb927.11.12140	hypothetical protein	N/A	7.12118	0	35.27	251.162
Tb927.11.1230	hypothetical protein, conserved	N/A	15.3969	0	75.634	1164.53
Tb927.11.12710	variant surface glycoprotein (VSG)-related, putative	N/A	4.12684	0	103.229	426.008
Tb927.11.12730	hypothetical protein, conserved	N/A	2.23847	6.66e-08	120.643	270.056
Tb927.11.1280	hypothetical protein, conserved	N/A	4.142	0	72.568	300.576
Tb927.11.13000	phospholipid-transporting ATPase, putative	N/A	2.3362	1.17e-08	1597.98	3733.2
Tb927.11.13120	PUB domain containing protein, putative	N/A	2.09629	8.12e-07	163.311	342.348
Tb927.11.13130	membrane-bound acid phosphatase 1 precursor	MBAP1	2.65242	3.79e-11	765.488	2030.4
Tb927.11.13160	hypothetical protein	N/A	8.14663	0	0.692	5.637
Tb927.11.13200	LEM3 (ligand-effect modulator 3) family / CDC50 family, putative	N/A	2.36027	7.53e-09	581.292	1372.01
Tb927.11.13320	hypothetical protein, conserved	N/A	2.25973	4.56e-08	318.824	720.457
Tb927.11.1350	calcium uniporter protein, mitochondrial	MCU	2.76227	5.14e-12	122.459	338.266
Tb927.11.13550	hypothetical protein, conserved	N/A	3.98907	0	163.572	652.501
Tb927.11.13630	hypothetical protein, conserved	N/A	4.2011	0	58.637	246.341
Tb927.11.13640	J-binding protein	JBP1	3.77017	0	334.331	1260.48
Tb927.11.13720	hypothetical protein	N/A	2.80193	2.49e-12	1.832	5.133
Tb927.11.140	expression site-associated gene 4 (ESAG4) protein, putative	N/A	2.28888	2.71e-08	332.149	760.248
Tb927.11.14070	Repressor of differentiation kinase 1	RDK1	2.29054	2.63e-08	112.649	258.027
Tb927.11.14290	vacuolar sorting protein, putative	N/A	2.21302	1.06e-07	240.589	532.43
Tb927.11.14460	ADP-ribosylation factor GTPase activating protein 1, putative	N/A	2.4465	1.6e-09	296.91	726.388
Tb927.11.14540	hypothetical protein, conserved	N/A	5.19448	0	114.755	596.091
Tb927.11.14600	procyclin-associated gene 2-like protein, putative	N/A	25.3386	0	6.299	159.602
Tb927.11.14720	hypothetical protein, conserved	N/A	2.68087	2.27e-11	267.982	718.425
Tb927.11.150	receptor-type adenylate cyclase GRESAG 4, putative	N/A	2.24823	5.59e-08	382.702	860.402
Tb927.11.1510	leucine rich repeat protein, putative	N/A	3.52478	0	104.518	368.405
Tb927.11.15380	hypothetical protein	N/A	3.48164	0	16.639	57.932
Tb927.11.15390	hypothetical protein	N/A	2.17135	2.18e-07	162.696	353.27
Tb927.11.15790	hypothetical protein, conserved	N/A	2.62053	6.79e-11	307.771	806.521
Tb927.11.15800	Cytokinesis initiation factor 1	CIF1	2.20636	1.18e-07	850.982	1877.58
Tb927.11.15870	hypothetical protein, conserved	N/A	3.2116	2.48e-15	278.48	894.368
Tb927.11.16180	hypothetical protein	N/A	5.01576	0	0.965	4.839
Tb927.11.16260	SPRY domain/HECT-domain (ubiquitin-transferase), putative	N/A	2.12964	4.54e-07	1009.34	2149.54
Tb927.11.16360	WD repeat-containing protein 82, putative	WDR82	3.44695	0	181.918	627.063
Tb927.11.16790	mitogen-activated protein kinase	ECK1	2.09815	7.87e-07	310.667	651.827
Tb927.11.17830	hypothetical protein, conserved	N/A	3.71455	0	56.772	210.881
Tb927.11.17860	hypothetical protein, conserved	N/A	3.01308	5.28e-14	60.853	183.355
Tb927.11.18430	variant surface glycoprotein (VSG), putative	N/A	2486.61	0	15.081	37499.6
Tb927.11.18480	Variant Surface Glycoprotein, putative	N/A	19.0939	0	0.25	4.78
Tb927.11.1920	hypothetical protein	N/A	2.2361	6.96e-08	14.263	31.893
Tb927.11.1930	ubiquitin carboxyl-terminal hydrolase, putative	N/A	2.0691	1.3e-06	262.827	543.815
Tb927.11.2040	STE/STE11 serine/threonine-protein kinase, putative	N/A	4.74511	0	223.982	1062.82
Tb927.11.20730	glycerophosphoryl diester phosphodiesterase, putative	N/A	2.74062	7.62e-12	159.055	435.911
Tb927.11.2400	Flabarin-like protein	N/A	8.77171	0	24.509	214.982
Tb927.11.2460	hypothetical protein, conserved	N/A	2.99519	7.28e-14	58.325	174.694
Tb927.11.2850	hypothetical protein, conserved	N/A	2.11373	6.01e-07	64.65	136.652
Tb927.11.290	Phosphatase and tensin homolog, putative	N/A	2.1147	5.91e-07	306.61	648.39
Tb927.11.3210	hypothetical protein	N/A	2.15486	2.92e-07	11.624	25.047
Tb927.11.3220	metacaspase	mca1	8.44043	0	73.412	619.631
Tb927.11.3350	phospholipid-transporting ATPase 1-like protein, putative	N/A	2.15795	2.77e-07	414.868	895.263
Tb927.11.3460	hypothetical protein, conserved	N/A	2.40255	3.54e-09	325.098	781.064
Tb927.11.3560	hypothetical protein	N/A	2.44874	1.54e-09	122.548	300.088
Tb927.11.3720	Ring finger domain containing protein, putative	N/A	2.10206	7.37e-07	441.394	927.837
Tb927.11.3760	hypothetical protein	N/A	3.71473	0	186.573	693.071
Tb927.11.4070	hypothetical protein	N/A	292.205	0	0.171	49.894
Tb927.11.4080	variant surface glycoprotein (VSG)-related, putative	N/A	55.9762	0	1.633	91.421
Tb927.11.4090	hypothetical protein	N/A	56.0856	0	0.333	18.681
Tb927.11.4100	variant surface glycoprotein (VSG), putative	N/A	50.903	0	3.959	201.525
Tb927.11.4170	kinetoplastid-specific dual specificity phosphatase, putative	N/A	2.88019	5.92e-13	293.383	844.999
Tb927.11.4440	hypothetical protein	N/A	2.38672	4.7e-09	7.462	17.811
Tb927.11.4800	clathrin coat assembly protein, putative	N/A	2.74512	7.03e-12	292.547	803.077
Tb927.11.4860	Ring finger domain containing protein, putative	N/A	5.99774	0	261.275	1567.06
Tb927.11.490	hypothetical protein, conserved	N/A	2.74446	7.12e-12	102.827	282.204
Tb927.11.5080	hypothetical protein, conserved	N/A	2.69441	1.77e-11	38.35	103.329
Tb927.11.5120	TPR repeat/SET domain containing protein, putative	N/A	3.7221	0	156.069	580.906
Tb927.11.5490	Polyphosphoinositide phosphatase, putative	N/A	2.0786	1.11e-06	780.256	1621.84
Tb927.11.5790	hypothetical protein, conserved	N/A	2.59044	1.18e-10	191.511	496.098
Tb927.11.5890	Domain of unknown function (DUF4505), putative	N/A	2.54672	2.61e-10	74.433	189.56
Tb927.11.5900	hypothetical protein, conserved	N/A	3.39062	0	79.513	269.598
Tb927.11.5910	WASH complex subunit 7, N-terminal/WASH complex subunit 7/WASH complex subunit 7, C-terminal, putative	N/A	5.09855	0	297.089	1514.72
Tb927.11.5920	conserved protein	J58	2.20902	1.13e-07	104.909	231.745
Tb927.11.6120	ABC transporter, putative	N/A	5.39261	0	454.518	2451.04
Tb927.11.6390	START domain containing protein, putative	N/A	3.74843	0	407.225	1526.46
Tb927.11.6600	conserved protein, unknown function	N/A	3.0835	1.43e-14	47.428	146.244
Tb927.11.6650	hypothetical protein	N/A	2.33806	1.13e-08	13.161	30.771
Tb927.11.670	epsinR	N/A	2.17627	2.01e-07	905.38	1970.35
Tb927.11.6730	hypothetical protein	N/A	5.80805	0	0.592	3.439
Tb927.11.6800	hypothetical protein, conserved	N/A	2.30936	1.9e-08	189.448	437.504
Tb927.11.6910	hypothetical protein, conserved	N/A	3.98758	0	339.268	1352.86
Tb927.11.730	hypothetical protein	N/A	2.74746	6.74e-12	7.591	20.857
Tb927.11.7380	glycerol-3-phosphate dehydrogenase (FAD-dependent), mitochondrial	G3PDH	2.53652	3.15e-10	1007.33	2555.11
Tb927.11.7410	MSP-A, putative	N/A	3.49842	0	451.542	1579.68
Tb927.11.7550	hypothetical protein, conserved	N/A	10.6035	0	131.533	1394.71
Tb927.11.7630	Gp63-1 surface protease homolog, putative	N/A	6.47878	0	58.929	381.788
Tb927.11.7800	hypothetical protein, conserved	N/A	2.11508	5.87e-07	392.63	830.444
Tb927.11.7810	hypothetical protein	N/A	2.05325	1.72e-06	36.584	75.116
Tb927.11.7990	hypothetical protein	N/A	5.83708	0	3.68	21.479
Tb927.11.8170	Mitogen-activated protein kinase 8, putative	MPK8	2.72334	1.05e-11	326.158	888.239
Tb927.11.8330	hypothetical protein, conserved	N/A	7.56665	0	159.384	1206
Tb927.11.8340	hypothetical protein	N/A	7.02427	0	41.025	288.17
Tb927.11.8440	haloacid dehalogenase-like hydrolase, putative	N/A	7.45288	0	86.455	644.336
Tb927.11.8460	amastin-like protein	N/A	3.55337	0	326.278	1159.39
Tb927.11.8470	zinc finger protein family member, putative	ZC3H45	4.28566	0	90.539	388.02
Tb927.11.8480	DNA polymerase kappa, putative	N/A	5.59867	0	30.993	173.519
Tb927.11.8720	Leishmanolysin-like peptidase, putative	N/A	2.96297	1.32e-13	195.994	580.723
Tb927.11.8740	Protein of unknown function (DUF423), putative	N/A	3.83381	0	116.195	445.468
Tb927.11.8790	target SNARE, putative	N/A	2.05103	1.79e-06	285.732	586.044
Tb927.11.8820	glutathionylspermidine synthetase, putative	N/A	3.72949	0	265.012	988.359
Tb927.11.8830	Enriched in surface-labeled proteome protein 2	ESP2	7.57405	0	265.736	2012.69
Tb927.11.9000	cation transporter, putative	N/A	2.44015	1.8e-09	212.949	519.627
Tb927.11.9310	tRNA pseudouridine synthase, putative	N/A	2.3669	6.72e-09	266.537	630.868
Tb927.11.9870	Telomere-associated protein 1	TelAP1	2.98507	8.79e-14	268.819	802.443
Tb927.2.1250	hypothetical protein	N/A	2.12143	5.25e-07	78.932	167.448
Tb927.2.1290	hypothetical protein	N/A	4.08114	0	7.114	29.033
Tb927.2.1460	hypothetical protein, conserved	N/A	3.13689	4.86e-15	31.268	98.083
Tb927.2.160	Protein of unknown function (DUF1181), putative	N/A	4.77365	0	5.332	25.454
Tb927.2.1700	Enriched in surface-labeled proteome protein 10	ESP10	7.38642	0	249.811	1845.21
Tb927.2.2060	variant surface glycoprotein (VSG)-related, putative	N/A	11.4706	0	40.651	466.294
Tb927.2.2070	hypothetical protein	N/A	3.56226	0	25.708	91.578
Tb927.2.2120	Serine/threonine-protein kinase NEK22, putative	NEK22	3.26195	0	351.238	1145.72
Tb927.2.2400	glycosyltransferase (GlcNAc), putative	N/A	2.72761	9.68e-12	288.161	785.989
Tb927.2.2490	hypothetical protein	N/A	3.73082	0	204.968	764.698
Tb927.2.3270	65 kDa invariant surface glycoprotein	N/A	30.3112	0	10.085	305.697
Tb927.2.3330	hypothetical protein	N/A	23.2317	0	0.256	5.937
Tb927.2.3340	hypothetical protein	N/A	10.4501	0	5.473	57.192
Tb927.2.3390	hypothetical protein, conserved	N/A	2.09213	8.71e-07	495.013	1035.63
Tb927.2.3580	transcription elongation factor s-II, putative	TFIIS2-1	2.4029	3.52e-09	707.523	1700.11
Tb927.2.3620	GTP-binding elongation factor Tu family, putative	N/A	2.11974	5.41e-07	686.815	1455.87
Tb927.2.3880	heterogeneous nuclear ribonucleoproteins F/H homologue	HNRNPH/F	2.24934	5.48e-08	567.9	1277.4
Tb927.2.4150	hypothetical protein, conserved	N/A	2.65252	3.79e-11	163.181	432.841
Tb927.2.4160	hypothetical protein, conserved	N/A	2.0745	1.19e-06	362.289	751.569
Tb927.2.4340	hypothetical protein, conserved	N/A	2.51193	4.93e-10	294.509	739.786
Tb927.2.4470	hypothetical protein, conserved	N/A	2.07995	1.08e-06	432.252	899.061
Tb927.2.4670	hypothetical protein, conserved	N/A	3.10527	9.56e-15	180.725	561.202
Tb927.2.4760	hypothetical protein, conserved	N/A	2.28137	3.1e-08	268.903	613.469
Tb927.2.4920	hypothetical protein, conserved	N/A	2.37843	5.46e-09	167.84	399.195
Tb927.2.4970	UV radiation resistance protein and autophagy-related subunit 14, putative	N/A	2.04864	1.86e-06	292.862	599.969
Tb927.2.5290	hypothetical protein, conserved	N/A	3.08344	1.43e-14	99.43	306.586
Tb927.2.5300	hypothetical protein, conserved	N/A	3.31252	0	142.388	471.662
Tb927.2.5310	hypothetical protein, conserved	N/A	3.73986	0	149.182	557.921
Tb927.2.5320	hypothetical protein, conserved	N/A	4.12789	0	57.134	235.842
Tb927.2.5330	hypothetical protein, conserved	N/A	5.53056	0	27.144	150.119
Tb927.2.5340	hypothetical protein, conserved	N/A	4.04326	0	56.905	230.081
Tb927.2.5350	hypothetical protein, conserved	N/A	4.10247	0	67.124	275.375
Tb927.2.5360	hypothetical protein, conserved	N/A	3.38243	0	101.01	341.661
Tb927.2.5720	hypothetical protein	N/A	5.00499	0	2.033	10.175
Tb927.2.6000	glycosylphosphatidylinositol-specific phospholipase C	GPI-PLC	8.18681	0	208.853	1709.84
Tb927.2.6150	adenosine transporter 2	TbNT2/927	29.812	0	20.322	605.832
Tb927.2.6180	iron/ascorbate oxidoreductase family protein, putative	N/A	49.8361	0	2.858	142.448
Tb927.2.6200	adenosine transporter 2, putative	TbNT3	29.11	0	6.658	193.818
Tb927.2.6220	adenosine transporter 2, putative	TbNT4	32.9164	0	3.269	107.608
Tb927.2.6240	adenosine transporter 2	TbNT5	13.805	0	3.009	41.538
Tb927.2.6280	adenosine transporter 2, putative	TbNT7	42.0098	0	1.247	52.389
Tb927.2.6320	adenosine transporter 2, putative	TbNT6	22.7452	0	1.482	33.715
Tb927.2.650	hypothetical protein	N/A	2.46641	1.12e-09	85.315	210.421
Tb927.2.900	hypothetical protein	N/A	2.22514	8.48e-08	124.615	277.287
Tb927.2.950	paraflagellar rod component, putative	PFC13	3.63261	0	455.097	1653.19
Tb927.2.960	hypothetical protein	N/A	11.7211	0	3.664	42.951
Tb927.3.1470	variant surface glycoprotein (VSG)-related, putative	N/A	9.56879	0	5.436	52.015
Tb927.3.1480	hypothetical protein, conserved	N/A	33.9848	0	0.555	18.869
Tb927.3.1500	variant surface glycoprotein (VSG)-related, putative	N/A	48.3083	0	3.436	166.007
Tb927.3.1510	variant surface glycoprotein (VSG)-related, putative	N/A	93.4036	0	0.923	86.215
Tb927.3.1520	variant surface glycoprotein (VSG)-related, putative	N/A	10.5882	0	5.434	57.532
Tb927.3.1640	hypothetical protein	N/A	3.28164	0	48.004	157.533
Tb927.3.1650	hypothetical protein	N/A	3.46385	0	32.013	110.89
Tb927.3.1660	SUMO-interacting motif-containing protein	N/A	3.10455	9.56e-15	277.682	862.077
Tb927.3.1830	hypothetical protein, conserved	N/A	2.44431	1.67e-09	174.975	427.694
Tb927.3.1870	CHAP domain containing protein, putative	N/A	2.11992	5.39e-07	157.023	332.875
Tb927.3.2430	Alsin, putative	N/A	2.22139	9.06e-08	688.148	1528.64
Tb927.3.2500	Trypanosomal VSG domain containing protein, putative	N/A	2.47552	9.53e-10	34.305	84.923
Tb927.3.2540	variant surface glycoprotein (VSG)-related, putative	N/A	15.469	0	0.372	5.762
Tb927.3.2550	hypothetical protein, conserved	N/A	7.32034	0	0.488	3.572
Tb927.3.2570	hypothetical protein, conserved	N/A	4.23823	0	0.903	3.827
Tb927.3.2580	hypothetical protein, conserved	N/A	27.1607	0	0.393	10.678
Tb927.3.2590	hypothetical protein	N/A	42.0427	0	0.932	39.172
Tb927.3.2610	GPI inositol deacylase 2	GPIdeAc2	12.4445	0	114.383	1423.44
Tb927.3.3060	Purine-Responsive Element Binding Protein 2	PuREBP2	3.03415	3.72e-14	367.547	1115.19
Tb927.3.3270	ATP-dependent 6-phosphofructokinase, glycosomal	PFK	2.13917	3.84e-07	1909.84	4085.47
Tb927.3.3380	TFIIF-stimulated CTD phosphatase, putative	N/A	5.80631	0	129.468	751.734
Tb927.3.3600	hypothetical protein	N/A	2.44028	1.79e-09	154.615	377.304
Tb927.3.3700	hypothetical protein	N/A	2.19249	1.52e-07	59.482	130.414
Tb927.3.3870	lipase domain protein, putative	N/A	4.15821	0	728.82	3030.59
Tb927.3.3980	hypothetical protein, conserved	N/A	2.48112	8.61e-10	334.021	828.746
Tb927.3.4000	clathrin coat assembly protein ap19, putative	N/A	2.14997	3.17e-07	280.912	603.954
Tb927.3.4070	Pyruvate transporter, putative	PT1	3.19118	2.48e-15	559.509	1785.49
Tb927.3.4180	hypothetical protein	N/A	9.58995	0	146.305	1403.05
Tb927.3.4230	serine peptidase, clan SB, family S8-like protein	CMF33	2.96573	1.25e-13	1265.29	3752.5
Tb927.3.4280	mismatch repair protein MSH5, putative	N/A	2.26909	3.86e-08	484.165	1098.62
Tb927.3.4400	basal body component, putative	BBP41	2.06446	1.41e-06	105.243	217.269
Tb927.3.4670	cdc2-related kinase 10, putative	CRK10	2.39488	4.05e-09	309.233	740.576
Tb927.3.4720	dynamin-1-like protein	N/A	2.08552	9.77e-07	1094.71	2283.05
Tb927.3.4800	hypothetical protein, conserved	N/A	2.59736	1.04e-10	296.833	770.981
Tb927.3.4830	hypothetical protein	N/A	11.4397	0	71.183	814.308
Tb927.3.5080	PSP1 C-terminal conserved region, putative	N/A	2.27248	3.64e-08	216.327	491.598
Tb927.3.510	hypothetical protein, conserved	N/A	3.17763	2.48e-15	13.696	43.519
Tb927.3.5660	UDP-GlcNAc:alpha3-D-mannoside beta-1,2-N-acetylglucosaminyltransferase I	GnTI	4.46343	0	157.926	704.89
Tb927.3.5670	hypothetical protein	N/A	13.41	0	4.796	64.313
Tb927.3.5680	variant surface glycoprotein (VSG)-related, putative	N/A	36.5893	0	0.17	6.233
Tb927.3.5690	hypothetical protein, conserved	N/A	37.5596	0	3.505	131.646
Tb927.3.5740	hypothetical protein	N/A	4.56129	0	34.839	158.912
Tb927.3.5780	hypothetical protein	N/A	5.81223	0	10.021	58.246
Tb927.3.580	leucine-rich repeat protein (LRRP), putative	N/A	26.4083	0	15.331	404.861
Tb927.3.600	hypothetical protein	N/A	45.2794	0	26.552	1202.24
Tb927.3.610	N-acetyltransferase complex ARD1 subunit, putative	N/A	2.52371	3.98e-10	82.181	207.4
Tb927.3.650	hypothetical protein, conserved	N/A	3.03533	3.5e-14	45.59	138.38
Tb927.4.120	hypothetical protein	N/A	2.2866	2.82e-08	266.071	608.398
Tb927.4.1230	hypothetical protein	N/A	22.146	0	94.841	2100.34
Tb927.4.140	hypothetical protein	N/A	4.56076	0	21.177	96.585
Tb927.4.1550	hypothetical protein, conserved	N/A	2.29425	2.47e-08	709.304	1627.32
Tb927.4.1560	hypothetical protein, conserved	N/A	2.47444	9.71e-10	252.25	624.176
Tb927.4.1650	hypothetical protein, conserved	N/A	2.09856	7.82e-07	720.99	1513.04
Tb927.4.170	hypothetical protein	N/A	8.21908	0	30.126	247.61
Tb927.4.180	hypothetical protein	N/A	2.85122	1.01e-12	237	675.739
Tb927.4.2090	hypothetical protein	N/A	7.68224	0	1.063	8.163
Tb927.4.2210	hypothetical protein, conserved	N/A	2.44016	1.8e-09	246.142	600.627
Tb927.4.2370	hypothetical protein, conserved	N/A	2.12422	5e-07	370.729	787.51
Tb927.4.2380	sarcoplasmic reticulum glycoprotein, putative	N/A	5.55666	0	215.376	1196.77
Tb927.4.260	retrotransposon hot spot protein 3 (RHS3), putative	N/A	4.05776	0	23.395	94.931
Tb927.4.2730	kinesin, putative	N/A	2.55222	2.37e-10	472.089	1204.88
Tb927.4.2760	Protein of unknown function (DUF3808), putative	N/A	2.36545	6.89e-09	672.21	1590.08
Tb927.4.3090	hypothetical protein, conserved	N/A	2.14771	3.3e-07	147.292	316.341
Tb927.4.3180	hypothetical protein, conserved	N/A	2.77748	3.91e-12	93.552	259.84
Tb927.4.3380	myosin IB heavy chain, putative	MYO1	2.20679	1.18e-07	789.66	1742.62
Tb927.4.3400	hypothetical protein, conserved	N/A	2.43515	1.97e-09	280.185	682.294
Tb927.4.3480	hypothetical protein	N/A	3.20154	2.48e-15	190.546	610.042
Tb927.4.3630	serine threonine-protein phosphatase PP1, putative	PP1-5	2.65671	3.52e-11	281.279	747.278
Tb927.4.3640	serine threonine-protein phosphatase PP1, putative	PP1-4	2.54302	2.8e-10	267.438	680.102
Tb927.4.3960	hypothetical protein, conserved	N/A	2.12071	5.32e-07	110.041	233.364
Tb927.4.3970	hypothetical protein, conserved	N/A	2.61263	7.85e-11	129.845	339.237
Tb927.4.3980	chaperone protein DnaJ, putative	J41	5.45768	0	124.535	679.672
Tb927.4.4020	Ornithine/histidine transporter AAT2-4	AAT2-4	5.91007	0	240.127	1419.17
Tb927.4.4090	hypothetical protein, conserved	N/A	2.19293	1.51e-07	153.065	335.659
Tb927.4.4240	hypothetical protein, conserved	N/A	2.26665	4.03e-08	179.305	406.42
Tb927.4.4260	hypothetical protein, conserved	N/A	2.33904	1.11e-08	275.627	644.702
Tb927.4.4280	hypothetical protein, conserved	N/A	2.27807	3.29e-08	186.955	425.896
Tb927.4.4400	hypothetical protein, conserved	N/A	2.47291	9.96e-10	653.404	1615.81
Tb927.4.4410	adenylyl cyclase	GRESAG 4.4	5.47283	0	729.464	3992.23
Tb927.4.4430	adenylyl cyclase	GRESAG 4.4	5.22117	0	874.623	4566.56
Tb927.4.4440	adenylyl cyclase	GRESAG 4.4	4.98401	0	1044	5203.33
Tb927.4.4450	adenylyl cyclase	GRESAG 4.4	5.36443	0	893.503	4793.14
Tb927.4.4460	adenylyl cyclase	GRESAG 4.4	5.89146	0	568.844	3351.32
Tb927.4.4470	adenylyl cyclase	GRESAG 4.4	5.93035	0	632.666	3751.93
Tb927.4.4480	hypothetical protein, conserved	N/A	2.09294	8.61e-07	533.409	1116.39
Tb927.4.4520	'Cold-shock' DNA-binding domain containing protein, putative	CSD2	3.78555	0	319.489	1209.44
Tb927.4.4540	zinc finger domain, LSD1 subclass, putative	N/A	2.57538	1.55e-10	80.182	206.499
Tb927.4.4580	hypothetical protein, conserved	N/A	13.4984	0	409.556	5528.36
Tb927.4.4780	hypothetical protein	N/A	3.97871	0	48.318	192.242
Tb927.4.4790	hypothetical protein, conserved	N/A	3.55858	0	91.626	326.058
Tb927.4.4900	hypothetical protein	N/A	3.11078	9.56e-15	187.766	584.099
Tb927.4.500	FHA domain containing protein, putative	N/A	5.34688	0	128.193	685.433
Tb927.4.5090	hypothetical protein	N/A	2.16433	2.48e-07	7.355	15.918
Tb927.4.5310	Repressor of differentiation kinase 2	RDK2	4.23545	0	263.156	1114.58
Tb927.4.5400	variant surface glycoprotein (VSG, atypical), putative	N/A	10.3949	0	0.677	7.034
Tb927.4.5410	variant surface glycoprotein (VSG, atypical), putative	N/A	21.5654	0	0.338	7.284
Tb927.4.5420	variant surface glycoprotein (VSG, atypical), putative	N/A	13.1528	0	0.252	3.31
Tb927.4.5430	variant surface glycoprotein (VSG, atypical), putative	N/A	11.4746	0	0.897	10.294
Tb927.4.710	hypothetical protein, conserved	N/A	6.48528	0	97.034	629.291
Tb927.4.760	AP-1 adapter complex gamma subunit, putative	N/A	2.16867	2.29e-07	1335.37	2895.98
Tb927.4.810	expression site-associated gene 5 (ESAG5) protein, putative	N/A	3.21028	2.48e-15	294.549	945.584
Tb927.4.960	WD domain, G-beta repeat, putative	N/A	2.35018	9.07e-09	871.861	2049.03
Tb927.5.110	variant surface glycoprotein (VSG)-related, putative	N/A	7.756	0	9.409	72.975
Tb927.5.130	variant surface glycoprotein (VSG)-related, putative	N/A	9.89772	0	6.77	67.012
Tb927.5.1380	hypothetical protein	N/A	5.13864	0	56.79	291.823
Tb927.5.1390	64 kDa invariant surface glycoprotein	ISG64	24.6006	0	2.174	53.491
Tb927.5.140	hypothetical protein, conserved	N/A	2.6572	3.49e-11	122.094	324.428
Tb927.5.1400	hypothetical protein	N/A	16.7323	0	1.356	22.688
Tb927.5.1420	hypothetical protein	N/A	31.5402	0	1.446	45.602
Tb927.5.1440	hypothetical protein	N/A	17.4074	0	2.931	51.029
Tb927.5.150	hypothetical protein, conserved	N/A	2.76335	5.04e-12	145.886	403.136
Tb927.5.170	hypothetical protein, conserved	N/A	4.3963	0	66.992	294.519
Tb927.5.1810	lysosomal/endosomal membrane protein p67	p67	2.17091	2.2e-07	3901.06	8468.86
Tb927.5.1990	hypothetical protein, conserved	N/A	7.53379	0	263.573	1985.7
Tb927.5.2000	hypothetical protein	N/A	5.00043	0	437.199	2186.18
Tb927.5.2010	hypothetical protein	N/A	2.92718	2.53e-13	212.76	622.788
Tb927.5.2480	hypothetical protein, conserved	N/A	3.57906	0	138.53	495.807
Tb927.5.2750	Alpha/beta hydrolase family, putative	N/A	2.6676	2.88e-11	212.431	566.681
Tb927.5.2760	UDP-Gal or UDP-GlcNAc-dependent glycosyltransferase, putative	N/A	2.82513	1.63e-12	96.202	271.785
Tb927.5.286b	adenosine transporter 1	AT1	2.22873	7.96e-08	316.409	705.19
Tb927.5.289b	hypothetical protein	N/A	2.67593	2.48e-11	71.38	191.007
Tb927.5.291b	variant surface glycoprotein (VSG)-related, putative	ESP5	2.71537	1.21e-11	257.958	700.452
Tb927.5.292b	hypothetical protein	N/A	2.77002	4.48e-12	156.666	433.969
Tb927.5.293b	hypothetical protein	N/A	20.6348	0	19.15	395.164
Tb927.5.294b	hypothetical protein	N/A	3.25422	0	141.87	461.676
Tb927.5.296b	hypothetical protein	N/A	2.17975	1.89e-07	178.377	388.816
Tb927.5.309b	invariant surface glycoprotein, putative	N/A	15.6792	0	130.949	2053.17
Tb927.5.310	invariant surface glycoprotein, putative	N/A	17.6577	0	88.219	1557.75
Tb927.5.3320	Pseudokinase, putative	N/A	2.32749	1.37e-08	505.699	1177.01
Tb927.5.350	75 kDa invariant surface glycoprotein, putative	ISG75	8.83458	0	185.889	1642.25
Tb927.5.3660	hypothetical protein, conserved	N/A	5.84011	0	118.008	689.179
Tb927.5.3990	variant surface glycoprotein (VSG, atypical), putative	N/A	2.5048	5.61e-10	19.71	49.369
Tb927.5.4010	Enriched in surface-labeled proteome protein 4	ESP4	4.60179	0	64.418	296.437
Tb927.5.410	invariant surface glycoprotein, putative	N/A	10.8749	0	140.479	1527.69
Tb927.5.4540	receptor-type adenylate cyclase GRESAG 4, putative	N/A	2.30003	2.23e-08	687.109	1580.37
Tb927.5.4550	receptor-type adenylate cyclase GRESAG 4, putative	N/A	2.2739	3.55e-08	770.478	1751.99
Tb927.5.4570	Flagellum adhesion protein 3	FLA3	6.2701	0	257.119	1612.16
Tb927.5.4640	hypothetical protein, conserved	N/A	2.9125	3.29e-13	49.605	144.475
Tb927.5.5080	variant surface glycoprotein (VSG), putative	N/A	1191.05	0	1.344	1600.34
Tb927.5.610	acidic phosphatase, putative	N/A	7.3942	0	399.489	2953.9
Tb927.5.620	invariant surface glycoprotein, putative	N/A	2.21598	9.99e-08	276.574	612.881
Tb927.5.660	Trypanosomal VSG domain containing protein, putative	N/A	2.2942	2.47e-08	102.979	236.253
Tb927.6.110	hypothetical protein	N/A	4.95522	0	16.76	83.052
Tb927.6.1300	hypothetical protein	N/A	3.3576	0	3.663	12.298
Tb927.6.1310	Trypanosomal VSG domain containing protein, putative	N/A	21.1265	0	10.732	226.733
Tb927.6.1330	Trypanosomal VSG domain containing protein, putative	N/A	14.8177	0	1.9	28.152
Tb927.6.1350	Trypanosomal VSG domain containing protein, putative	N/A	22.0735	0	6.579	145.225
Tb927.6.1370	Trypanosomal VSG domain containing protein, putative	N/A	17.1534	0	2.068	35.466
Tb927.6.1390	Trypanosomal VSG domain containing protein, putative	N/A	27.2252	0	4.856	132.198
Tb927.6.1460	cyclin 3	CYC3	5.4494	0	187.911	1024
Tb927.6.190	receptor-type adenylate cyclase GRESAG 4, putative	N/A	5.14681	0	314.9	1620.73
Tb927.6.2040	nitrate reductase, putative	N/A	2.3394	1.11e-08	258.474	604.675
Tb927.6.2250	rac serine-threonine kinase, putative	RAC	2.07143	1.25e-06	490.298	1015.62
Tb927.6.240	hypothetical protein, conserved	N/A	4.25044	0	6.334	26.924
Tb927.6.250	hypothetical protein	N/A	6.06794	0	15.11	91.689
Tb927.6.2520	hypothetical protein, conserved	N/A	2.27305	3.6e-08	388.907	884.004
Tb927.6.2530	hypothetical protein	N/A	2.32816	1.35e-08	61.49	143.159
Tb927.6.260	hypothetical protein	N/A	5.58327	0	23.228	129.689
Tb927.6.2800	hypothetical protein, conserved	N/A	2.11578	5.8e-07	532.777	1127.24
Tb927.6.2830	GTPase activating protein, conserved	N/A	2.31759	1.63e-08	261.556	606.18
Tb927.6.3060	hypothetical protein, conserved	N/A	2.17368	2.1e-07	86.987	189.082
Tb927.6.3100	Intraflagellar transport complex B protein 46 C terminal, putative	IFT46	2.10674	6.8e-07	817.892	1723.08
Tb927.6.3120	chaperone protein DnaJ, putative	J24	3.56935	0	215.125	767.856
Tb927.6.3320	ferric reductase transmembrane protein, putative	N/A	2.85027	1.03e-12	103.131	293.952
Tb927.6.3400	hypothetical protein, conserved	N/A	3.10354	9.56e-15	48.177	149.52
Tb927.6.3410	hypothetical protein, conserved	N/A	5.1476	0	60.089	309.315
Tb927.6.3480	RNA-binding protein, putative	DRBD5	3.05157	2.58e-14	287.134	876.211
Tb927.6.350	hypothetical protein, conserved	N/A	9.64957	0	40.62	391.963
Tb927.6.3550	phospholipid-translocating P-type ATPase (flippase), putative	N/A	2.22159	9.03e-08	1366.24	3035.23
Tb927.6.3620	zinc finger protein, putative	N/A	7.02376	0	63.201	443.906
Tb927.6.4170	hypothetical protein, conserved	N/A	2.18784	1.64e-07	291.785	638.38
Tb927.6.4250	hypothetical protein, conserved	N/A	2.06617	1.37e-06	418.305	864.287
Tb927.6.4390	kinesin, putative	KHC1	2.80033	2.56e-12	943.684	2642.63
Tb927.6.440	haptoglobin-hemoglobin receptor	HpHbR	6.95285	0	104.49	726.503
Tb927.6.460	procyclin associated gene 3 (PAG3) protein	PAG3	2.13186	4.38e-07	79.957	170.456
Tb927.6.470	gene related to expression site-associated gene 2 (GRESAG2), putative	N/A	4.09995	0	14.733	60.403
Tb927.6.500	gene related to expression site-associated gene 2 (GRESAG2), putative	N/A	5.01084	0	12.858	64.43
Tb927.6.5010	hypothetical protein, conserved	N/A	2.50788	5.3e-10	554.781	1391.33
Tb927.6.540	gene related to expression site-associated gene 2 (GRESAG2), putative	N/A	2.99152	7.92e-14	41.482	124.094
Tb927.6.550	hypothetical protein	N/A	2.25793	4.7e-08	9.65	21.79
Tb927.6.560	cysteine peptidase C (CPC)	catB	3.48071	0	464.467	1616.67
Tb927.6.810	hypothetical protein	N/A	3.22541	0	6.022	19.423
Tb927.7.1420	hypothetical protein, conserved	N/A	2.12756	4.71e-07	1637.45	3483.78
Tb927.7.180	Trypanosomal VSG domain containing protein, putative	N/A	14.1143	0	40.533	572.096
Tb927.7.1810	hypothetical protein, conserved	N/A	3.45122	0	368.58	1272.05
Tb927.7.1850	hypothetical protein, conserved	N/A	3.56868	0	358.808	1280.47
Tb927.7.1930	nucleoside diphosphatase, putative	N/A	4.79909	0	79.83	383.11
Tb927.7.1950	retrotransposon hot spot protein 7 (RHS7), putative	N/A	4.94568	0	4.13	20.427
Tb927.7.2040	hypothetical protein, conserved	N/A	6.24371	0	25.903	161.731
Tb927.7.2090	hypothetical protein, conserved	N/A	4.50166	0	47.481	213.745
Tb927.7.2420	glycogen synthase kinase-3 alpha, putative	GSK3A	2.1111	6.29e-07	278.385	587.699
Tb927.7.2650	Cytoskeleton associated protein 51V	CAP51V	2.25202	5.23e-08	877.501	1976.15
Tb927.7.300	UDP-Gal or UDP-GlcNAc-dependent glycosyltransferase, putative	N/A	5.66745	0	158.392	897.677
Tb927.7.3180	adaptor complex AP-1 medium subunit, putative	N/A	2.11914	5.46e-07	822.2	1742.35
Tb927.7.3480	hypothetical protein	N/A	2.09735	7.97e-07	2.147	4.502
Tb927.7.360	Salivary gland epimastigote 1	SGE1	4.1171	0	104.187	428.949
Tb927.7.380	hypothetical protein, conserved	N/A	4.1758	0	53.121	221.822
Tb927.7.3830	kinesin K39, putative	N/A	2.07474	1.18e-06	1758.65	3648.73
Tb927.7.400	hypothetical protein, conserved	N/A	2.87222	6.87e-13	55.712	160.018
Tb927.7.420	hypothetical protein, conserved	N/A	2.75436	5.94e-12	42.37	116.702
Tb927.7.4230	Enriched in surface-labeled proteome protein 12	ESP12	4.27419	0	186.38	796.624
Tb927.7.4260	Enriched in surface-labeled proteome protein 13	ESP13	8.87258	0	118.925	1055.17
Tb927.7.440	hypothetical protein, conserved	N/A	4.21014	0	45.293	190.691
Tb927.7.4500	PX domain containing protein, putative	N/A	2.65476	3.64e-11	1252.06	3323.93
Tb927.7.4650	J Biosynthesis Protein 2	JBP2	4.50499	0	337.449	1520.2
Tb927.7.4690	hypothetical protein	N/A	3.15499	4.86e-15	192.369	606.923
Tb927.7.470	Enriched in surface-labeled proteome protein 14	ESP14	7.60297	0	121.623	924.699
Tb927.7.4770	cyclophilin-type peptidyl-prolyl cis-trans isomerase, putative	PPIase	2.40017	3.69e-09	681.722	1636.25
Tb927.7.480	hypothetical protein, conserved	N/A	2.2655	4.11e-08	511.914	1159.74
Tb927.7.5060	CLN3 protein, putative	N/A	3.05805	2.35e-14	213.021	651.428
Tb927.7.5390	hypothetical protein, conserved	N/A	2.13103	4.44e-07	538.129	1146.77
Tb927.7.5790	protein disulfide isomerase, putative	N/A	2.3376	1.14e-08	541.817	1266.55
Tb927.7.5830	hypothetical protein, conserved	N/A	2.58201	1.38e-10	114.75	296.286
Tb927.7.6010	hypothetical protein	N/A	3.68671	0	5.608	20.674
Tb927.7.6020	hypothetical protein	N/A	5.94857	0	1.205	7.17
Tb927.7.6030	hypothetical protein	N/A	2.8474	1.09e-12	5.441	15.493
Tb927.7.6040	receptor-type adenylate cyclase GRESAG 4, putative	N/A	2.77875	3.83e-12	396.723	1102.39
Tb927.7.6050	receptor-type adenylate cyclase GRESAG 4, putative	N/A	2.76765	4.67e-12	384.304	1063.62
Tb927.7.6060	receptor-type adenylate cyclase GRESAG 4, putative	N/A	2.67394	2.57e-11	376.862	1007.71
Tb927.7.6070	receptor-type adenylate cyclase GRESAG 4, putative	N/A	2.62456	6.3e-11	446.428	1171.68
Tb927.7.6080	receptor-type adenylate cyclase GRESAG 4, putative	N/A	2.69021	1.91e-11	348.186	936.694
Tb927.7.6100	hypothetical protein	N/A	2.10551	6.94e-07	118.982	250.518
Tb927.7.6150	Protein of unknown function (DUF3522), putative	N/A	2.72668	9.84e-12	52.581	143.371
Tb927.7.6400	hypothetical protein, conserved	N/A	2.37511	5.78e-09	177.848	422.41
Tb927.7.6430	hypothetical protein	N/A	4.01101	0	33.431	134.093
Tb927.7.6440	vesicle transport v-SNARE protein, putative	N/A	6.86391	0	115.327	791.597
Tb927.7.6490	hypothetical protein, conserved	N/A	62.3593	0	55.065	3433.79
Tb927.7.6500	variant surface glycoprotein (VSG), putative	N/A	12.321	0	1.336	16.457
Tb927.7.6540	variant surface glycoprotein (VSG, atypical), putative	N/A	8.70157	0	2.995	26.063
Tb927.7.6550	hypothetical protein, conserved	N/A	6.76687	0	58.252	394.187
Tb927.7.6560	hypothetical protein, conserved	N/A	9.86518	0	98.691	973.608
Tb927.7.6570	Enriched in surface-labeled proteome protein 17	ESP17	61.6301	0	38.109	2348.69
Tb927.7.6580	hypothetical protein	N/A	9.10294	0	425.065	3869.34
Tb927.7.6590	hypothetical protein, conserved	N/A	9.33156	0	387.361	3614.69
Tb927.7.6600	Nonvariant coat protein SGM1.7	SGM1.7	16.7833	0	137.472	2307.24
Tb927.7.6700	hypothetical protein	N/A	2.07782	1.12e-06	339.158	704.711
Tb927.7.6810	EF-hand domain pair, putative	N/A	3.2029	2.48e-15	402.656	1289.67
Tb927.7.6880	hypothetical protein, conserved	N/A	3.05646	2.35e-14	33.155	101.336
Tb927.7.6960	ubiquitin-conjugating enzyme E2, putative	N/A	2.98005	9.67e-14	326.863	974.068
Tb927.7.7480	trans-sialidase, putative	N/A	2.13909	3.85e-07	440.376	942.001
Tb927.7.7490	Zinc finger, C3HC4 type (RING finger), putative	N/A	3.67811	0	101.713	374.111
Tb927.7.7510	hypothetical protein	N/A	7.02359	0	212.823	1494.78
Tb927.7.7520	receptor-type adenylate cyclase GRESAG 4, putative	N/A	6.39153	0	1917.74	12257.3
Tb927.7.7530	receptor-type adenylate cyclase GRESAG 4, putative	N/A	6.48112	0	2079.86	13479.9
Tb927.7.7560	hypothetical protein	N/A	4.69756	0	15.898	74.68
Tb927.7.810	hypothetical protein, conserved	N/A	4.74513	0	398.173	1889.38
Tb927.7.950	Polycystin cation channel, putative	MLP	2.0661	1.37e-06	336.068	694.35
Tb927.8.1130	protein phosphatase with EF-Hand domains, putative	N/A	2.18237	1.8e-07	543.91	1187.01
Tb927.8.1200	vacuolar-type Ca2+-ATPase 2	TbA2	2.40163	3.6e-09	745.464	1790.33
Tb927.8.1460	EamA-like transporter family, putative	N/A	15.3395	0	164.668	2525.93
Tb927.8.1650	Protein Associated with Differentiation, putative	N/A	2.50896	5.19e-10	192.242	482.328
Tb927.8.2070	Present in the outer mitochondrial membrane proteome 39-1	POMP39-1	2.74281	7.33e-12	177.296	486.288
Tb927.8.2080	Fungal tRNA ligase phosphodiesterase domain containing protein, putative	N/A	2.73221	8.91e-12	101.449	277.18
Tb927.8.2260	Present in the outer mitochondrial membrane proteome 39-2	POMP39-2	2.75961	5.4e-12	145.128	400.498
Tb927.8.2270	Present in the outer mitochondrial membrane proteome 39-3	POMP39-3	2.94855	1.7e-13	52.735	155.491
Tb927.8.2280	Present in the outer mitochondrial membrane proteome 39-4	POMP39-4	2.76585	4.82e-12	136.804	378.381
Tb927.8.2380	ABC transporter, putative	ABCG5	2.34764	9.49e-09	1070.24	2512.54
Tb927.8.2430	hypothetical protein, conserved	N/A	2.25841	4.67e-08	792.78	1790.42
Tb927.8.2610	5-methyltetrahydropteroyltriglutamate-homocysteine S-methyltransferase, putative	N/A	5.08866	0	177.118	901.293
Tb927.8.2660	Galactose oxidase, central domain containing protein, putative	N/A	4.13586	0	512.481	2119.55
Tb927.8.2780	RNA-binding protein RBP10, putative	RBP10	3.6978	0	158.303	585.371
Tb927.8.2860	hypothetical protein, conserved	N/A	2.34366	1.03e-08	679.905	1593.46
Tb927.8.2970	hypothetical protein, conserved	N/A	2.26686	4.02e-08	384.918	872.556
Tb927.8.3360	hypothetical protein, conserved	N/A	3.12437	7.22e-15	44.645	139.486
Tb927.8.3390	hypothetical protein, conserved	N/A	3.13936	4.86e-15	59.151	185.697
Tb927.8.3470	Vesicle transport v-SNARE protein N-terminus, putative	N/A	2.65319	3.74e-11	184.494	489.499
Tb927.8.3520	hypothetical protein, conserved	N/A	2.46295	1.19e-09	172.79	425.573
Tb927.8.3720	SUMO-interacting motif-containing protein	N/A	9.69035	0	59.093	572.632
Tb927.8.3730	COPI associated protein, putative	N/A	4.13399	0	46.499	192.226
Tb927.8.3740	pterin 4 alpha carbinolamine dehydratase, putative	N/A	2.07657	1.15e-06	101.889	211.58
Tb927.8.3840	hypothetical protein, conserved	N/A	2.06574	1.38e-06	548.207	1132.45
Tb927.8.3880	hypothetical protein, conserved	N/A	3.11926	7.22e-15	78.234	244.032
Tb927.8.3890	hypothetical protein, conserved	N/A	2.31984	1.57e-08	109.186	253.294
Tb927.8.3900	hypothetical protein, conserved	N/A	2.67852	2.37e-11	93.137	249.469
Tb927.8.3940	hypothetical protein, conserved	N/A	2.12203	5.2e-07	153.81	326.389
Tb927.8.4060	Flagellum adhesion protein 2, putative	FLA2	7.56652	0	326.661	2471.69
Tb927.8.4200	hypothetical protein, conserved	N/A	3.81827	0	45.163	172.444
Tb927.8.4340	hypothetical protein, conserved	N/A	11.3154	0	54.303	614.463
Tb927.8.4360	hypothetical protein, conserved	N/A	2.42055	2.57e-09	873.026	2113.2
Tb927.8.4370	hypothetical protein, conserved	N/A	2.25466	4.99e-08	590.663	1331.74
Tb927.8.4520	hypothetical protein, conserved	N/A	5.46098	0	148.204	809.338
Tb927.8.4760	kinetoplastid kinetochore protein 20	KKT20	2.3229	1.48e-08	102.341	237.727
Tb927.8.480	phosphatidic acid phosphatase protein, putative	N/A	27.9171	0	55.06	1537.12
Tb927.8.4840	kinesin, putative	N/A	3.88556	0	450.935	1752.14
Tb927.8.4890	pol-associated gene 1	N/A	2.92317	2.72e-13	390.017	1140.08
Tb927.8.500	hypothetical protein	N/A	2.50206	5.88e-10	17.261	43.187
Tb927.8.5050	OTU-like cysteine protease, putative	N/A	4.32719	0	276.533	1196.61
Tb927.8.5080	fatty-acid amide hydrolase, putative	N/A	5.3493	0	151.896	812.538
Tb927.8.510	hypothetical protein	N/A	5.53978	0	29.299	162.313
Tb927.8.5140	diacylglycerol kinase, putative	N/A	2.34408	1.02e-08	349.925	820.252
Tb927.8.520	hypothetical protein	N/A	2.3229	1.48e-08	23.354	54.249
Tb927.8.5270	hypothetical protein, conserved	N/A	3.32627	0	141.553	470.843
Tb927.8.5320	hypothetical protein, conserved	N/A	2.28855	2.73e-08	128.514	294.11
Tb927.8.5350	Flagellum attachment zone protein 38	FAZ38	2.75894	5.47e-12	14.605	40.293
Tb927.8.5360	hypothetical protein, conserved	N/A	2.10904	6.53e-07	73.585	155.194
Tb927.8.5870	hypothetical protein, conserved	N/A	2.23866	6.64e-08	204.686	458.223
Tb927.8.5910	hypothetical protein	N/A	6.53459	0	82.171	536.957
Tb927.8.600	Bucentaur or craniofacial development, putative	N/A	2.05497	1.67e-06	165.333	339.756
Tb927.8.6100	hypothetical protein, conserved	N/A	2.18561	1.71e-07	689.622	1507.24
Tb927.8.6340	CYC2-like cyclin, putative	CYC10	2.19566	1.44e-07	129.711	284.802
Tb927.8.6450	inhibitor of cysteine peptidase	ICP	3.32044	0	824.534	2737.82
Tb927.8.6590	Outer mitochondrial membrane transport complex protein/Glutathione S-transferase, C-terminal domain containing protein, putative	N/A	2.35126	8.89e-09	187.483	440.82
Tb927.8.670	hypothetical protein, conserved	N/A	2.65021	3.94e-11	120.181	318.506
Tb927.8.6710	hypothetical protein, conserved	N/A	10.5001	0	228.235	2396.48
Tb927.8.6720	hypothetical protein, conserved	N/A	16.0613	0	199.634	3206.38
Tb927.8.6730	Enriched in surface-labeled proteome protein 24	ESP24	13.1694	0	184.764	2433.24
Tb927.8.6740	DNA repair protein, putative	N/A	2.28992	2.66e-08	678.086	1552.76
Tb927.8.7110	Serine/threonine-protein kinase NEK12.1, putative	NEK12.1	2.75249	6.14e-12	134.625	370.555
Tb927.8.7210	hypothetical protein, conserved	N/A	3.64051	0	58.949	214.605
Tb927.8.7270	Endoplasmic Reticulum-Golgi Intermediate Compartment (ERGIC)/Endoplasmic reticulum vesicle transporter, putative	N/A	2.15392	2.96e-07	327.942	706.36
Tb927.8.7280	emp24/gp25L/p24 family/GOLD, putative	N/A	2.65741	3.48e-11	100.381	266.754
Tb927.8.7300	variant surface glycoprotein (VSG)-related, putative	N/A	52.3496	0	0.84	43.966
Tb927.8.7310	hypothetical protein	N/A	54.3336	0	0.255	13.834
Tb927.8.7320	variant surface glycoprotein (VSG)-related, putative	N/A	58.7963	0	1.068	62.783
Tb927.8.7330	hypothetical protein	N/A	29.458	0	0.773	22.759
Tb927.8.7590	receptor-type adenylate cyclase GRESAG 4, putative	N/A	3.43503	0	251.051	862.366
Tb927.8.7720	hypothetical protein, conserved	N/A	6.53455	0	85.008	555.491
Tb927.8.7750	hypothetical protein, conserved	N/A	4.13723	0	476.256	1970.38
Tb927.8.7760	hypothetical protein, conserved	N/A	6.34832	0	287.796	1827.02
Tb927.8.7780	hypothetical protein, conserved	N/A	3.642	0	580.728	2115.01
Tb927.8.780	hypothetical protein, conserved	N/A	2.30315	2.12e-08	438.143	1009.11
Tb927.8.7820	'Cold-shock' DNA-binding domain containing protein, putative	CSD1	10.933	0	122.433	1338.55
Tb927.8.7860	receptor-type adenylate cyclase GRESAG 4, putative	N/A	8.69894	0	183.429	1595.63
Tb927.8.7870	receptor-type adenylate cyclase GRESAG 4, putative	N/A	8.79213	0	221.251	1945.27
Tb927.8.7890	receptor-type adenylate cyclase GRESAG 4, putative	N/A	7.07598	0	165.382	1170.24
Tb927.8.7900	receptor-type adenylate cyclase GRESAG 4, putative	N/A	7.43858	0	166.288	1236.95
Tb927.8.7920	receptor-type adenylate cyclase GRESAG 4, putative	N/A	6.54008	0	200.923	1314.05
Tb927.8.7930	receptor-type adenylate cyclase GRESAG 4, putative	N/A	6.49509	0	207.724	1349.19
Tb927.8.7940	receptor-type adenylate cyclase GRESAG 4, putative	N/A	3.06225	2.13e-14	477.384	1461.87
Tb927.8.7960	hypothetical protein	N/A	2.3772	5.57e-09	160.645	381.885
Tb927.8.800	Domain of unknown function (DUF3437), putative	N/A	2.14381	3.54e-07	1787.28	3831.59
Tb927.8.8000	hypothetical protein, conserved	N/A	2.97125	1.15e-13	325.822	968.098
Tb927.8.8030	emp24/gp25L/p24 family/GOLD, putative	N/A	2.94538	1.8e-13	280.303	825.597
Tb927.8.8070	conserved protein	N/A	4.33858	0	180.025	781.055
Tb927.8.8110	hypothetical protein, conserved	N/A	2.71942	1.13e-11	214.91	584.431
Tb927.8.8140	small GTP-binding rab protein, putative	N/A	2.92578	2.59e-13	309.719	906.168
Tb927.8.8150	C2 domain containing protein, putative	N/A	3.6333	0	136.571	496.201
Tb927.8.8270	hypothetical protein, conserved	N/A	2.92583	2.59e-13	243.424	712.219
Tb927.8.8280	hypothetical protein, conserved	N/A	2.29221	2.56e-08	217.292	498.078
Tb927.8.8320	hypothetical protein, conserved	N/A	2.76943	4.52e-12	143.782	398.194
Tb927.8.8340	CRAL/TRIO domain containing protein, putative	N/A	2.30038	2.22e-08	205.141	471.902
Tb927.8.8360	receptor-type adenylate cyclase GRESAG 4, putative	N/A	8.64969	0	48.676	421.029
Tb927.8.890	Ras-related protein Rab1A	Rab1A	2.1577	2.78e-07	1062.35	2292.24
Tb927.8.930	hypothetical protein	N/A	3.00209	6.41e-14	306.513	920.181
Tb927.8.950	hypothetical protein	N/A	3.09264	1.19e-14	321.911	995.553
Tb927.8.970	hypothetical protein	N/A	2.71759	1.16e-11	276.178	750.54
Tb927.9.10280	Zinc finger CCCH domain-containing protein 48	ZC3H48	12.0738	0	44.2	533.659
Tb927.9.1050	variant surface glycoprotein (VSG), putative	N/A	2622.31	0	0.173	453.427
Tb927.9.10650	hypothetical protein	N/A	15.3213	0	29.92	458.407
Tb927.9.11030	cAMP-dependent protein kinase catalytic subunit 2	PKAC2	2.57046	1.69e-10	212.452	546.098
Tb927.9.11100	cAMP-dependent protein kinase catalytic subunit 1	PKAC1	3.09247	1.19e-14	249.223	770.714
Tb927.9.11480	Enriched in surface-labeled proteome protein 9	ESP9	5.6727	0	566.595	3214.12
Tb927.9.11810	membrane transporter protein, putative	N/A	2.3768	5.61e-09	326.203	775.32
Tb927.9.12450	class I transcription factor A, subunit 2	CITFA-2	2.29776	2.33e-08	434.475	998.319
Tb927.9.1280	variant surface glycoprotein (VSG, atypical), putative	N/A	18.5442	0	0.648	12.017
Tb927.9.12980	Alpha/beta hydrolase family, putative	N/A	2.24751	5.66e-08	495.254	1113.09
Tb927.9.13020	Microtubule-associated protein Bicaudal-D, putative	N/A	2.22692	8.21e-08	171.768	382.513
Tb927.9.13070	Heat shock factor binding 1 domain-containing protein	HSBP1	3.67789	0	210.513	774.242
Tb927.9.13160	hypothetical protein	N/A	2.11226	6.16e-07	4.406	9.306
Tb927.9.13360	ubiquitin-protein ligase, putative	upl3	2.76606	4.81e-12	1790.34	4952.2
Tb927.9.13380	Autophagy-related protein 24	ATG24	2.45488	1.38e-09	905.683	2223.34
Tb927.9.13430	ubiquitin carboxyl-terminal hydrolase, putative	N/A	2.27539	3.45e-08	223.805	509.245
Tb927.9.14170	hypothetical protein, conserved	N/A	2.30832	1.93e-08	216.647	500.09
Tb927.9.1440	Paraquat-inducible protein A, putative	N/A	2.10793	6.66e-07	2088.6	4402.63
Tb927.9.14940	SLACS reverse transcriptase, putative	N/A	2.99757	7.07e-14	25.589	76.704
Tb927.9.1500	Serine/threonine-protein kinase NEK15, putative	NEK15	2.14728	3.33e-07	717.504	1540.68
Tb927.9.15100	hypothetical protein, conserved	N/A	2.49553	6.62e-10	199.362	497.515
Tb927.9.15530	BARP protein	BARP	3.49339	0	71.211	248.768
Tb927.9.15650	hypothetical protein	N/A	2.23064	7.68e-08	184.962	412.583
Tb927.9.15760	variant surface glycoprotein (VSG)-related, putative	N/A	27.9788	0	0.17	4.758
Tb927.9.15820	hypothetical protein, conserved	N/A	2.89749	4.33e-13	283.913	822.636
Tb927.9.15850	hypothetical protein	N/A	3.75582	0	40.993	153.961
Tb927.9.15870	hypothetical protein	N/A	3.41658	0	285.728	976.212
Tb927.9.15930	small GTPase, putative	RAB1B	4.63671	0	76.297	353.765
Tb927.9.15980	nucleoside transporter 1, putative	AT-A	32.312	0	2.937	94.891
Tb927.9.1680	Lys-63-specific deubiquitinase BRCC36, putative	N/A	2.60163	9.61e-11	246.962	642.504
Tb927.9.1970	syntaxin binding protein 1, putative	N/A	2.50169	5.91e-10	389.191	973.637
Tb927.9.2210	hypothetical protein	N/A	3.52681	0	60.241	212.457
Tb927.9.2220	SUMO1/Ulp2, putative	N/A	2.30844	1.93e-08	531.657	1227.3
Tb927.9.2250	hypothetical protein, conserved	N/A	3.43184	0	109.174	374.667
Tb927.9.2290	hypothetical protein, conserved	N/A	3.47454	0	173.885	604.171
Tb927.9.2400	hypothetical protein, conserved	N/A	4.06793	0	105.641	429.739
Tb927.9.2700	hypothetical protein, conserved	N/A	2.41117	3.05e-09	254.554	613.774
Tb927.9.2840	hypothetical protein, conserved	N/A	2.54855	2.53e-10	43.27	110.277
Tb927.9.2853	hypothetical protein, conserved	N/A	2.50593	5.49e-10	148.986	373.348
Tb927.9.2860	hypothetical protein, conserved	N/A	2.36606	6.82e-09	56.324	133.267
Tb927.9.3260	hypothetical protein	N/A	3.40951	0	8.992	30.659
Tb927.9.3290	4F5 protein family, putative	N/A	2.1049	7.01e-07	70.08	147.511
Tb927.9.3820	syntaxin, putative	N/A	3.7047	0	253.864	940.49
Tb927.9.3880	DNA polymerase beta thumb, putative	N/A	2.6005	9.79e-11	216.071	561.893
Tb927.9.440	variant surface glycoprotein (VSG, atypical), putative	N/A	29.5235	0	0.173	5.094
Tb927.9.4500	heat shock protein, putative	HSP70.a	2.99771	7.07e-14	1759.11	5273.3
Tb927.9.6090	PTP1-interacting protein, 39 kDa	PIP39	2.57252	1.63e-10	817.854	2103.94
Tb927.9.6530	hypothetical protein	N/A	3.38737	0	1071.92	3630.98
Tb927.9.6570	hypothetical protein, conserved	N/A	2.33166	1.27e-08	100.577	234.512
Tb927.9.670	hypothetical protein	N/A	28.9716	0	1.607	46.558
Tb927.9.6730	hypothetical protein, conserved	N/A	3.00718	5.96e-14	95.216	286.332
Tb927.9.6830	hypothetical protein	N/A	2.96237	1.34e-13	2.41	7.138
Tb927.9.700	hypothetical protein	N/A	3.87622	0	39.13	151.678
Tb927.9.710	hypothetical protein, conserved	N/A	2.63274	5.43e-11	142.251	374.508
Tb927.9.720	hypothetical protein, conserved	N/A	2.49819	6.31e-10	94.204	235.34
Tb927.9.7230	ADP-ribosylation factor-like protein, putative	ARL1B	2.25906	4.61e-08	138.215	312.235
Tb927.9.7270	hypothetical protein	N/A	2.16136	2.61e-07	66.451	143.625
Tb927.9.7290	variant surface glycoprotein (VSG)-related, putative	N/A	9.00875	0	1.723	15.524
Tb927.9.730	hypothetical protein, conserved	N/A	4.07401	0	28.453	115.917
Tb927.9.7380	variant surface glycoprotein (VSG)-related, putative	N/A	22.2469	0	1.846	41.058
Tb927.9.7390	variant surface glycoprotein (VSG)-related, putative	N/A	140.038	0	0.115	16.078
Tb927.9.740	hypothetical protein, conserved	N/A	2.88165	5.79e-13	279.641	805.826
Tb927.9.7430	variant surface glycoprotein (VSG)-related, putative	N/A	24.6297	0	1.198	29.515
Tb927.9.7500	hypothetical protein	N/A	2.07392	1.2e-06	192.248	398.706
Tb927.9.7520	hypothetical protein, conserved	N/A	2.20962	1.12e-07	667.937	1475.89
Tb927.9.760	hypothetical protein	N/A	4.19319	0	33.608	140.925
Tb927.9.770	hypothetical protein, conserved	N/A	4.55299	0	13.411	61.062
Tb927.9.780	hypothetical protein	N/A	2.30314	2.12e-08	116.067	267.319
Tb927.9.7850	hypothetical protein, conserved	N/A	45.965	0	0.173	7.931
Tb927.9.7880	hypothetical protein, conserved	N/A	15.9429	0	0.232	3.695
Tb927.9.790	hypothetical protein, conserved	N/A	2.81052	2.13e-12	514.27	1445.37
Tb927.9.7900	hypothetical protein, conserved	N/A	14.5692	0	0.357	5.2
Tb927.9.7950	hypothetical protein	N/A	15.2794	0	3.74	57.146
Tb927.9.7960	hypothetical protein	N/A	11.9978	0	4.736	56.823
Tb927.9.8060	WAHD domain of WASH complex, putative	N/A	2.20471	1.22e-07	591.741	1304.62
Tb927.9.8320	hypothetical protein	N/A	3.35036	0	100.055	335.219
Tb927.9.8330	Flagellum attachment zone protein 39	FAZ39	3.35411	0	176.489	591.961
Tb927.9.8570	COPI associated protein, putative	N/A	3.59015	0	157.355	564.928
Tb927.9.9380	sphingomyelin/ceramide phosphorylethanolamine synthase, bifunctional	SLS4	2.89508	4.51e-13	420.504	1217.39
Tb927.9.9390	sphingomyelin/ceramide phosphorylethanolamine synthase, bifunctional	SLS3	3.34185	0	484.452	1618.97
Tb927.9.9400	ceramide phosphorylethanolamine synthase	N/A	4.56246	0	195.139	890.313
VSG_1954_ORF	VSG_1954_ORF		179.379	0	195.071	34991.6
VSG_397_ORF	VSG_397_ORF		2448.57	0	318.997	781088
VSG_531_ORF	VSG_531_ORF		308.941	0	149.478	46180
VSG_639_ORF	VSG_639_ORF		422.379	0	24.466	10333.9
VSG_653_ORF	VSG_653_ORF		1419.16	0	74.327	105482

## Sheet: CSD2 OE 0-Meta All changes DOWN
Gene ID	Product Description	Gene Name or Symbol	FC Meta/0h	P value FC Meta/0h	CSD2 0h - linear total RPKM	CSD2 Meta- linear total RPKM
Tb927.1.1470	conserved protein, unknown function	N/A	0.346752	5.56e-13	651.826	226.022
Tb927.1.2110	Calpain-like protein 1.2	CALP1.2	0.43718	2.78e-08	1077.67	500.487
Tb927.1.2230	small myristoylated protein 1-1	SMP1-1	0.380654	6.02e-11	1734.12	660.099
Tb927.1.2260	small myristoylated protein 1-2	SMP1-2	0.40717	1.35e-09	1068.48	372.312
Tb927.1.2310	hypothetical protein	N/A	0.395117	3.5e-10	359.875	175.87
Tb927.1.2330	beta tubulin	N/A	0.254171	0	19498.8	4956.04
Tb927.1.2340	alpha tubulin	N/A	0.254805	0	23151.7	5899.16
Tb927.1.2600	pumilio/PUF RNA binding protein 9	PUF9	0.489776	2.1e-06	214.269	373.256
Tb927.1.2820	pteridine transporter, putative	N/A	0.0689309	0	4954.24	341.5
Tb927.1.3310	hypothetical protein, conserved	N/A	0.460292	2.14e-07	34948.2	540.298
Tb927.1.4100	cytochrome oxidase subunit IV	COXIV	0.159416	0	3144.72	501.319
Tb927.1.4120	ABC transporter, putative	N/A	0.173444	0	95.096	16.494
Tb927.1.580	phosphate-repressible phosphate permease, putative	N/A	0.245149	0	2468.23	605.084
Tb927.1.710	phosphoglycerate kinase	PGKB	0.294041	0	2289.05	673.073
Tb927.10.10250	EP2 procyclin	EP2	0.0260596	0	17137.3	446.592
Tb927.10.10260	EP1 procyclin	EP1	0.0205623	0	30587.7	628.954
Tb927.10.10470	histone H2B, putative	N/A	0.440699	3.86e-08	2597.99	357.34
Tb927.10.1060	T-complex protein 1, delta subunit, putative	TCP-1-delta	0.356178	2.25e-12	2060.78	734.002
Tb927.10.10770	Generative cell specific 1 protein, putative	GCS1	0.44438	5.4e-08	801.045	453.024
Tb927.10.10890	heat shock protein, putative	N/A	0.429642	1.37e-08	1256.22	1592.8
Tb927.10.10980	heat shock protein 90, putative	N/A	0.439886	3.58e-08	555.197	1372.02
Tb927.10.11220	procyclic form surface phosphoprotein	PSSA-2	0.226765	0	2996.77	679.562
Tb927.10.11970	glutamine aminotransferase (GlnAT)	GlnAT	0.19807	0	2183.64	432.512
Tb927.10.12210	ribulose-5-phosphate 3-epimerase, putative	N/A	0.504619	5.93e-06	1569.68	286.367
Tb927.10.12240	3-ketoacyl-CoA reductase, putative	N/A	0.322072	9.56e-15	996.879	321.067
Tb927.10.12260	cytosolic nonspecific dipeptidase, putative	N/A	0.106949	0	3409.87	364.682
Tb927.10.12370	gamma-glutamylcysteine synthetase	GCS	0.484212	1.39e-06	2210.72	452.212
Tb927.10.12500	P-type H+-ATPase, putative	N/A	0.48313	1.29e-06	10.397	1994.31
Tb927.10.12840	mitochondrial carrier protein	MCP12	0.207314	0	2379.47	493.298
Tb927.10.12890	bifunctional aminoacyl-tRNA synthetase, putative	N/A	0.445765	6.11e-08	1348.27	1834.26
Tb927.10.13040	procyclic-enriched flagellar receptor adenylate cyclase 4	ACP4	0.271166	0	5401.55	1464.72
Tb927.10.13360	Elongation factor Tu, mitochondrial	EF-Tu	0.211376	0	2979.46	629.787
Tb927.10.13410	hypothetical protein	N/A	0.200283	0	599	119.969
Tb927.10.13420	hypothetical protein	N/A	0.202204	0	741.69	149.973
Tb927.10.13430	citrate synthase, putative	N/A	0.183414	0	2441.42	447.789
Tb927.10.13560	mevalonate-diphosphate decarboxylase	ERG19	0.388323	1.55e-10	59.93	183.138
Tb927.10.13580	major facilitator superfamily protein (MFS), putative	N/A	0.335632	9.67e-14	1095.64	367.734
Tb927.10.13600	Cardiolipin-dependent protein 18kDa	CLDP18	0.498519	3.91e-06	1205.85	152.631
Tb927.10.1390	Hypoxanthine-guanine-xanthine phosphoribosyltransferase	HGXPRT	0.282944	0	1169.78	330.983
Tb927.10.1400	hypoxanthine-guanine phosphoribosyltransferase	HGPRT	0.480161	1.03e-06	3267.13	303.006
Tb927.10.14000	aconitase	ACO	0.145383	0	4389.48	638.156
Tb927.10.14070	mevalonate diphosphate decarboxylase	N/A	0.377313	3.93e-11	375.971	141.859
Tb927.10.14090	transporter, putative	N/A	0.265488	0	2575.4	683.737
Tb927.10.14490	hypothetical protein, conserved	N/A	0.49271	2.59e-06	591.306	928.546
Tb927.10.14820	Mitochondrial ADP/ATP carrier protein 5c	MCP5c	0.151449	0	1897.74	287.411
Tb927.10.14830	Mitochondrial ADP/ATP carrier protein 5b	MCP5b	0.150181	0	3715.55	558.004
Tb927.10.14840	Mitochondrial ADP/ATP carrier protein 5a	MCP5a	0.150216	0	2765.6	415.437
Tb927.10.1500	methionyl-tRNA synthetase, putative	MetRS	0.19273	0	6013.57	1158.99
Tb927.10.15180	nucleosome assembly protein, putative	N/A	0.444571	5.48e-08	2595.01	921.648
Tb927.10.15220	hypothetical protein, conserved	N/A	0.253959	0	554.929	140.929
Tb927.10.15410	glycosomal malate dehydrogenase	gMDH	0.101104	0	4407.43	445.611
Tb927.10.15420	NADH dehydrogenase [ubiquinone] 1 alpha subcomplex assembly factor 5, putative	N/A	0.48882	1.96e-06	409.353	313.255
Tb927.10.1570	Mitochondrial ATP synthase subunit c-2	ATPc2	0.261154	0	1064.94	278.114
Tb927.10.15760	hypothetical protein, conserved	N/A	0.238386	0	3326.21	792.922
Tb927.10.15900	hypothetical protein, conserved	N/A	0.317084	4.86e-15	307.213	97.412
Tb927.10.15920	hypothetical protein, conserved	N/A	0.259646	0	689.569	179.044
Tb927.10.16080	hypothetical protein, conserved	N/A	0.366543	9.58e-12	328.996	120.591
Tb927.10.16190	procyclic-enriched flagellar receptor adenylate cyclase 2	ACP2	0.418315	4.38e-09	42.945	1195.31
Tb927.10.180	ATP synthase F1 subunit gamma protein, putative	ATPF1G	0.289267	0	1922.79	556.201
Tb927.10.2090	elongation factor 1-alpha	EEF1A	0.391624	2.31e-10	568.736	4151.57
Tb927.10.2190	Protein of unknown function (DUF667), putative	N/A	0.465837	3.36e-07	212.328	517.238
Tb927.10.2530	adenylate kinase, putative	ADKF	0.469313	4.45e-07	1279.35	361.727
Tb927.10.2560	mitochondrial malate dehydrogenase	mMDH	0.0840246	0	6721.61	564.78
Tb927.10.280	cytochrome oxidase subunit VI	COXVI	0.408835	1.62e-09	833.653	687.747
Tb927.10.3040	succinate dehydrogenase subunit	SDH9	0.39839	5.09e-10	384.438	204.365
Tb927.10.3210	delta-1-pyrroline-5-carboxylate dehydrogenase, putative	N/A	0.137579	0	7199.35	990.477
Tb927.10.3300	Domain of unknown function (DUF4206), putative	N/A	0.351547	1.14e-12	608.307	213.848
Tb927.10.4240	hypothetical protein, conserved	N/A	0.370859	1.71e-11	642.732	238.363
Tb927.10.4280	ubiquinol-cytochrome c reductase complex 14 kda protein	N/A	0.0595829	0	1509.07	89.915
Tb927.10.4310	prohibitin 2, putative	PHB2	0.441605	4.18e-08	488.324	390.943
Tb927.10.4560	elongation factor 2	N/A	0.205701	0	15322	3151.76
Tb927.10.4640	eukaryotic translation initiation factor 3 subunit l	EIF3L	0.431725	1.67e-08	116.702	701.532
Tb927.10.4880	hypothetical protein, conserved	N/A	0.233254	0	2169.39	506.021
Tb927.10.5050	mitochondrial ATP synthase epsilon chain	N/A	0.320337	7.22e-15	395.391	126.658
Tb927.10.510	Present in the outer mitochondrial membrane proteome 19	POMP19	0.503905	5.66e-06	3194.76	279.73
Tb927.10.520	Mitochondrial ATP synthase subunit, putative	N/A	0.22174	0	3397.36	753.33
Tb927.10.5220	hypothetical protein, conserved	N/A	0.240349	0	982.348	236.106
Tb927.10.5420	hypothetical protein, conserved	N/A	0.404071	9.65e-10	325.682	581.263
Tb927.10.5760	adenylate kinase, putative	ADKD	0.378715	4.71e-11	717.363	271.676
Tb927.10.5840	translation elongation factor 1-beta, putative	N/A	0.409733	1.78e-09	814.983	1278.34
Tb927.10.6060	universal minicircle sequence binding protein 2	UMSBP2	0.24108	0	951.222	229.321
Tb927.10.6070	universal minicircle sequence binding protein 1	UMSBP1	0.275153	0	2430.4	668.732
Tb927.10.6200	hypothetical protein, conserved	N/A	0.107535	0	666.921	71.717
Tb927.10.6400	chaperonin HSP60, mitochondrial precursor	HSP60	0.205812	0	9823.5	2021.79
Tb927.10.660	2-oxoisovalerate dehydrogenase alpha subunit, putative	N/A	0.409422	1.73e-09	1682.21	333.672
Tb927.10.7100	delta-4 fatty acid desaturase	N/A	0.415076	3.15e-09	2258.95	267.357
Tb927.10.7180	cysteine-rich, acidic integral membrane protein precursor	CRAM	0.107942	0	6139.77	662.739
Tb927.10.7230	Flagellar Member 1	FLAM1	0.472198	5.6e-07	3070.24	3120.38
Tb927.10.7410	succinyl-CoA ligase [GDP-forming] beta-chain, putative	N/A	0.219484	0	4561.93	1001.27
Tb927.10.7500	fibrillarin	NOP1	0.474972	6.95e-07	1566.89	521.427
Tb927.10.7700	ATP-binding cassette protein subfamily G	ABCG	0.179092	0	2025.54	362.759
Tb927.10.8020	prolyl endopeptidase	POP	0.329894	3.72e-14	3392.87	1119.28
Tb927.10.8030	Mitochondrial ATP synthase subunit 5	ATP5	0.213176	0	1765.89	376.445
Tb927.10.8190	T-complex protein 1, theta subunit, putative	N/A	0.31382	2.48e-15	3201.61	1004.73
Tb927.10.830	adenylate kinase, putative	ADKB	0.45746	1.7e-07	680.118	353.2
Tb927.10.8320	cytochrome oxidase subunit IX, putative	COXIX	0.226581	0	1150.44	260.668
Tb927.10.8330	S. cerevisiae PSP1 homologue, putative	N/A	0.48755	1.79e-06	1093.25	155.388
Tb927.10.8520	glucose transporter, putative	THT2-	0.50088	4.6e-06	2738.43	715.171
Tb927.10.8530	glucose transporter 2A	THT2A	0.481911	1.18e-06	644.288	632.044
Tb927.10.8940	flagellum targeting protein kharon1, putative	KH1	0.453579	1.22e-07	568.16	3249.89
Tb927.10.9830	Mitochondrial ATP synthase subunit, putative	N/A	0.296418	0	993.917	294.615
Tb927.11.10060	Biotin--acetyl-CoA-carboxylase ligase, putative	N/A	0.273566	0	1213.99	332.106
Tb927.11.10140	hypothetical protein, conserved	N/A	0.345878	4.85e-13	584.618	202.207
Tb927.11.10150	Enoyl-CoA hydratase/isomerase family, putative	N/A	0.47992	1.01e-06	438.819	1567.96
Tb927.11.1020	ribokinase, putative	N/A	0.293956	0	2548.17	749.049
Tb927.11.10240	ATP-dependent protease subunit HslV	HsIV	0.424722	8.38e-09	345.509	229.127
Tb927.11.10800	Domain of unknown function (DUF4496), putative	N/A	0.487926	1.84e-06	1474.9	323.437
Tb927.11.11330	heat shock protein 70	HSP70	0.459956	2.08e-07	5130.33	16074.6
Tb927.11.11460	Mitochondrial import receptor subunit ATOM69	ATOM69	0.460467	2.17e-07	1797.05	1077.9
Tb927.11.11520	glycosomal membrane protein	PEX11	0.330029	3.93e-14	1883.5	621.61
Tb927.11.11590	Eukaryotic translation initiation factor 3 subunit E	EIF3E	0.470586	4.93e-07	882.881	646.153
Tb927.11.11680	2-oxoglutarate dehydrogenase E2 component, putative	N/A	0.318555	4.86e-15	3643.58	1160.68
Tb927.11.11740	membrane-bound acid phosphatase, putative	N/A	0.394198	3.14e-10	3867.24	390.781
Tb927.11.11950	cytochrome oxidase assembly protein, putative	N/A	0.36876	1.29e-11	306.334	112.964
Tb927.11.12040	Cytochrome c oxidase component, putative	N/A	0.337843	1.4e-13	888.224	300.081
Tb927.11.1270	Mitochondrial ATP synthase subunit, putative	N/A	0.329452	3.5e-14	751.947	247.73
Tb927.11.12850	oligopeptidase b	OPB	0.304875	0	3889.56	1185.83
Tb927.11.13020	calmodulin	N/A	0.330243	3.93e-14	1118.59	369.405
Tb927.11.13090	elongation factor 1 gamma, putative	N/A	0.3556	2.07e-12	2350.11	835.697
Tb927.11.13140	cytochrome oxidase subunit X	COXX	0.267049	0	1066.05	284.686
Tb927.11.1340	Flagella connector protein 1	FC1	0.494293	2.91e-06	309.456	413.554
Tb927.11.13500	par1	N/A	0.29868	0	3329.09	994.332
Tb927.11.13510	hypothetical protein, conserved	N/A	0.386972	1.33e-10	2182.31	102.634
Tb927.11.13650	cytochrome b5, putative	CYB5	0.387593	1.43e-10	265.224	156.236
Tb927.11.13790	hypothetical protein, conserved	N/A	0.485562	1.54e-06	3313.88	165.862
Tb927.11.14000	nuclear RNA binding domain 1	NRBD1	0.467982	4e-07	1007.99	2167.31
Tb927.11.14020	nuclear RNA binding domain 2	NRBD2	0.49404	2.86e-06	1127.82	3349.03
Tb927.11.14170	hypothetical protein, conserved	N/A	0.467779	3.94e-07	87.399	471.515
Tb927.11.14250	T-complex protein 1, epsilon subunit, putative	TCP-1-epsilon	0.38405	9.23e-11	3480.35	1336.63
Tb927.11.1450	2-oxoglutarate dehydrogenase E1 component, putative	N/A	0.338512	1.55e-13	6950.19	2352.73
Tb927.11.14780	phosphomannose isomerase	PMI	0.375196	3.01e-11	1303.17	488.945
Tb927.11.1480	receptor-type adenylate cyclase GRESAG 4, putative	N/A	0.249068	0	4495.51	1119.69
Tb927.11.14840	chromosomal passenger complex 2	CPC2	0.314198	2.48e-15	777.226	244.203
Tb927.11.14980	mitochondrial ribosomal protein L38	MRPL38	0.46312	2.71e-07	614.442	314.473
Tb927.11.15010	Serine/threonine-protein kinase NEK21, putative	NEK21	0.282085	0	748.802	211.226
Tb927.11.15020	iron superoxide dismutase	SODB2	0.273351	0	1170.47	319.948
Tb927.11.15080	Transmembrane proteins 14C, putative	N/A	0.494057	2.86e-06	6778.87	152.889
Tb927.11.15100	Tb5.20	N/A	0.440802	3.9e-08	810.849	1873.38
Tb927.11.15370	Importin subunit beta-4, putative	KAP123	0.501816	4.9e-06	63.752	1353.15
Tb927.11.15530	C-14 sterol reductase, putative	N/A	0.210527	0	851.973	179.364
Tb927.11.15550	NADH-cytochrome b5 reductase, putative	B5R	0.191342	0	1065.02	203.784
Tb927.11.15660	hypothetical protein, conserved	N/A	0.481419	1.13e-06	1245.58	363.84
Tb927.11.1570	hypothetical protein, conserved	N/A	0.309208	0	640.893	198.169
Tb927.11.15910	iron superoxide dismutase	SODB1	0.379458	5.18e-11	1237.92	469.737
Tb927.11.16130	nucleoside diphosphate kinase	NDPK	0.202107	0	3199.39	646.618
Tb927.11.16200	cytoskeleton-associated protein 17	CAP17	0.0707964	0	2164.14	153.213
Tb927.11.16220	Cytochrome b-c1 complex subunit, putative	N/A	0.489462	2.05e-06	540.604	104.877
Tb927.11.16480	enoyl-CoA hydratase/isomerase family protein, putative	N/A	0.197189	0	1260.57	248.571
Tb927.11.16510	hypothetical protein, conserved	N/A	0.352047	1.23e-12	880.592	310.01
Tb927.11.16710	hypothetical protein, conserved	N/A	0.485271	1.51e-06	428.473	94.018
Tb927.11.16760	T-complex protein 1, alpha subunit, putative	TCP-1-alpha	0.31385	2.48e-15	2760.61	866.417
Tb927.11.1690	Emopamil binding protein, putative	N/A	0.355937	2.17e-12	765.639	272.519
Tb927.11.17000	AIR9-like protein	AIR9	0.318392	4.86e-15	8599.1	2737.88
Tb927.11.17040	procyclic-enriched flagellar receptor adenylate cyclase 1	ACP1	0.32539	1.89e-14	4809.4	1564.93
Tb927.11.1710	guide RNA-binding protein of 21 kDa	gBP21	0.38588	1.16e-10	89.42	413.784
Tb927.11.1790	histone H1	N/A	0.477921	8.69e-07	819.819	170.656
Tb927.11.1830	hypothetical protein, conserved	N/A	0.501026	4.64e-06	704.538	923.869
Tb927.11.1900	T-complex protein 1, beta subunit, putative	N/A	0.328125	2.81e-14	3528.47	1157.78
Tb927.11.2410	Flabarin, putative	N/A	0.0530684	0	2517.89	133.62
Tb927.11.2500	Metallocarboxypeptidase 1	MCP1	0.457485	1.7e-07	772.089	846.254
Tb927.11.2580	Present in the outer mitochondrial membrane proteome 11	POMP11	0.318285	4.86e-15	605.119	192.6
Tb927.11.2610	hypothetical protein, conserved	N/A	0.452467	1.11e-07	221.054	2416.88
Tb927.11.2650	heat shock protein 84, putative	N/A	0.378604	4.64e-11	4110.69	1556.32
Tb927.11.2930	membrane-associated protein, putative	N/A	0.158924	0	1085.71	172.545
Tb927.11.3030	phosphoribosylpyrophosphate synthetase, putative	PRS	0.504965	6.06e-06	204.367	469.84
Tb927.11.3040	hypothetical protein	N/A	0.437543	2.87e-08	1144.81	55.443
Tb927.11.3080	vesicular protein trafficking mediator, putative	N/A	0.418522	4.48e-09	2857.44	465.73
Tb927.11.3240	T-complex protein 1, zeta subunit, putative	TCP-1-zeta	0.313512	2.48e-15	3435.36	1077.02
Tb927.11.3250	dynein heavy chain, putative	OADbeta	0.467003	3.7e-07	1346.27	7616.29
Tb927.11.3270	squalene monooxygenase, putative	SQE	0.451995	1.07e-07	700.711	663.72
Tb927.11.3580	Thiamin pyrophosphokinase, vitamin B1 binding domain containing protein, putative	N/A	0.492072	2.48e-06	657.527	290.965
Tb927.11.3610	nucleobase/nucleoside transporter 8.1	NT8.1	0.163109	0	4642.36	757.21
Tb927.11.3620	nucleobase/nucleoside transporter 8.2	NT8.2	0.159391	0	4624.59	737.116
Tb927.11.3730	leucyl-tRNA synthetase, putative	LeuRS	0.47112	5.15e-07	1373.08	1446.45
Tb927.11.3750	NADH-cytochrome b5 reductase, putative	B5R	0.389755	1.85e-10	1272.1	184.416
Tb927.11.3980	metallo-peptidase, Clan ME, Family M16	N/A	0.0956192	0	3238.24	309.637
Tb927.11.4450	ALBA-Domain Protein	ALBA2	0.463715	2.84e-07	1379.97	604.109
Tb927.11.4680	SURF1 family, putative	N/A	0.462641	2.61e-07	373.175	284.266
Tb927.11.4700	prostaglandin f synthase	N/A	0.295198	0	1753.99	517.773
Tb927.11.4760	hypothetical protein	N/A	0.301374	0	431.373	130.004
Tb927.11.4870	hypothetical protein, conserved	N/A	0.488674	1.94e-06	1263.12	200.04
Tb927.11.5090	aspartate aminotransferase, mitochondrial	mASAT	0.296624	0	993.086	294.573
Tb927.11.5140	ubiquitin carboxyl-terminal hydrolase, putative	N/A	0.48071	1.08e-06	631.051	323.961
Tb927.11.5280	Mitochondrial ATP synthase subunit c-1	ATPc1	0.136818	0	1197.4	163.827
Tb927.11.5440	NADP-dependent malic enzyme, cytosolic	N/A	0.262063	0	3113.79	816.01
Tb927.11.5500	Mitochondrial SSU ribosomal protein, putative	KRIPP1	0.469368	4.47e-07	770.759	621.811
Tb927.11.5520	triosephosphate isomerase	TIM	0.206601	0	3011.34	622.146
Tb927.11.5600	Archaic Translocase of outer membrane 14 kDa subunit	ATOM14	0.40597	1.19e-09	1398.96	114.272
Tb927.11.5820	Inhibitor of apoptosis-promoting Bax1, putative	N/A	0.481078	1.11e-06	361.378	599.221
Tb927.11.5940	receptor-type adenylate cyclase GRESAG 4, putative	N/A	0.295183	0	2646.05	781.071
Tb927.11.600	Mitochondrial ATP synthase subunit, putative	N/A	0.321142	9.56e-15	751.357	241.293
Tb927.11.6040	Nodulin-like, putative	N/A	0.319785	7.22e-15	2202.92	704.462
Tb927.11.6150	60Kd inner membrane protein, putative	OXA1	0.432642	1.83e-08	1758.28	193.998
Tb927.11.6160	eukaryotic release factor 3, putative	ERF3	0.504395	5.84e-06	1537.22	791.741
Tb927.11.6250	Mitochondrial ATP synthase subunit, putative	N/A	0.237384	0	1239.7	294.285
Tb927.11.6280	pyruvate phosphate dikinase	PPDK	0.0375338	0	13664.6	512.883
Tb927.11.6550	PUF nine target 1	PNT1	0.444486	5.44e-08	1019.45	1153.44
Tb927.11.6590	metallo-peptidase, Clan MF, Family M17	N/A	0.29744	0	5488.54	1632.51
Tb927.11.6680	amino acid permease/transporter, putative	N/A	0.249373	0	2361.52	588.9
Tb927.11.6720	mRNA cap guanine-N7 methyltransferase, putative	N/A	0.490326	2.18e-06	1598.86	721.435
Tb927.11.6790	Nucleolar protein 89	NOP89	0.497232	3.58e-06	2315.47	599.584
Tb927.11.7250	hypothetical protein, conserved	N/A	0.417171	3.89e-09	350.159	269.154
Tb927.11.7350	Histone H2B variant V	H2BV	0.478946	9.39e-07	927.408	339.262
Tb927.11.7490	Protein of unknown function (DUF423), putative	N/A	0.0846066	0	1859.77	157.349
Tb927.11.7560	Component of motile flagella 15	CMF15	0.453734	1.24e-07	7164.98	544.773
Tb927.11.7580	hypothetical protein, conserved	N/A	0.46335	2.76e-07	1025.88	639.411
Tb927.11.7600	hypothetical protein, conserved	N/A	0.463232	2.73e-07	679.033	475.219
Tb927.11.7700	hypothetical protein	N/A	0.199479	0	1831.89	365.423
Tb927.11.7780	Mitochondrial import receptor subunit ATOM46	ATOM46	0.290621	0	851.787	247.548
Tb927.11.7900	mitochondrial RNA binding protein 16	RBP16	0.30665	0	1290.25	395.655
Tb927.11.8290	DIS3-like exonuclease, putative	N/A	0.47349	6.19e-07	11.359	709.427
Tb927.11.880	cyclophilin a	CYPA	0.280019	0	2806.55	785.885
Tb927.11.890	hypothetical protein, conserved	N/A	0.500689	4.54e-06	7202.73	1371.1
Tb927.11.8970	ribose 5-phosphate isomerase, putative	N/A	0.323635	1.43e-14	867.519	280.759
Tb927.11.8990	cation transporter, putative	N/A	0.194124	0	977.44	189.745
Tb927.11.900	isocitrate dehydrogenase, putative	IDH	0.370005	1.53e-11	1844.24	682.38
Tb927.11.9120	SNF2 family N-terminal domain/Ring finger domain containing protein, putative	N/A	0.476099	7.57e-07	681.882	371.718
Tb927.11.9400	hypothetical protein, conserved	N/A	0.500425	4.47e-06	3165.15	1506.7
Tb927.11.9590	S-adenosylhomocysteine hydrolase, putative	N/A	0.235785	0	11236	2649.28
Tb927.11.9610	eukaryotic translation initiation factor 3 subunit i	EIF3I	0.417198	3.9e-09	645.189	415.149
Tb927.11.9640	glycyl-tRNA synthetase, putative	N/A	0.50408	5.72e-06	555.123	774.885
Tb927.11.9980	2-oxoglutarate dehydrogenase E1 component, putative	N/A	0.378749	4.72e-11	7744.7	2933.3
Tb927.2.1760	hypothetical protein, conserved	N/A	0.420298	5.38e-09	1395.07	1055.46
Tb927.2.2510	Mitochondrial outer membrane protein porin 1	VDAC1	0.117768	0	2881.31	339.325
Tb927.2.2520	Mitochondrial outer membrane protein porin 2	VDAC2	0.109464	0	2901.42	317.602
Tb927.2.3610	Mitochondrial ATP synthase subunit, putative	N/A	0.380166	5.66e-11	818.433	311.14
Tb927.2.3780	translation initiation factor IF-2, putative	N/A	0.483493	1.32e-06	1604.57	1068.87
Tb927.2.4200	CMGC/CLK family protein kinase, putative	N/A	0.422921	6.99e-09	1821.26	347.443
Tb927.2.4210	Phosphoenolpyruvate carboxykinase [ATP], glycosomal	PEPCK	0.166948	0	4171.35	696.398
Tb927.2.4240	GTP binding protein, putative	N/A	0.44582	6.14e-08	4114.85	183.665
Tb927.2.4400	SSU ribosomal protein, mitochondrial, putative	mS49	0.493194	2.69e-06	1884.57	780.938
Tb927.2.4700	succinate dehydrogenase subunit	SDH8	0.4955	3.17e-06	1268.52	182.822
Tb927.2.4710	RNA-binding protein, putative	RRM1	0.48549	1.53e-06	193.743	1608.86
Tb927.2.4830	TFIIF-stimulated CTD phosphatase, putative	N/A	0.443809	5.12e-08	3276.85	355.511
Tb927.2.4930	esterase, putative	N/A	0.478313	8.94e-07	448.633	309.048
Tb927.2.5000	hypothetical protein, conserved	N/A	0.455781	1.48e-07	2741.65	169.63
Tb927.3.1120	GTP-binding nuclear protein rtb2, putative	RTB2	0.454752	1.35e-07	2451.04	1058.48
Tb927.3.1380	ATP synthase subunit beta, mitochondrial	ATPB	0.123072	0	8593.33	1057.6
Tb927.3.1410	cytochrome oxidase subunit VII	COXVII	0.146129	0	1702.08	248.723
Tb927.3.1690	Mitochondrial ATP synthase subunit, putative	N/A	0.311169	2.48e-15	855.683	266.262
Tb927.3.1790	pyruvate dehydrogenase E1 beta subunit, putative	N/A	0.304379	0	2531.51	770.538
[truncated: 310 more rows]

## Sheet: CSD2 OE UP also in RBP6 OE UP 
Gene ID	Product Description	Gene Name or Symbol
[truncated: 208 more rows]

[truncated: 3 more sheets: CSD2OE UP not in RBP6 OE UP, CSD2 and RBP6 OE DOWN , CSD2 DOWN only not RBP6]
