# Supplementary material for: Two cold shock domain containing proteins trigger the development of infectious Trypanosoma brucei
Source: PLoS Pathog. 2023 Jun 5;19(6):e1011438. doi: 10.1371/journal.ppat.1011438 (PMC10270622; doi:10.1371/journal.ppat.1011438)
Supplement: S3 Table — (XLSX) [file ppat.1011438.s012.xlsx]

## Sheet: CSD1 Metacyclics
Gene ID	CSD1 0h total RPKM	CSD1 1h total RPKM	CSD1 4h total RPKM	CSD1 16h total RPKM	CSD1 24h total RPKM	CSD1 Metacyclics total RPKM	CSD1 Metacyclics %
Tb427VSG-397	107981	42143.4	98408.1	506510	578099	641203	0.770158
Tb427VSG-1954	43910.8	26754.9	37773.7	98842	129242	60620.5	0.0728121
Tb427VSG-653	15867.1	7109.78	8240.19	52062.7	42600.8	52631	0.0632158
Tb427VSG-531	28824.1	14651.1	19727.4	65021.8	53932.4	47199.6	0.056692
Tb427VSG-639	4098.02	1856.01	2632.75	11639	8778.1	9556.55	0.0114785
Tb427VSG-559	4161.78	2138.72	3237.63	22505.5	9359.22	7151.8	0.00859013
Tb427VSG-636	6486.1	1799.66	5151.67	4087.75	1175.44	2068.32	0.00248428
Tb427VSG-1666	236718	278536	298526	11125.8	2223.97	1550.29	0.00186208
Tb427VSG-1267	19692.4	38298.1	26951.8	1552.01	571.777	811.717	0.000974964
Tb427VSG-2092	38591	52592.3	36115.8	1695.08	640.74	676.461	0.000812506
Tb427VSG-1637	11545.1	12179.3	11927.1	2481.46	990.626	674.809	0.000810522
Tb427VSG-3233	37877.1	83335.5	51461.9	2908.62	825.962	645.147	0.000774894
Tb427VSG-3591	11.525	3.101	2.845	120.377	66.763	569.648	0.000684212
Tb427VSG-1747	78247.2	83633.7	69992.2	4434.86	1184.24	566.115	0.000679968
Tb427VSG-1554	748.05	6530.73	5588.56	453.464	362.556	469.953	0.000564467
Tb427VSG-1600	9481.34	6242.2	6678.02	3039.91	899.705	457.07	0.000548993
Tb427VSG-1373	43498.6	41519	36589.8	8867.06	1622.13	446.196	0.000535932
Tb427VSG-1828	7424.81	7497.1	8605.84	1251.78	259.858	438.812	0.000527063
Tb427VSG-1780	6147.23	5502.97	7809.48	896.412	216.99	438.781	0.000527026
Tb427VSG-582	565.133	214.694	414.061	887.93	510.45	426.003	0.000511678
Tb427VSG-3240	5796.09	5664.88	6830.3	794.336	187.964	419.221
Tb427VSG-2085	18892	25222.6	20826.5	735.148	361.572	410.393
Tb427VSG-631	38.782	33.469	0.69	94.148	51.131	408.403
Tb427VSG-1619	26148.3	36712.8	26165.3	1688.26	514.103	374.755
Tb427VSG-1595	7863.13	6076.24	5522.01	1924.04	590.254	298.533
Tb427VSG-3413	39312.6	52636.1	47558.7	1605.71	455.764	240.556
Tb427VSG-3255	10451.2	10522.8	8822.1	1040.92	376.201	225.271
Tb427VSG-1316	6644.52	9678.73	6852.58	349.918	140.592	219.878
Tb427VSG-3110	22732.5	31061.4	21656.2	622.723	112.558	216.766
Tb427VSG-1559	6178.24	9458.22	5857.6	315.232	137.463	193.094
Tb427VSG-1573	1481.8	314.83	1651.33	250.418	156.527	118.565

## Sheet: CSD2 Metacyclics
Gene ID	CSD2 0h total RPKM	CSD2 1h total RPKM	CSD2 4h total RPKM	CSD2 16h total RPKM	CSD2 24h total RPKM	CSD2 Metacyclics total RPKM	CSD2 Metacyclics %
Tb427VSG-397	88660.6	107920	99158.4	352926	441785	611299	0.730431
Tb427VSG-653	23704.9	20383.3	21218.6	86765.7	152753	91357.7	0.109162
Tb427VSG-559	10030.8	8943.08	9395.65	47261.3	44763.5	55045.4	0.0657729
Tb427VSG-531	41985.9	37791.3	36677.9	70812.2	82716.5	33053.9	0.0394955
Tb427VSG-1954	59242.9	47119.9	48257.6	88730.2	73270	23724.5	0.0283481
Tb427VSG-639	8621.4	6947.62	6785.49	15085.9	23715.6	7576.49	0.00905302
Tb427VSG-636	12217.3	9194.78	11166.4	11016.1	12897.2	3343.37	0.00399494
Tb427VSG-3591	122.248	3.531	0.133	2.56	81.658	1544.08	0.00184499
Tb427VSG-631	21.052	19.199	0.133	30.987	66.409	1140.31	0.00136254
Tb427VSG-1666	171438	158728	171542	34887.9	1929.69	881.566	0.00105337
Tb427VSG-3233	38709.1	59267.3	47303	12598.7	854.241	696.906	0.000832721
Tb427VSG-2092	19577.9	32529.7	25221	5441.43	568.382	585.672	0.00069981
Tb427VSG-3240	6846.16	5104.31	6762.63	2954.54	513.118	534.043	0.000638119
Tb427VSG-1828	7860.06	7934.08	9694.3	3691.69	556.228	525.421	0.000627817
Tb427VSG-1780	5632.3	6309.87	7718.15	2864.81	510.654	504.857	0.000603245
Tb427VSG-1600	5258.46	5251.75	7496.02	8874.84	1480.78	435.92	0.000520874
Tb427VSG-1267	20512.8	18578.5	16042	2636.99	437.299	431.378	0.000515446
Tb427VSG-1637	6264.7	5756.63	5627.49	5064.85	592.82	430.814	0.000514773
Tb427VSG-1373	50293.8	30912.8	37912.3	41060.6	2339.1	396.374	0.000473621
Tb427VSG-1747	44510.7	56677.9	68619.9	15513.5	833.611	366.963	0.000438478
Tb427VSG-3110	20353.5	24418.8	19922.4	3443.81	194.08	296.178
Tb427VSG-1595	3765.29	6328.39	8802.17	5381.26	989.094	290.761
Tb427VSG-1554	3111.53	4434.64	5173.02	958.348	104.542	282.716
Tb427VSG-1619	20119	25103.6	20840.3	6391.19	416.973	274.589
Tb427VSG-2085	11368.1	17040.9	12271.6	3035.19	222.954	235.016
Tb427VSG-3255	3700.33	7789.74	6292	2320.84	247.174	177.036
Tb427VSG-1316	6233.33	4967.09	9275.72	2076.05	143.704	129.919
Tb427VSG-3413	33212.1	33285.3	32438	4443.26	334.747	128.688
Tb427VSG-1559	6462.66	4649.15	11073.3	2176.51	137.494	114.341
Tb427VSG-1573	1084.71	4.748	162.193	277.704	34.489	110.454
