# Supplementary material for: Two cold shock domain containing proteins trigger the development of infectious Trypanosoma brucei
Source: PLoS Pathog. 2023 Jun 5;19(6):e1011438. doi: 10.1371/journal.ppat.1011438 (PMC10270622; doi:10.1371/journal.ppat.1011438)
Supplement: S4 Table — (XLSX) [file ppat.1011438.s013.xlsx]

## Sheet: CSD1 Initial peaks w sequence
seCLIP ID	start	end	strand	Gene ID	seCLIP	total reads CB2	total reads CE2	RPKM CB2	RPKM CE2	seCLIP ID	seCLIP Sequence
chr1-1	44135	44159	c	Tb927.1.70	3'UTR	1442	6919	26220	141588	chr1-1	acgagctgttataattatattatacatgttagttatggttgcagt
chr1-2	59472	59510	c	Tb927.1.120	3'UTR???	3734	14211	43523	186416	chr1-2	tatggttgcagttatggagcagctcttgatggtgttcttcgcagacacgcagctggtga
chr1-3	276096	276134	c	Tb927.1.880	CDS	119	217	1387	2846	chr1-3	tattgttgaacaattaattaagaaacatgtatttggcaatggagagccaccgcgaccga
chr1-4	293147	293175		Tb927.1.1010	CDS	165	303	2586	5345	chr1-4	tgaaccctgctactccaacaaaatacattcggggggtgcaacggtgtgt
chr1-5	309658	309696		Tb927.1.1100	CDS	346	998	4032	13091	chr1-5	ggaagagctagcgcaactccgcactaaacattgtatggaggttacacggctccgtcgtg
chr1-6	332426	332449		Tb927.1.1240	3'UTR	745	597	14110	12725	chr1-6	aagaaaaaagaaaaaaacattttaggtgtcacagcagggccatt
chr1-7	361280	361310		Tb927.1.1420	CDS	167	415	2448	6848	chr1-7	ttcatagccggtaccccctgttagacatggtcaaagagcttcgcgtaagcg
chr1-8	504687	504710		Tb927.1.1930	CDS	572	834	10834	17777	chr1-8	tgcagtccgtcaccgcagtatacatcgaggcggcaaacagcacg
chr1-9	661012	661036		Tb927.1.2980	CDS	97	212	1763	4338	chr1-9	gttcagtctggcacgtatacattagctacttccattgcgtgcaaa
chr1-10	817011	817042		Tb927.1.3810	CDS	239	463	3395	7402	chr1-10	aaggccatccgacacgttgtaaacattggcatcggaggcagtgacttgggac
chr1-11	835960	835992		Tb927.1.3910	CDS	150	328	2066	5084	chr1-11	ccttaggcaggcgaagcagctactagacatccctgctcgttctcctagctaca
chr1-12	1006004	1006037		Tb927.1.5000	3'UTR	348	1088	4652	16370	chr1-12	tcagtgtctcagtgcttgggttataaacgtgcataactcggacaccggacacga
chr2-1	45425	45451	c	Tb927.2.340	3'UTR	6471	19626	41856	133790	chr2-1	agctgttataattatattatacatgttagttatggttgcagttatgg
chr2-2	460644	460665	c	Tb927.2.2370	3'UTR	267	482	2119	4032	chr2-2	acacacacacacacatacatacatacacgtgtgcgtactgct
chr2-3	477164	477191	c	Tb927.2.2430	3'UTR	1114	3858	6948	25360	chr2-3	cagacggactggtgccctacacattcaggtaccttttgtttgttgaaa
chr2-4	742504	742524	c	Tb927.2.4210	CDS	2087	3623	17356	31754	chr2-4	acaatgtggactggggcagcgtaaacatgaagctgaccgaa
chr2-5	781428	781448	c	Tb927.2.4400	CDS	174	416	1447	3646	chr2-5	cagtcgggacttcacacattcattcgtgattccaaaccctc
chr2-6	815978	815997	c	Tb927.2.4580	CDS	560	1146	4890	10546	chr2-6	gacatttgattttaaatttggcttctgcatcccacactcc
chr2-7	859148	859178	c	Tb927.2.4830	CDS	342	331	1926	1965	chr2-7	gacaaatacggatgcacacatttttacacgtagtgcctctcctattcacat
chr2-8	927114	927134	c	Tb927.2.5270	CDS	459	362	3817	3172	chr2-8	caccactgcgcaaccgctcttgttctccttcagcgtcagcg
chr2-9	978507	978539	c	Tb927.2.5500	3'UTR	262	356	1386	1985	chr2-9	cttgttgtgtttcttctgcactttcaaacatacaacgagtgccaccaagtact
chr3-1	166206	166225	c	Tb927.3.680	CDS	343	762	2727	6159	chr3-1	tgcgtgaaacattgcgtaaacatagcgttgttccgttggt
chr3-2	171378	171403	c	Tb927.3.700	3'UTR	1584	779	9687	4843	chr3-2	agtgtgtttagtttcagaaacatttattaagctacagggttgcatg
chr3-3	316570	316595		Tb927.3.1280	3'UTR	1406	3524	8599	21910	chr3-3	caatcattttgatattctttattcatacgatatcactgtgtatgcg
chr3-4	465648	465675	c	Tb927.3.1800	3'UTR	264	378	1499	2182	chr3-4	tcttttttgtacttcctcaaacattaccttgtttacacgaagtgtgca
chr3-5	552864	552892	c	Tb927.3.2100	3'UTR	121	480	663	2675	chr3-5	gaagaaaagtggggaacgacatgcatttctccctcgctttcttatttgt
chr3-6	742060	742090	c	Tb927.3.2870	CDS	327	621	1677	3238	chr3-6	ttccacaacttccagggccgactatacatgtcaaacctggagggaaactcg
chr3-7	871593	871622	c	Tb927.3.3410	CDS	961	2088	5093	11251	chr3-7	actcgttccagatgtgattgaatacatttctgcatctggaggacttcgtg
chr3-8	985526	985551		Tb927.3.3490	5'UTR	1257	1220	7687	7585	chr3-8	gaaagcagtttcaaggaaaagacatcggcccagagaccgctccgac
chr3-9	1004664	1004690		Tb927.3.3560	3'UTR	546	1154	3215	6909	chr3-9	agcggtaacaagcttatatccattcttaccccgctttctttcgcatc
chr3-10	1018330	1018356		Tb927.3.3630	5'UTR	465	519	2738	3107	chr3-10	gaggggacacatatacatatacatacagtatcatcccactgaatgtt
chr3-11	1044415	1044444		Tb927.3.3740	CDS	180	197	954	1061	chr3-11	gctaaacagtggccccaacacatgcttcagggccgcgtgcatgtggcagc
chr3-12	1098432	1098461		Tb927.3.3940	CDS	382	435	2024	2344	chr3-12	tccagtgaagggcgtgtcaatacataaagacaccacgccaaacgccggtc
chr3-13	1135054	1135079	c	Tb927.3.4030	3'UTR	426	914	2605	5682	chr3-13	aggacatccgtgagcaaaagaaacatcgatgttccctgatgttgtt
chr3-14	1178178	1178193	c	Tb927.3.4190	5'UTR	243	151	2415	1525	chr3-14	ccatttttttttttacatatttacccacgtgcgcac
chr3-15	1361211	1361234	c	Tb927.3.4830	CDS	468	853	3100	5745	chr3-15	gagattcccggtgtattttcagacataccacgctgggagtacag
chr3-16	1481960	1481978		Tb927.3.5270	CDS	634	1522	5306	12949	chr3-16	gaactcatgcaggaaacatgtgcagatgagtgccgggtg
chr3-17	1521934	1521953		Tb927.3.5440	CDS	386	917	3069	7412	chr3-17	acgccctcgtgttaaaacattaccacgaaggtggtgctct
chr3-18	1566508	1566528		Tb927.3.5600	CDS	396	600	2998	4618	chr3-18	catagatggtttaaacatgcaccattcgaagtgcaacaact
chr3-19	1567633	1567658		Tb927.3.5610	CDS	648	1071	3963	6659	chr3-19	gcaggtgtaccggtaaaacatgtatgcgctggtttccccataaccc
chr3-20	1575725	1575753		Tb927.3.5640	3'UTR	213	338	1167	1884	chr3-20	ttttcgttgtcatctcactgaaacatgaatggggggagagagcggtccc
chr4-1	158831	158848	c	Tb927.4.560	CDS	228	354	27458	145700	chr4-1	tgtcattccaaacacattacgattggggtctgcgttcc
chr4-2	194473	194485	c	Tb927.4.680	CDS	142	305	23697	173814	chr4-2	tgggggacacacaaacattacgtcaactctgcg
chr4-3	207862	207875	c	Tb927.4.750	5'UTR	337	61	52182	32279	chr4-3	gtttagtttagggaaacattatggcggagaatga
chr4-4	245406	245416	c	Tb927.4.870	CDS	695	791	136965	532738	chr4-4	ggtattttctcaaacattttccgtgccatca
chr4-5	279490	279501	c	Tb927.4.1030	CDS	277	262	50040	161752	chr4-5	cgcaacatgcactaaacatggtggggctgctg
chr4-6	339531	339555	c	Tb927.4.1280	CDS	579	530	50206	157060	chr4-6	agtgactggggtgtattgaaacatgaggcgcttcatgtccctcgg
chr4-7	356608	356620	c	Tb927.4.1360	3'UTR	910	433	151746	246760	chr4-7	ggaggataaaggaaaacatagcaggatcctcct
chr4-8	443842	443861	c	Tb927.4.1750	CDS	311	454	33709	168173	chr4-8	gattcctaggcacacatttagagggatcgcgtcaaagttt
chr4-9	654114	654134		Tb927.4.2490	CDS	1117	2644	115306	932766	chr4-9	agcactccagagccttcgtgtagacattcagcgaagcgctg
chr4-10	672600	672624		Tb927.4.2560	5'UTR	374	582	32430	172470	chr4-10	catactctctcctgtgtgaagcaaacatttcaacggggagtaggt
chr4-11	832811	832837		Tb927.4.3160	CDS	1193	2086	95784	572375	chr4-11	aggactaccttccttggtgcccatatacatatgcatcatggttcaaa
chr4-12	918663	918689	c	Tb927.4.3610	CDS	372	255	29867	69969	chr4-12	tcagctacacgtttggggaagacatcgttaaggaaacatgtgaaagg
chr4-13	1313909	1313927	c	Tb927.4.4790	CDS	351	501	40047	195350	chr4-13	ggtgctggtaaccaacaaacatgcggttgaaggcattcc
chr4-14	1356007	1356048	c	Tb927.4.4940	3'UTR	207	568	10684	100191	chr4-14	gcacacaagcaaacaacatacatatggacatatacatacatatatatgtacttttgtatttg
chr5-1	420008	420040		Tb927.5.1110	CDS	1560	1982	130455	310030	chr5-1	acggtggtggtaaccatcaacatattggccacccctccaccgtctcgcgccac
chr5-2	477986	478005		Tb927.5.1280	5'UTR	250	387	34495	99883	chr5-2	acactgcggaggttaacattgcttctggtgcgtgggacca
chr5-3	517466	517492	c	Tb927.5.1450	CDS	984	1700	100573	325012	chr5-3	tgtgacgcttgttttcacagacattgaaagcagcactgcgcagtggt
chr5-4	535802	535828	c	Tb927.5.1510	CDS	226	506	23099	96738	chr5-4	cggcggtacaagatgccaaaaaacatgggtgttgccccccgtttcga
chr5-5	546927	546947	c	Tb927.5.1560	CDS	75	110	9855	27038	chr5-5	accaacactcactgcatacattcaccgagtgggccgtaccg
chr5-6	595368	595399		Tb927.5.1700	CDS	532	542	45878	87430	chr5-6	actttcttgacgtgattctcacacatctacgactcacgcaggggtcgcgacg
chr5-7	611680	611711		Tb927.5.1770	CDS	1593	3914	137377	631371	chr5-7	gggaacgacagctacgtgaaacattgaaacgagctacaacccttgttagacg
chr5-8	709434	709467	c	Tb927.5.2060	CDS	1890	3712	153402	563564	chr5-8	gacgcgcaccgctcgtccagacgctgtaaacatggaagcgtctgagaaggagat
chr5-9	784662	784683		Tb927.5.2320	3'UTR	400	1300	50175	305024	chr5-9	ctggcagggatgcataaacattgttttacctgtttcttcttc
chr5-10	881918	881951		Tb927.5.2560	3'UTR	2785	3581	226045	543675	chr5-10	ataacgcgtggaatgtatacatgtacatgcatgttgccttgtttactaatatga
chr5-11	1111376	1111399	c	Tb927.5.3330	CDS	617	1981	70945	426076	chr5-11	tcgcaagcttgggctgcagaaacattggcatgtacaagtttgtg
chr5-12	1218000	1218021		Tb927.5.3710	CDS	1185	2283	148643	535670	chr5-12	atgtactggtgtacagtacacatcttgtagccgtgtatcagg
chr5-13	1363409	1363432	c	Tb927.5.4390	3'UTR	890	1412	102336	303695	chr5-13	acctccagagagtagaatatacatatctgcattggagaataaca
chr5-14	1388581	1388600	c	Tb927.5.4530	CDS	255	398	35185	102722	chr5-14	gtgtttgtcatgagaagtattatgcggggcaggcgcgcct
chr6-1	249692	249713	c	Tb927.6.620	3'UTR	781	1216	50003	106510	chr6-1	gttggagtttgagggcaagcacatacatttgtttgtctcttc
chr6-2	387653	387672	c	Tb927.6.900	CDS	147	195	10352	18788	chr6-2	tgtacgaaacgtatccaaacatagtcgtgattgtcgtcaa
chr6-3	465474	465490	c	Tb927.6.1230	3'UTR	1259	536	104315	60756	chr6-3	gctcaatttgcaatgcatttgccacagcttctggtgt
chr6-4	516898	516916	c	Tb927.6.1470	3'UTR	334	502	24760	50913	chr6-4	tatgagaagtagaaacatggtagacaaaaggcgcacatg
chr6-5	526291	526310	c	Tb927.6.1500	CDS	200	175	14085	16861	chr6-5	tatggagatattgaaaacatgattctcgccatgcgggtgg
chr6-6	580478	580496	c	Tb927.6.1730	CDS	646	974	47890	98783	chr6-6	cgcatgggcgccgaaacatgtatggtgccgatggtgccg
chr6-7	678345	678368	c	Tb927.6.2090	CDS	1553	2251	91145	180735	chr6-7	ccttcggttaaagagttttatgtggatgctggcttcttccgtct
chr6-8	681075	681094	c	Tb927.6.2130	CDS	241	552	16973	53184	chr6-8	actaatgagagacaaatagacatgaagactttcaggccac
chr6-9	752801	752815	c	Tb927.6.2460	CDS	149	207	13991	26592	chr6-9	aggaaagaggcaaatcatggtgcatggtcctggtg
chr6-10	797529	797554		Tb927.6.2640	3'UTR	354	1225	19178	90790	chr6-10	tcacgcatatatattatacattatttatgcgtgtcaaatgggatat
chr6-11	825451	825470		Tb927.6.2750	CDS	106	254	7465	24472	chr6-11	atggttgagggatatatacatgtagtttgggtaaggccgg
chr6-12	883953	883974		Tb927.6.2960	CDS	114	244	7298	21372	chr6-12	ttcgcagacatcaggaagacattttggaatgtttgggggatg
chr6-13	905690	905711		Tb927.6.3050	CDS	206	293	13189	25664	chr6-13	ttatcaacgcaggtcaaacatgtatagcgcctgattacgttg
chr6-14	1072959	1072981		Tb927.6.3590	CDS	96	325	5879	27229	chr6-14	ttacttttgtgccctaatttagcggtaacactagctccgtcgc
chr6-15	1138648	1138665	c	Tb927.6.3840	3'UTR	523	874	40926	93566	chr6-15	ggggagcgggaagggtgacatttccccccttttttggt
chr6-16	1204959	1204980	c	Tb927.6.4200	CDS	451	654	28875	57284	chr6-16	ttccgagcgcagtacgtatatacatcaccggaaactgcacga
chr6-17	1244171	1244191	c	Tb927.6.4420	CDS	247	346	16567	31749	chr6-17	ccatgcgaactcgatacacatatagagcagcacgaaaggcg
chr6-18	1318001	1318020		Tb927.6.4740	CDS	315	745	22184	71780	chr6-18	ggagtttcagaatcgcgtagacatacagagtggttttgtg
chr6-19	1345029	1345056		Tb927.6.4840	CDS	753	597	37880	41086	chr6-19	acttgcgcgcggtcttgcaatgacatacagcgagttgcgacgcaatgg
chr6-20	1361875	1361895		Tb927.6.4920	CDS	576	492	38634	45146	chr6-20	cgcgcggtcttgcaatgacatacagcgagttgcgacgcaat
chr6-21	1435836	1435869		Tb927.6.5150	3'UTR??	3171	13933	131368	789669	chr6-21	atacgagctgttataattatattatacatgttagttatggttgcagttatggag
chr7-1	104215	104237	c	Tb927.7.530	CDS	159	290	3616	6969	chr7-1	gggtctgttatcgttacaaacatggccggtagacccattttgg
chr7-2	109290	109310	c	Tb927.7.540	CDS	183	262	4558	6896	chr7-2	cgcacagcgagccttgaagacattaagcgggcgtaccgcgc
chr7-3	155435	155459	c	Tb927.7.710	3'UTR	1221	2208	25549	48817	chr7-3	tacatatatatatatatatacatacatatgcgttctttcttgaat
chr7-4	212580	212603	c	Tb927.7.900	5'UTR	268	443	5841	10202	chr7-4	ttcagtggacggtaacacacataacgtccgttcaacgaacatta
chr7-5	247906	247928		Tb927.7.960	3'UTR	125	372	2843	8939	chr7-5	aaaaaaaaggagagataaacatacgtatgagtgtaccactgct
chr7-6	274467	274486		Tb927.7.1070	CDS	592	609	15484	16830	chr7-6	gtgcacggtactgtacacatagctgccgcacacttactcg
chr7-7	344780	344803		Tb927.7.1350	CDS	242	367	5274	8452	chr7-7	ttggaaccaaaggatcacacattagtccttgcggctcttcgtgg
chr7-8	517293	517315	c	Tb927.7.2050	CDS	1962	3669	44624	88174	chr7-8	gtggatgtggctccacctcgtacacatggaggtgtggtcaacc
chr7-9	581349	581373	c	Tb927.7.2250	3'UTR	436	669	9123	14719	chr7-9	tgagttggtgcggaaaacatgtcttcgccgttctcacatctccgt
chr7-10	586511	586535	c	Tb927.7.2270	CDS	299	968	6256	21402	chr7-10	agtggcttaagcatctctttattacatacggacagctttacaacg
chr7-11	612218	612243	c	Tb927.7.2380	3'UTR	1605	1988	32292	42263	chr7-11	gcggtgaggctggtagcacatacccatgcctctgtgtaacacacct
chr7-12	612219	612240	c	Tb927.7.2380	3'UTR	1592	1982	37855	49796	chr7-12	gtgaggctggtagcacatacccatgcctctgtgtaacacacc
chr7-13	668080	668100	c	Tb927.7.2600	3'UTR	51	202	1270	5316	chr7-13	ctgccttgtaggtagtgcaaagcagataggtgtgaatgaat
chr7-14	769364	769387		Tb927.7.3040	3'UTR	1717	4089	37425	94173	chr7-14	gggcatgcctttcacacatgtttttgtgtgtttgttttcttttt
chr7-15	805848	805873		Tb927.7.3160	CDS	132	230	2655	4889	chr7-15	catattcgtgagtttgcagatacattgatgaaccatacacaaccca
chr7-16	815892	815909		Tb927.7.3160	CDS	270	772	7846	23706	chr7-16	gagggcttccgcctcattttatccatggaggcgaaggc
chr7-17	831935	831956		Tb927.7.3230	CDS	183	216	4351	5426	chr7-17	atgtgagagctcgcaggatacatacacagctgctttcgcgtc
chr7-18	962393	962412	c	Tb927.7.3690	3'UTR	542	1251	14176	34573	chr7-18	tgacacgcatatacacgtatacacatgtgtgcttgtgtgt
chr7-19	982546	982564	c	Tb927.7.3750	CDS	2264	3797	62334	110460	chr7-19	ggacgcttttggagcgtatacatgccagtcgcgttccgt
chr7-20	1075654	1075671		Tb927.7.4050	3'UTR	999	1864	29033	56686	chr7-20	gagcaagatgcggttatacatgcgagtccagcagatga
chr7-21	1212419	1212443	c	Tb927.7.4570	3'UTR	554	1013	11592	22397	chr7-21	taccttggggcggtgcatcgtgcatacatagatgatgtactacct
chr7-22	1225864	1225893	c	Tb927.7.4620	3'UTR	2850	7727	49697	142367	chr7-22	gtttcgcttcgaaggaatgttatacacatggggcgctccttcggtcttgc
chr7-23	1385199	1385227		Tb927.7.5230	3'UTR	286	448	5159	8538	chr7-23	ttcttgtcatgcagttaatcatacatataaagtgccaaaaagcagttgg
chr7-24	1385204	1385225		Tb927.7.5230	3'UTR	258	437	6134	10979	chr7-24	gtcatgcagttaatcatacatataaagtgccaaaaagcagtt
chr7-25	1857902	1857921	c	Tb927.7.6730	3'UTR	212	358	5545	9894	chr7-25	gacgtgcaggggcatacacacataggataaaccgttgcct
chr7-26	1981034	1981052	c	Tb927.7.6950	CDS	113	137	3111	3985	chr7-26	tgaagcagaacgtatcaaacatcaaacgtccgccaattg
chr7-27	2121601	2121628	c	Tb927.7.7360	CDS	626	1095	11695	21616	chr7-27	cgaagctgttgctcatatttgaatacatggagcaagacttgcaaggga
chr7-28	2138776	2138803	c	Tb927.7.7450	3'UTR	436	653	8145	12890	chr7-28	gacgcaaaggaacatttctatacatgtgtaacgaccgcgtgctggtga
chr8-1	172696	172715	c	Tb927.8.610	CDS	239	479	12462	51015	chr8-1	actgttcggcgacataaacattctcactgggcaaacgaat
chr8-2	231530	231551	c	Tb927.8.810	CDS	497	1827	23559	176892	chr8-2	catgcatatgtttatttatacacatatatggtatgcatatgt
chr8-3	394265	394285	c	Tb927.8.1250	3'UTR	279	899	13855	91187	chr8-3	gttttcgctgccgtgtttacacatattcataggactgggtg
chr8-4	507551	507570		Tb927.8.1550	3'UTR	3987	13976	207901	1488490	chr8-4	gtatatgcatgtacatatacatatgcgtgcgtgcgtctct
chr8-5	562167	562187	c	Tb927.8.1690	CDS	95	141	4717	14301	chr8-5	gttggtggaggcgaagacacatcatcagcccgcccaccggg
chr8-6	577540	577557	c	Tb927.8.1760	CDS	1993	5055	115471	598193	chr8-6	aggagcgactgatttacacatttttcattgtctccttg
chr8-7	663378	663400		Tb927.8.2130	CDS	213	325	9658	30098	chr8-7	ggacggctcagctgcccgtatacatgtgggagctcgtgggttg
chr8-8	746555	746573		Tb927.8.2520	3'UTR	1124	2921	61695	327469	chr8-8	ggtcgttccacctgcctacacatgcggtggtgcgagtgt
chr8-9	813010	813031		Tb927.8.2740	3'UTR	211	258	10002	24979	chr8-9	caccgtgagtctcacatgcatccgtactcgggtccagccgtc
chr8-10	953430	953453		Tb927.8.3200	CDS	1186	3011	51536	267234	chr8-10	tgaggtgattctagacatgtttgattcacctgagacacgacagt
chr8-11	969211	969235		Tb927.8.3250	CDS	199	592	8301	50439	chr8-11	caacagagatgggcgctgaatacattgaggccttttttctcgtgg
chr8-12	1101653	1101666	c	Tb927.8.3680	CDS	317	733	23614	111524	chr8-12	tgcgtgcacaaacctcttatacatcggctgcgtg
chr8-13	1203038	1203056	c	Tb927.8.4050	3'UTR	294	800	16137	89687	chr8-13	tcagtgcagccggcatgtttatacatagacgccggctct
chr8-14	1212659	1212672	c	Tb927.8.4100	3'UTR	282	752	21006	114414	chr8-14	agtgcagccggcatgtttatacatagacgccggc
chr8-15	1308714	1308729	c	Tb927.8.4390	5'UTR	1366	1893	89037	252013	chr8-15	gcacggccgtcacaaacatcggcggtggtagcagtc
chr8-16	1375102	1375117	c	Tb927.8.4680	CDS	276	491	17898	65366	chr8-16	gaggcatggttagacatgggagcgaccctgtcacac
chr8-17	1439856	1439874	c	Tb927.8.4880	CDS	117	333	6422	37332	chr8-17	atcgctatcaggagctaaacattgttcgctggtctacga
chr8-18	1467897	1467925		Tb927.8.4950	3'UTR	691	1049	24849	77049	chr8-18	agtctctgacctgctagttgggaaacataccagccttcaagtcagggtg
chr8-19	1550183	1550204		Tb927.8.5200	CDS	196	306	9291	29627	chr8-19	gcccgcgtggcgctatacattataccaagcaggtgcgcacgg
chr8-20	1581872	1581889		Tb927.8.5310	5'UTR	769	1854	44554	219396	chr8-20	atatatatatctgcactggtgtggagctatgcgatttg
chr8-21	1618840	1618865		Tb927.8.5470	3'UTR	768	520	30805	42601	chr8-21	ctacagatctatctctgcgaacacatgtgaatatgcgtctgtattt
chr8-22	1673079	1673102		Tb927.8.5630	5'UTR	277	237	12036	21034	chr8-22	gaatctaagagcacattatacattatggcgcgcgttgaactgcc
chr8-23	1815990	1816011		Tb927.8.6240	3'UTR	744	1748	35268	169243	chr8-23	gtcccttattaaacatatttatcatctcgtgttcgggcactt
chr8-24	1869132	1869153		Tb927.8.6470	CDS	536	948	25408	91786	chr8-24	atggcgtgggttcctatacactgaaaccagccaaagcggggg
chr8-25	2042716	2042737		Tb927.8.7100	CDS	2076	5718	98411	553623	chr8-25	agcaagatgtatacatcgctcttactgcagcgtgcacactgc
chr8-26	2091400	2091422		Tb927.8.7290	CDS	123	190	5577	17596	chr8-26	cccccgagccgttttatgacattcaaagcggcgcggccgggca
chr8-27	2166570	2166590		Tb927.8.7520	CDS	185	259	9187	26270	chr8-27	ttcacgagttctactcacacattttgaggttgccttggctc
chr8-28	2192956	2192974		Tb927.8.7590	3'UTR	398	380	21845	42601	chr8-28	tgagacagggagtgaatacatgtgcttccgctgtgtgca
chr8-29	2281956	2281978		Tb927.8.7830	CDS	285	600	12922	55566	chr8-29	atcgtgctagcggctcaaatacatatgctgctaccaccgctaa
chr8-30	2349035	2349054		Tb927.8.7970	CDS	129	199	6726	21194	chr8-30	gccaccatgttcaaatacatttccatgttcagtggctgaa
chr8-31	2424396	2424414		Tb927.8.8190	CDS	164	286	9001	32063	chr8-31	ctgggcagtggaagcaaacattttcggacgtccaagtca
chr9-1	358080	358105	c	Tb927.9.1510	3'UTR	395	1159	17408	71036	chr9-1	aaccgccatatctttacacatattttttggtggatttaaccaacca
chr9-2	391372	391395	c	Tb927.9.1710	CDS	3419	5412	163242	359348	chr9-2	gtctttgcttacacatacatttgcaggcgatgcacagtttgttg
chr9-3	654900	654923	c	Tb927.9.2900	CDS	260	444	12413	29480	chr9-3	cttggccgcgaggagttaaaacatttgagtctcttcgtgggagg
chr9-4	713154	713174		Tb927.9.3470	CDS	204	283	11131	21475	chr9-4	cacgtacgacgtatacattagcattgactgcagttacgagc
chr9-5	1017677	1017702		Tb927.9.6110	3'UTR	359	316	15822	19367	chr9-5	gtagaaagttgtctacatatacatctctcccctctctctctacctt
chr9-6	1336066	1336083	c	Tb927.9.8070	CDS	3250	6426	206898	568901	chr9-6	ttgtctatgaggacaaaggacacatacgtcccacaggc
chr9-7	1356274	1356294	c	Tb927.9.8290	CDS	472	736	25755	55850	chr9-7	cgatgatcatccattcaaacattcatgggaagttaatcgaa
chr9-8	1373660	1373678	c	Tb927.9.8420	CDS	3295	6520	198722	546843	chr9-8	tgtctatgaggacaaaggacacatacgtcccacaggcac
chr9-9	1382248	1382267	c	Tb927.9.8520	5'UTR	1149	1370	65831	109159	chr9-9	tcttacacacggtacacatacatcgcactgcgtgctttta
chr9-10	1403314	1403334	c	Tb927.9.8700	CDS	160	206	8730	15632	chr9-10	tatatgcaccccatacaaaacatagtggcgcgcgcggagcc
chr9-11	1409847	1409866	c	Tb927.9.8740	CDS	920	1537	52711	122465	chr9-11	attgacggccgccgtgtatacattcggtacagcaatcacc
chr9-12	1447905	1447919	c	Tb927.9.9030	CDS	205	418	15660	44407	chr9-12	gttaactatctgttatacatatctgcatggttaca
chr9-13	1466271	1466286	c	Tb927.9.9190	CDS	271	456	19408	45416	chr9-13	acgctataagaagggaaaacattacttgctttcggc
chr9-14	1487172	1487190	c	Tb927.9.9310	CDS	134	189	8081	15851	chr9-14	aggggcaaattgtataaacatgttgcgagggtggcatcc
chr9-15	1498409	1498424	c	Tb927.9.9380	CDS	124	173	8880	17230	chr9-15	tgcgttgcaaatcacacatgaacgtatgccggaccc
chr9-16	1500745	1500765	c	Tb927.9.9390	CDS	131	167	7148	12672	chr9-16	ttgcggttgcgttgcaaatcacacatgaacgtatgccggac
chr9-17	1503229	1503246	c	Tb927.9.9400	CDS	67	89	4265	7879	chr9-17	ttttgttgcaaatcacacatgaacgtatgccggacccc
chr9-18	1505571	1505588	c	Tb927.9.9410	CDS	128	187	8184	16555	chr9-18	tgcggttgcgttgcaaatcacacatgaacgtatgccgg
chr9-19	1541036	1541055	c	Tb927.9.9670	CDS	306	541	17532	43105	chr9-19	agctgggtttgacaagtacattactgtcttcagcccggaa
chr9-20	1566264	1566284	c	Tb927.9.9870	CDS	498	720	27174	54636	chr9-20	ggatgacaccgaacgcgtatacatggagtcatgtgcacctc
chr9-21	1576862	1576881	c	Tb927.9.9960	CDS	122	337	6989	26851	chr9-21	gctgcggcagcgacttacacatctgcgggtccttcgtgcg
chr9-22	1581916	1581940	c	Tb927.9.9990	CDS	295	218	13521	13895	chr9-22	acacagggcctgtggcgaaacatggccactccctccgcctcgcct
chr9-23	1608796	1608817	c	Tb927.9.10230	3'UTR	348	763	18126	55267	chr9-23	ccaactctcggaaactcatgaacattgggggcggggggtaga
chr9-24	1730072	1730093	c	Tb927.9.10970	CDS	301	500	15677	36217	chr9-24	gcgtcatagtggaaaatacatttacttccattggcgatatgg
chr9-25	1835627	1835650		Tb927.9.11790	CDS	413	846	19718	56173	chr9-25	tttggttgcctacacatattataccaagacttacgtgacaacat
chr9-26	1837444	1837465		Tb927.9.11800	CDS	429	788	22345	57078	chr9-26	tggttgcctacacatattataccaagacttacgtgacaacat
chr9-27	1866113	1866145		Tb927.9.11930	CDS	381	859	13229	41480	chr9-27	cagcagtatttggagggagctacacatggacatctttcctctcactgacaaat
chr9-28	2007882	2007904		Tb927.9.12750	CDS	283	864	14099	59862	chr9-28	tatacaggggtatatacatggggcctttgcattacgtatgttg
chr9-29	2040797	2040817		Tb927.9.12930	CDS	93	77	5074	5843	chr9-29	tagtggtaagcgaagatacatttccgcccacggactcattc
chr9-30	2196637	2196657	c	Tb927.9.14070	CDS	215	405	11731	30732	chr9-30	agtgcatgaaccaaacacatccatggctcttgcgctacgct
chr9-31	2353090	2353113		Tb927.9.15070	CDS	255	723	12175	48006	chr9-31	gggactccacggaggagcttacacatatcccaatggagttcttc
chr9-32	2379878	2379897		Tb927.9.15330	CDS	602	1295	34491	103183	chr9-32	aagattggaaggtgtcatgcatcgcctctctcgtctcctc
chr10-1	166648	166668		Tb927.10.620	3'UTR	159	204	5380	10430	chr10-1	ttttgttaaattatacatttggttgcggtgtgtcagtgtgg
chr10-2	173596	173619		Tb927.10.650	CDS	285	325	8438	14539	chr10-2	tggatttcaaaacatgcatcgatccagagacgggattccgcacg
chr10-3	197892	197910		Tb927.10.760	CDS	212	410	7929	23169	chr10-3	gtaatagcagcgacacatatgctgcgttacggagttcct
chr10-4	215665	215686		Tb927.10.830	CDS	192	488	6201	23861	chr10-4	acaacaggcgatggaattggatacatggatgtgccctccaca
chr10-5	408065	408087	c	Tb927.10.1510	CDS	1330	3265	41092	152418	chr10-5	agtacgatgacgggcttttcacacatgtggatgccttgtctga
chr10-6	409220	409238	c	Tb927.10.1510	CDS	1001	2321	37438	131160	chr10-6	ggtaatcggtatttcaaacatcatcaatgccgaaacagc
chr10-7	511516	511543		Tb927.10.1960	CDS	80	146	2030	5598	chr10-7	tacactgcaagtcattattatacatacttctcggccacgtgtacgacc
chr10-8	564285	564305		Tb927.10.2190	3'UTR	432	1032	14618	52764	chr10-8	aaaaaacttgtgacgagtcagcggacggaagggattggtgt
chr10-9	645571	645590		Tb927.10.2480	CDS	349	770	12400	41337	chr10-9	gaagtctgagatgataaaacatgaacctcagcagccgctg
chr10-10	701072	701097		Tb927.10.2720	3'UTR	983	2306	26866	95228	chr10-10	ctagaccgttaaacgaaaacatatacgcgcgttcagttgctgatat
chr10-11	742925	742946		Tb927.10.2880	CDS	180	372	5814	18155	chr10-11	cgaagacgccaaacatgaatggttgcccaaagtgcgtaattt
chr10-12	779694	779717		Tb927.10.2990	CDS	784	950	23213	42500	chr10-12	atgatggtaagaaaagacatataccgccattgtcactgttgctg
chr10-13	783774	783793		Tb927.10.3000	CDS	533	1100	18938	59053	chr10-13	agctgcagatggaacaaacataccagcagcggcttcgtgc
chr10-14	888557	888581		Tb927.10.3430	CDS	84	258	2387	11080	chr10-14	actgctgatggcgagttcacacatgaagtccgtggcacattcatg
chr10-15	898393	898417		Tb927.10.3490	CDS	132	203	3752	8718	chr10-15	cgtcccagcagaggataaggatacatacgacctctccgtgcactt
chr10-16	909297	909319		Tb927.10.3510	3'UTR	274	407	8465	18999	chr10-16	aggaaagacgatatacatttgtgtatccgcatgtgtgacttgt
chr10-17	940174	940195		Tb927.10.3620	3'UTR	432	415	13954	20253	chr10-17	cataggtactcatcaaacataatcacggagttcctcgcacat
chr10-18	1005613	1005632	c	Tb927.10.3820	CDS	520	839	18476	45041	chr10-18	gaccgaagtcaaacatctttactcttcaggtcctgtgcag
chr10-19	1110954	1110978		Tb927.10.4230	5'UTR	121	199	3439	8546	chr10-19	acattaggtcttaaacatttgctgtaatggacagctgtatcgttg
chr10-20	1156577	1156602	c	Tb927.10.4500	3'UTR	232	336	6340	13875	chr10-20	caacattcggtgggcgctcaaatacatacggggccctcgtggaacc
chr10-21	1343691	1343707		Tb927.10.5350	CDS	183	363	7649	22926	chr10-21	gctgagctggatagacataagctcgtccaccaccctc
chr10-22	1499972	1499993	c	Tb927.10.5970	CDS	145	218	4683	10639	chr10-22	tccctttaaagtcggcaatacacatggagccgaaagtttgca
chr10-23	1532174	1532199	c	Tb927.10.6070	3'UTR	1583	1627	43265	67188	chr10-23	gaggaaaggaaatttacaaacatgaacgaaaaaaagaatttttttt
chr10-24	1571193	1571215	c	Tb927.10.6190	CDS	321	600	9917	28009	chr10-24	tggctcagaaagcctttgaaacatggaaggataccgtgccccg
chr10-25	1608405	1608436	c	Tb927.10.6350	3'UTR	312	549	6928	18420	chr10-25	ttgcgaggcgaaacctataaacattgaggccggttatcattcgtaacctcac
chr10-26	1694825	1694850		Tb927.10.6720	CDS	437	1111	11943	45879	chr10-26	ggctgcaatattatacattttatgcattttcgccatcgctggaatc
chr10-27	2224658	2224686		Tb927.10.8950	3'UTR	275	535	6738	19807	chr10-27	agtggtgggagaaaaaggaaacatatcttcaccaccacttccacgagtt
chr10-28	2408124	2408145		Tb927.10.9740	CDS	327	643	10562	31381	chr10-28	ccaggcactggaaaaacattattggcacgagcagtggcacac
chr10-29	2431685	2431706		Tb927.10.9820	3'UTR	294	507	9496	24743	chr10-29	tcttctgcactacacatacatgctcacggccttcaccgtgct
chr10-30	2768533	2768558		Tb927.10.11340	CDS	362	887	9894	36629	chr10-30	gctgaagcgcgtgctcgagccatggagcacgaacttcttcgtaagc
chr10-31	2768534	2768558		Tb927.10.11340	CDS	362	887	9894	36629	chr10-31	ctgaagcgcgtgctcgagccatggagcacgaacttcttcgtaagc
chr10-32	2800189	2800207		Tb927.10.11470	CDS	129	228	4824	12884	chr10-32	tgcgacatcggcaataaacatggtgtcgggcccagtgat
chr10-33	2821134	2821161		Tb927.10.11580	CDS	135	209	3426	8014	chr10-33	ccttccctgacgccacgccacacatgtaacgcggtgtttgctggaacg
chr10-34	2852615	2852646		Tb927.10.11670	CDS	253	535	5618	17950	chr10-34	tgtagaagtgcttcagctcaaacatagccgccacccactaatggcagtgggt
chr10-35	2852618	2852637		Tb927.10.11670	CDS	229	492	8136	26412	chr10-35	agaagtgcttcagctcaaacatagccgccacccactaatg
chr10-36	2902951	2902980		Tb927.10.11890	CDS	718	1511	17007	54078	chr10-36	gctgttactacacttgtatacattgacaagtatggacggccggttcgaaa
chr10-37	2902956	2902975		Tb927.10.11890	CDS	714	1498	25369	80420	chr10-37	tactacacttgtatacattgacaagtatggacggccggtt
chr10-38	2938174	2938197		Tb927.10.12060	CDS	116	280	3434	12526	chr10-38	taaattacagcggaggaatacatgctgcgtccgtgctgagctca
chr10-39	3003792	3003814	c	Tb927.10.12380	CDS	225	386	6951	18019	chr10-39	tgctgccactccggggccaaacatgacctctacactctcgact
chr10-40	3051390	3051408	c	Tb927.10.12590	CDS	229	443	8564	25034	chr10-40	gaggttcagcttcacacattgaatgatctcactcactcg
chr10-41	3133167	3133190	c	Tb927.10.12890	CDS	2641	4447	78197	198947	chr10-41	acacgacaacagtggaaacatacattgcagctgtcggtcgtggc
chr10-42	3474081	3474097	c	Tb927.10.14300	CDS	188	263	7858	16610	chr10-42	ctctcaacaggcgttaaacatttcgccaacaacatcg
chr10-43	3515711	3515729	c	Tb927.10.14420	CDS	85	152	3179	8589	chr10-43	atgctgcagcggaaaacattccgtgctgtgagcccgtta
chr10-44	3531108	3531135	c	Tb927.10.14470	CDS	157	446	3984	17102	chr10-44	gaggagcaggcgaaggaattcattgcagtctgctctgatcttgttaag
chr10-45	3582923	3582954	c	Tb927.10.14630	CDS	479	1104	10637	37042	chr10-45	gcgatttacgctggtgttgctcagatatacatggaaccgggctcaacagtgt
chr10-46	3598964	3598990	c	Tb927.10.14750	CDS	474	1108	12475	44061	chr10-46	cgctggtgttgctcagatatacatggaaccgggctcaacagtgttat
chr10-47	3641940	3641960		Tb927.10.14900	3'UTR	122	275	4128	14060	chr10-47	tacccgtgacaggtaaaacattgcctgtgcaaaggtgaaaa
chr10-48	3703735	3703756		Tb927.10.15180	3'UTR	281	438	9076	21376	chr10-48	atttgacagggtaaacatacatacaggcttgagggaggaggt
chr10-49	3810862	3810885		Tb927.10.15530	CDS	550	1120	16285	50105	chr10-49	gaaataccgtttcccaaacatgttgataggtattttgtgtcgca
chr10-50	3834052	3834083		Tb927.10.15640	CDS	184	171	4086	5737	chr10-50	tagcgcgggtgcggccatcacgtgcagtgccgtctccccggatcgtcacacc
chr10-51	3907742	3907762		Tb927.10.15830	CDS	1268	1441	42907	73676	chr10-51	cgcagttaaggaaaacatgcgacgctgcgcggcatgcctta
chr10-52	3955547	3955573		Tb927.10.16080	CDS	833	1063	21923	42271	chr10-52	ggttgcgccatcactcaaacatgttgctggggcaagtgtaacggtga
chr11-1	59255	59272	c	Tb927.11.260	CDS	175	329	6389	17772	chr11-1	gtctgttgtagcaaacatgtgcaaaaagcgtggtgagt
chr11-2	199355	199385		Tb927.11.780	3'UTR	654	1300	13864	40775	chr11-2	gggacgatatcaatacatgtatatcaactgggagacccttctgtgtgatgt
chr11-3	219433	219457		Tb927.11.860	CDS	289	800	7596	31114	chr11-3	tgtcgcctcaccgaaacgaaacatgttgtttcaacgagttaaagc
chr11-4	223244	223274		Tb927.11.870	CDS	435	1322	9221	41465	chr11-4	cttgtcaactacctcaaaaacatttacggtatagacaacgttgttcgcgta
chr11-5	489511	489534	c	Tb927.11.1570	3'UTR	866	694	23713	28116	chr11-5	aaatacatttcaagtgacggcaaacattcgggtcctgttgaaat
chr11-6	516238	516263	c	Tb927.11.1680	CDS	165	231	4170	8638	chr11-6	tattggaggattaagtgagcaactacatgagcttttccgtcgcgtt
chr11-7	636170	636196		Tb927.11.2240	CDS	245	193	5963	6950	chr11-7	gatgcacgagccttataaaacatatgatggcgtgccaccgctttcac
chr11-8	651735	651763		Tb927.11.2290	CDS	1991	4422	45118	148265	chr11-8	ggttgctgaccttttaaacatgttgaggcagaggtctgtgaggttttac
chr11-9	677663	677685		Tb927.11.2360	CDS	274	269	7828	11372	chr11-9	ggacggcaagggtgaaaacattctctcccttccacccattatc
chr11-10	683214	683236		Tb927.11.2370	3'UTR	376	522	10743	22067	chr11-10	gaagaagaggaaaaaaaacatcagatgatgacgtggccgcatt
chr11-11	736760	736784	c	Tb927.11.2500	CDS	293	393	7702	15285	chr11-11	cccgccttcactccaacaaacatgaagagagtgttgcagcaggtg
chr11-12	756069	756089	c	Tb927.11.2580	3'UTR	135	234	4224	10834	chr11-12	ccatcagcgttagaaaacatctagaggtcttcatctgccct
chr11-13	783207	783233	c	Tb927.11.2670	3'UTR	355	1519	8640	54703	chr11-13	ccctccagtaggtggtggtaataaacatgaacctttcctcctttttt
chr11-14	844700	844725	c	Tb927.11.2880	CDS	443	917	11197	34293	chr11-14	aagtacttgactcctccccattagacattgcgcatcgttcgaggtg
chr11-15	858676	858695	c	Tb927.11.2950	3'UTR	219	554	7196	26933	chr11-15	acgtatacacatttgtatacatacatgtgtctgcgggtgc
chr11-16	936448	936470		Tb927.11.3250	CDS	509	966	14543	40838	chr11-16	ctcccctgtcagtaaacattttgctgtctggtgccggcagttc
chr11-17	947264	947288		Tb927.11.3260	CDS	529	1518	13905	59040	chr11-17	tcatcacgggtagccgatacatcttcacggagtccgatgtgccag
chr11-18	979855	979879		Tb927.11.3350	CDS	356	680	9358	26447	chr11-18	tgcaaaatcggaggttatagtacacatgaataaccgtgaggctaa
chr11-19	1154548	1154570		Tb927.11.3940	CDS	201	257	5743	10864	chr11-19	cggtgcacgcgccgtaaacattgagaaggtgcgcgacgccatc
chr11-20	1268589	1268615	c	Tb927.11.4380	CDS	150	363	3650	13072	chr11-20	gtattatgacgggaagacaaaaacatatgtggacttcccaattactg
chr11-21	1348791	1348818		Tb927.11.4670	CDS	294	738	6900	25628	chr11-21	aaagcaaaggaaacttcgtaaacatgaagaggctctaccaggaactca
chr11-22	1470813	1470839		Tb927.11.5150	CDS	238	304	5792	10947	chr11-22	gcggtggcatttatagtcaacacatcaggcatacatgccccacagac
chr11-23	1489909	1489940		Tb927.11.5220	CDS	393	802	8070	24396	chr11-23	tgccggacattcctgataaggtaaacatagcgcagtcactgtccagtatact
chr11-24	1515321	1515349		Tb927.11.5310	CDS	195	448	4418	15021	chr11-24	tcgaaacaggaagttctcgtacagatacatcaagtacaccaacggatga
chr11-25	1520473	1520496		Tb927.11.5330	CDS	180	397	4928	16084	chr11-25	gctcgcgacaaattgagatacatgcacttggtgctgagtgagat
chr11-26	1573227	1573250		Tb927.11.5550	CDS	164	420	4490	17015	chr11-26	gttgattgcttgcgagatacatacggctacaatctttccgttaa
chr11-27	1575863	1575893		Tb927.11.5560	CDS	411	744	8712	23336	chr11-27	atgcctcaaatcacgcagaaacatacgggtggtgacgcctcatcaacttcg
chr11-28	1628112	1628131		Tb927.11.5740	3'UTR	148	334	4863	16238	chr11-28	ccgggggttgaaacttcacattgtgtttccccgtgttacc
chr11-29	1737569	1737585	c	Tb927.11.6170	3'UTR	495	798	19135	45642	chr11-29	atggcactcaaaggaaaacatgtttgtgtgcctttgc
chr11-30	1787224	1787246	c	Tb927.11.6350	CDS	219	284	6257	12006	chr11-30	ccgcgcaccgggtgaaaaattccgcaagacgcgtgacgactgc
chr11-31	1988774	1988793	c	Tb927.11.7080	CDS	125	296	4107	14390	chr11-31	tatggtgcgtttccacagacatgggagagcacagaggtgt
chr11-32	2002533	2002558	c	Tb927.11.7150	CDS	358	916	9048	34256	chr11-32	tcattggatgcggtttcaggaggtataaatgattggctcgcctcca
chr11-33	2202301	2202323	c	Tb927.11.7770	CDS	497	973	14200	41134	chr11-33	tgatgtggtaaaggcattaaaacataaccttcccgtaacagat
chr11-34	2204294	2204315	c	Tb927.11.7780	CDS	319	302	9529	13347	chr11-34	tggcggaaaagacagacataatttctaccatgttcgaaattt
chr11-35	2265556	2265588		Tb927.11.8070	3'UTR	250	259	4978	7631	chr11-35	tattcttaatttatatacatcgtattcctcctgtttcagtgcttattctttcg
chr11-36	2320249	2320276		Tb927.11.8250	CDS	142	279	3332	9688	chr11-36	acttctccgatacgctatcaaacattagtgggtttgctgcgagcgctg
chr11-37	2320251	2320278		Tb927.11.8250	CDS	142	279	3332	9688	chr11-37	ttctccgatacgctatcaaacattagtgggtttgctgcgagcgctgcc
chr11-38	2419339	2419366		Tb927.11.8810	CDS	263	193	6172	6702	chr11-38	tgttgtgtcgtcttcttcgtacacatcgacttcctctcaaccaacgcc
chr11-39	2570483	2570511		Tb927.11.9360	3'UTR	261	681	5914	22833	chr11-39	tttttcagcacggtcagaaatacatgtgtctgttttgaattggcatgaa
chr11-40	2571031	2571063		Tb927.11.9370	5'UTR	495	1824	9857	53743	chr11-40	attgggcccaccattgcggagattatacatatcctcgcttcgctgtgagtctg
chr11-41	2594229	2594248	c	Tb927.11.9510	3'UTR	103	222	3384	10792	chr11-41	acatatatatagatatacatacatatgtacatatgggtgc
chr11-42	2608974	2608996	c	Tb927.11.9570	CDS	1964	3321	56117	140397	chr11-42	acaaggctctgcccctcgacatacatggtgggtatgtccttgt
chr11-43	2610668	2610698	c	Tb927.11.9590	CDS	3290	4235	69745	132834	chr11-43	gacaaagctcacaccgaaacaggcagaatacatcaactgtcctgtcgacgg
chr11-44	2648311	2648345	c	Tb927.11.9800	CDS	574	701	10777	19474	chr11-44	gacgtgaagatgtcattgcatgaagaagacatcagtagtgctctgatgtccagca
chr11-45	2720925	2720951		Tb927.11.10160	3'UTR	2287	3774	55665	135911	chr11-45	ggcatgtgactcacacattttcatgctcttttctcgttactccacag
chr11-46	3009690	3009714		Tb927.11.11230	CDS	3295	1883	86615	73236	chr11-46	aatggtaaaggcaaactacatccgtgctggccgccttgtgcgcat
chr11-47	3055849	3055881		Tb927.11.11420	3'UTR	222	586	4421	17266	chr11-47	tggctgattgtaggttgcacacattttgcacggcttgttaccacggcgtgtga
chr11-48	3059961	3059987		Tb927.11.11430	5'UTR	728	1173	17719	42242	chr11-48	gtggtttgacatttggcaccactaaacatgtgtgttgttgtctcagg
chr11-49	3118001	3118025		Tb927.11.11610	CDS	665	1327	17480	51611	chr11-49	tgggtggcggtatttgaatacattgaggccctctcgctcagcagt
chr11-50	3191730	3191759		Tb927.11.11910	5'UTR	195	476	4271	15427	chr11-50	ggagcgcactcaatcatcgtgataaacatacgtggacatacacgtcaggc
chr11-51	3201050	3201079		Tb927.11.11960	CDS	1031	2093	22584	67837	chr11-51	aggatggggacggatacatttttacctgcgccatctcggaagggacgata
chr11-52	3277346	3277373		Tb927.11.12250	CDS	624	1959	14645	68029	chr11-52	ttccgttctgagataaacattattctgtgcggagacccgggcgttgcg
chr11-53	3295109	3295143		Tb927.11.12320	CDS	1288	2545	24184	70703	chr11-53	aactgtccatcgccgccgctatacattggtgtgcagatgcgtatatacgcgtaga
chr11-54	3351496	3351526		Tb927.11.12490	3'UTR	767	1980	16259	62104	chr11-54	tcggtttcatgacggcgaatacattgcggccggtaatgattcacttaaaat
chr11-55	3465197	3465223	c	Tb927.11.12930	CDS	241	374	5865	13468	chr11-55	ggctgcgcggctgcggttacacatgctcattgctacacgccgccctg
chr11-56	3470210	3470242	c	Tb927.11.12960	CDS	316	382	6292	11255	chr11-56	ccacggatgatgggtttgctgacaaatacattgggcaaacgagaacctaacgg
chr11-57	3539151	3539173	c	Tb927.11.13190	CDS	717	1331	20486	56268	chr11-57	ccgcaaagccatttggtttaaacatataccgcggtgtgcccat
chr11-58	3556947	3556968	c	Tb927.11.13270	3'UTR	506	871	15115	38495	chr11-58	taaatgaatgtatacatttgttttcatgcctctctgtgcgct
chr11-59	3560367	3560396	c	Tb927.11.13270	CDS	377	531	8258	17210	chr11-59	cagcacacggccgagcaatcaaaacattgacattgtgacgcagttgcgct
chr11-60	3561739	3561772	c	Tb927.11.13280	3'UTR	497	564	9606	16129	chr11-60	gtgcacgcacacacgcgcttagaagacatatgcgtgtttatctatttgtgtact
chr11-61	3585811	3585836	c	Tb927.11.13380	3'UTR	408	548	10312	20493	chr11-61	agtttagaaaagaaaaaaaacatgaatgatcaccgtgtaagcaagg
chr11-62	3596968	3596993	c	Tb927.11.13410	CDS	132	198	3336	7404	chr11-62	ccgccaagctctacgaaaatacatacgaactgcggcgccgtggcta
chr11-63	3616474	3616504	c	Tb927.11.13520	CDS	1565	4310	33176	135186	chr11-63	atttggtgcccgtgagtggcttaaacatgcagcatgtgtacgagcgacatt
chr11-64	3676097	3676118		Tb927.11.13800	CDS	124	241	3704	10651	chr11-64	cccatgcattactttaaacattgcgtgaagagcttctatggc
chr11-65	3807843	3807873		Tb927.11.14320	3'UTR	309	711	6550	22301	chr11-65	ggaggtgcaggcgcaatagtaaacattgtgtgagtattgcttcgtgtcaca
chr11-66	3824539	3824568		Tb927.11.14370	CDS	96	168	2102	5445	chr11-66	tgcctactgatttgctaatggtttcacatatacttgaggcaagcgaagag
chr11-67	3827128	3827159		Tb927.11.14380	CDS	139	208	2854	6320	chr11-67	agaaaactgggcggagaaaaaacatgtaacgcttagtggtcgcaacgaaacc
chr11-68	3840176	3840205		Tb927.11.14440	CDS	149	379	3263	12283	chr11-68	gcagatgttaactgttataacattatgtttgacatgtgccttctctgcgg
chr11-69	3859141	3859173		Tb927.11.14540	CDS	189	451	3763	13288	chr11-69	gcaggcagtcggggaggaaagcgcgtaaacatggacctgtccccccatctgac
chr11-70	3916473	3916495	c	Tb927.11.14730	CDS	241	383	6886	16191	chr11-70	gaagccccggtacgggaaaaacattactcgcccgagccgttgc
chr11-71	4092089	4092114	c	Tb927.11.15400	CDS	213	378	5383	14136	chr11-71	cgcggcgtttgacgcttccgccctttacatatgggcggaaaacggc
chr11-72	4100938	4100971	c	Tb927.11.15440	CDS	1134	2134	21918	61028	chr11-72	ggaggacgagcggctctcgcgtacgttatacatcaaccgtttgggcctcgtctc
chr11-73	4249385	4249410	c	Tb927.11.16050	3'UTR	396	250	10009	9349	chr11-73	agatatatacgtacgcgtgatacatccttggatgtgcacatacaca
chr11-74	4320458	4320481	c	Tb927.11.16280	CDS	1562	2052	42771	83135	chr11-74	acggtggtggtaaccatcaacacattggccacccctccaccgtc
chr11-75	4393277	4393306	c	Tb927.11.16550	3'UTR	459	986	10054	31957	chr11-75	tatattttgcaccaacatgttgaatacattagcgcatgcgtgcacctctc

## Sheet: CSD1 301 peaks w ANACAU motif
seCLIP ID	start	end	strand	Gene ID	seCLIP	total reads CB2	total reads CE2	RPKM CB2	RPKM CE2	seCLIP ID	seCLIP Sequence
chr10-1	166648	166668		Tb927.10.620	3'UTR	159	204	5380	10430	chr10-1	ttttgttaaattatacatttggttgcggtgtgtcagtgtgg
chr10-10	701072	701097		Tb927.10.2720	3'UTR	983	2306	26866	95228	chr10-10	ctagaccgttaaacgaaaacatatacgcgcgttcagttgctgatat
chr10-11	742925	742946		Tb927.10.2880	CDS	180	372	5814	18155	chr10-11	cgaagacgccaaacatgaatggttgcccaaagtgcgtaattt
chr10-12	779694	779717		Tb927.10.2990	CDS	784	950	23213	42500	chr10-12	atgatggtaagaaaagacatataccgccattgtcactgttgctg
chr10-13	783774	783793		Tb927.10.3000	CDS	533	1100	18938	59053	chr10-13	agctgcagatggaacaaacataccagcagcggcttcgtgc
chr10-14	888557	888581		Tb927.10.3430	CDS	84	258	2387	11080	chr10-14	actgctgatggcgagttcacacatgaagtccgtggcacattcatg
chr10-15	898393	898417		Tb927.10.3490	CDS	132	203	3752	8718	chr10-15	cgtcccagcagaggataaggatacatacgacctctccgtgcactt
chr10-16	909297	909319		Tb927.10.3510	3'UTR	274	407	8465	18999	chr10-16	aggaaagacgatatacatttgtgtatccgcatgtgtgacttgt
chr10-17	940174	940195		Tb927.10.3620	3'UTR	432	415	13954	20253	chr10-17	cataggtactcatcaaacataatcacggagttcctcgcacat
chr10-18	1005613	1005632	c	Tb927.10.3820	CDS	520	839	18476	45041	chr10-18	gaccgaagtcaaacatctttactcttcaggtcctgtgcag
chr10-19	1110954	1110978		Tb927.10.4230	5'UTR	121	199	3439	8546	chr10-19	acattaggtcttaaacatttgctgtaatggacagctgtatcgttg
chr10-2	173596	173619		Tb927.10.650	CDS	285	325	8438	14539	chr10-2	tggatttcaaaacatgcatcgatccagagacgggattccgcacg
chr10-20	1156577	1156602	c	Tb927.10.4500	3'UTR	232	336	6340	13875	chr10-20	caacattcggtgggcgctcaaatacatacggggccctcgtggaacc
chr10-21	1343691	1343707		Tb927.10.5350	CDS	183	363	7649	22926	chr10-21	gctgagctggatagacataagctcgtccaccaccctc
chr10-22	1499972	1499993	c	Tb927.10.5970	CDS	145	218	4683	10639	chr10-22	tccctttaaagtcggcaatacacatggagccgaaagtttgca
chr10-23	1532174	1532199	c	Tb927.10.6070	3'UTR	1583	1627	43265	67188	chr10-23	gaggaaaggaaatttacaaacatgaacgaaaaaaagaatttttttt
chr10-24	1571193	1571215	c	Tb927.10.6190	CDS	321	600	9917	28009	chr10-24	tggctcagaaagcctttgaaacatggaaggataccgtgccccg
chr10-25	1608405	1608436	c	Tb927.10.6350	3'UTR	312	549	6928	18420	chr10-25	ttgcgaggcgaaacctataaacattgaggccggttatcattcgtaacctcac
chr10-26	1694825	1694850		Tb927.10.6720	CDS	437	1111	11943	45879	chr10-26	ggctgcaatattatacattttatgcattttcgccatcgctggaatc
chr10-27	2224658	2224686		Tb927.10.8950	3'UTR	275	535	6738	19807	chr10-27	agtggtgggagaaaaaggaaacatatcttcaccaccacttccacgagtt
chr10-28	2408124	2408145		Tb927.10.9740	CDS	327	643	10562	31381	chr10-28	ccaggcactggaaaaacattattggcacgagcagtggcacac
chr10-29	2431685	2431706		Tb927.10.9820	3'UTR	294	507	9496	24743	chr10-29	tcttctgcactacacatacatgctcacggccttcaccgtgct
chr10-3	197892	197910		Tb927.10.760	CDS	212	410	7929	23169	chr10-3	gtaatagcagcgacacatatgctgcgttacggagttcct
chr10-30	2768533	2768558		Tb927.10.11340	CDS	362	887	9894	36629	chr10-30	gctgaagcgcgtgctcgagccatggagcacgaacttcttcgtaagc
chr10-31	2768534	2768558		Tb927.10.11340	CDS	362	887	9894	36629	chr10-31	ctgaagcgcgtgctcgagccatggagcacgaacttcttcgtaagc
chr10-32	2800189	2800207		Tb927.10.11470	CDS	129	228	4824	12884	chr10-32	tgcgacatcggcaataaacatggtgtcgggcccagtgat
chr10-33	2821134	2821161		Tb927.10.11580	CDS	135	209	3426	8014	chr10-33	ccttccctgacgccacgccacacatgtaacgcggtgtttgctggaacg
chr10-34	2852615	2852646		Tb927.10.11670	CDS	253	535	5618	17950	chr10-34	tgtagaagtgcttcagctcaaacatagccgccacccactaatggcagtgggt
chr10-35	2852618	2852637		Tb927.10.11670	CDS	229	492	8136	26412	chr10-35	agaagtgcttcagctcaaacatagccgccacccactaatg
chr10-36	2902951	2902980		Tb927.10.11890	CDS	718	1511	17007	54078	chr10-36	gctgttactacacttgtatacattgacaagtatggacggccggttcgaaa
chr10-37	2902956	2902975		Tb927.10.11890	CDS	714	1498	25369	80420	chr10-37	tactacacttgtatacattgacaagtatggacggccggtt
chr10-38	2938174	2938197		Tb927.10.12060	CDS	116	280	3434	12526	chr10-38	taaattacagcggaggaatacatgctgcgtccgtgctgagctca
chr10-39	3003792	3003814	c	Tb927.10.12380	CDS	225	386	6951	18019	chr10-39	tgctgccactccggggccaaacatgacctctacactctcgact
chr10-4	215665	215686		Tb927.10.830	CDS	192	488	6201	23861	chr10-4	acaacaggcgatggaattggatacatggatgtgccctccaca
chr10-40	3051390	3051408	c	Tb927.10.12590	CDS	229	443	8564	25034	chr10-40	gaggttcagcttcacacattgaatgatctcactcactcg
chr10-41	3133167	3133190	c	Tb927.10.12890	CDS	2641	4447	78197	198947	chr10-41	acacgacaacagtggaaacatacattgcagctgtcggtcgtggc
chr10-42	3474081	3474097	c	Tb927.10.14300	CDS	188	263	7858	16610	chr10-42	ctctcaacaggcgttaaacatttcgccaacaacatcg
chr10-43	3515711	3515729	c	Tb927.10.14420	CDS	85	152	3179	8589	chr10-43	atgctgcagcggaaaacattccgtgctgtgagcccgtta
chr10-44	3531108	3531135	c	Tb927.10.14470	CDS	157	446	3984	17102	chr10-44	gaggagcaggcgaaggaattcattgcagtctgctctgatcttgttaag
chr10-45	3582923	3582954	c	Tb927.10.14630	CDS	479	1104	10637	37042	chr10-45	gcgatttacgctggtgttgctcagatatacatggaaccgggctcaacagtgt
chr10-46	3598964	3598990	c	Tb927.10.14750	CDS	474	1108	12475	44061	chr10-46	cgctggtgttgctcagatatacatggaaccgggctcaacagtgttat
chr10-47	3641940	3641960		Tb927.10.14900	3'UTR	122	275	4128	14060	chr10-47	tacccgtgacaggtaaaacattgcctgtgcaaaggtgaaaa
chr10-48	3703735	3703756		Tb927.10.15180	3'UTR	281	438	9076	21376	chr10-48	atttgacagggtaaacatacatacaggcttgagggaggaggt
chr10-49	3810862	3810885		Tb927.10.15530	CDS	550	1120	16285	50105	chr10-49	gaaataccgtttcccaaacatgttgataggtattttgtgtcgca
chr10-5	408065	408087	c	Tb927.10.1510	CDS	1330	3265	41092	152418	chr10-5	agtacgatgacgggcttttcacacatgtggatgccttgtctga
chr10-51	3907742	3907762		Tb927.10.15830	CDS	1268	1441	42907	73676	chr10-51	cgcagttaaggaaaacatgcgacgctgcgcggcatgcctta
chr10-52	3955547	3955573		Tb927.10.16080	CDS	833	1063	21923	42271	chr10-52	ggttgcgccatcactcaaacatgttgctggggcaagtgtaacggtga
chr10-6	409220	409238	c	Tb927.10.1510	CDS	1001	2321	37438	131160	chr10-6	ggtaatcggtatttcaaacatcatcaatgccgaaacagc
chr10-7	511516	511543		Tb927.10.1960	CDS	80	146	2030	5598	chr10-7	tacactgcaagtcattattatacatacttctcggccacgtgtacgacc
chr10-8	564285	564305		Tb927.10.2190	3'UTR	432	1032	14618	52764	chr10-8	aaaaaacttgtgacgagtcagcggacggaagggattggtgt
chr10-9	645571	645590		Tb927.10.2480	CDS	349	770	12400	41337	chr10-9	gaagtctgagatgataaaacatgaacctcagcagccgctg
chr1-1	44135	44159	c	Tb927.1.70	3'UTR	1442	6919	26220	141588	chr1-1	acgagctgttataattatattatacatgttagttatggttgcagt
chr1-10	817011	817042		Tb927.1.3810	CDS	239	463	3395	7402	chr1-10	aaggccatccgacacgttgtaaacattggcatcggaggcagtgacttgggac
chr11-1	59255	59272	c	Tb927.11.260	CDS	175	329	6389	17772	chr11-1	gtctgttgtagcaaacatgtgcaaaaagcgtggtgagt
chr1-11	835960	835992		Tb927.1.3910	CDS	150	328	2066	5084	chr1-11	ccttaggcaggcgaagcagctactagacatccctgctcgttctcctagctaca
chr11-10	683214	683236		Tb927.11.2370	3'UTR	376	522	10743	22067	chr11-10	gaagaagaggaaaaaaaacatcagatgatgacgtggccgcatt
chr11-11	736760	736784	c	Tb927.11.2500	CDS	293	393	7702	15285	chr11-11	cccgccttcactccaacaaacatgaagagagtgttgcagcaggtg
chr11-12	756069	756089	c	Tb927.11.2580	3'UTR	135	234	4224	10834	chr11-12	ccatcagcgttagaaaacatctagaggtcttcatctgccct
chr11-13	783207	783233	c	Tb927.11.2670	3'UTR	355	1519	8640	54703	chr11-13	ccctccagtaggtggtggtaataaacatgaacctttcctcctttttt
chr11-14	844700	844725	c	Tb927.11.2880	CDS	443	917	11197	34293	chr11-14	aagtacttgactcctccccattagacattgcgcatcgttcgaggtg
chr11-15	858676	858695	c	Tb927.11.2950	3'UTR	219	554	7196	26933	chr11-15	acgtatacacatttgtatacatacatgtgtctgcgggtgc
chr11-16	936448	936470		Tb927.11.3250	CDS	509	966	14543	40838	chr11-16	ctcccctgtcagtaaacattttgctgtctggtgccggcagttc
chr11-17	947264	947288		Tb927.11.3260	CDS	529	1518	13905	59040	chr11-17	tcatcacgggtagccgatacatcttcacggagtccgatgtgccag
chr11-18	979855	979879		Tb927.11.3350	CDS	356	680	9358	26447	chr11-18	tgcaaaatcggaggttatagtacacatgaataaccgtgaggctaa
chr11-19	1154548	1154570		Tb927.11.3940	CDS	201	257	5743	10864	chr11-19	cggtgcacgcgccgtaaacattgagaaggtgcgcgacgccatc
chr11-2	199355	199385		Tb927.11.780	3'UTR	654	1300	13864	40775	chr11-2	gggacgatatcaatacatgtatatcaactgggagacccttctgtgtgatgt
chr1-12	1006004	1006037		Tb927.1.5000	3'UTR	348	1088	4652	16370	chr1-12	tcagtgtctcagtgcttgggttataaacgtgcataactcggacaccggacacga
chr11-20	1268589	1268615	c	Tb927.11.4380	CDS	150	363	3650	13072	chr11-20	gtattatgacgggaagacaaaaacatatgtggacttcccaattactg
chr11-21	1348791	1348818		Tb927.11.4670	CDS	294	738	6900	25628	chr11-21	aaagcaaaggaaacttcgtaaacatgaagaggctctaccaggaactca
chr11-22	1470813	1470839		Tb927.11.5150	CDS	238	304	5792	10947	chr11-22	gcggtggcatttatagtcaacacatcaggcatacatgccccacagac
chr11-23	1489909	1489940		Tb927.11.5220	CDS	393	802	8070	24396	chr11-23	tgccggacattcctgataaggtaaacatagcgcagtcactgtccagtatact
chr11-24	1515321	1515349		Tb927.11.5310	CDS	195	448	4418	15021	chr11-24	tcgaaacaggaagttctcgtacagatacatcaagtacaccaacggatga
chr11-25	1520473	1520496		Tb927.11.5330	CDS	180	397	4928	16084	chr11-25	gctcgcgacaaattgagatacatgcacttggtgctgagtgagat
chr11-26	1573227	1573250		Tb927.11.5550	CDS	164	420	4490	17015	chr11-26	gttgattgcttgcgagatacatacggctacaatctttccgttaa
chr11-27	1575863	1575893		Tb927.11.5560	CDS	411	744	8712	23336	chr11-27	atgcctcaaatcacgcagaaacatacgggtggtgacgcctcatcaacttcg
chr11-28	1628112	1628131		Tb927.11.5740	3'UTR	148	334	4863	16238	chr11-28	ccgggggttgaaacttcacattgtgtttccccgtgttacc
chr11-29	1737569	1737585	c	Tb927.11.6170	3'UTR	495	798	19135	45642	chr11-29	atggcactcaaaggaaaacatgtttgtgtgcctttgc
chr11-3	219433	219457		Tb927.11.860	CDS	289	800	7596	31114	chr11-3	tgtcgcctcaccgaaacgaaacatgttgtttcaacgagttaaagc
chr11-30	1787224	1787246	c	Tb927.11.6350	CDS	219	284	6257	12006	chr11-30	ccgcgcaccgggtgaaaaattccgcaagacgcgtgacgactgc
chr11-31	1988774	1988793	c	Tb927.11.7080	CDS	125	296	4107	14390	chr11-31	tatggtgcgtttccacagacatgggagagcacagaggtgt
chr11-32	2002533	2002558	c	Tb927.11.7150	CDS	358	916	9048	34256	chr11-32	tcattggatgcggtttcaggaggtataaatgattggctcgcctcca
chr11-33	2202301	2202323	c	Tb927.11.7770	CDS	497	973	14200	41134	chr11-33	tgatgtggtaaaggcattaaaacataaccttcccgtaacagat
chr11-34	2204294	2204315	c	Tb927.11.7780	CDS	319	302	9529	13347	chr11-34	tggcggaaaagacagacataatttctaccatgttcgaaattt
chr11-35	2265556	2265588		Tb927.11.8070	3'UTR	250	259	4978	7631	chr11-35	tattcttaatttatatacatcgtattcctcctgtttcagtgcttattctttcg
chr11-36	2320249	2320276		Tb927.11.8250	CDS	142	279	3332	9688	chr11-36	acttctccgatacgctatcaaacattagtgggtttgctgcgagcgctg
chr11-37	2320251	2320278		Tb927.11.8250	CDS	142	279	3332	9688	chr11-37	ttctccgatacgctatcaaacattagtgggtttgctgcgagcgctgcc
chr11-38	2419339	2419366		Tb927.11.8810	CDS	263	193	6172	6702	chr11-38	tgttgtgtcgtcttcttcgtacacatcgacttcctctcaaccaacgcc
chr11-39	2570483	2570511		Tb927.11.9360	3'UTR	261	681	5914	22833	chr11-39	tttttcagcacggtcagaaatacatgtgtctgttttgaattggcatgaa
chr11-4	223244	223274		Tb927.11.870	CDS	435	1322	9221	41465	chr11-4	cttgtcaactacctcaaaaacatttacggtatagacaacgttgttcgcgta
chr11-40	2571031	2571063		Tb927.11.9370	5'UTR	495	1824	9857	53743	chr11-40	attgggcccaccattgcggagattatacatatcctcgcttcgctgtgagtctg
chr11-41	2594229	2594248	c	Tb927.11.9510	3'UTR	103	222	3384	10792	chr11-41	acatatatatagatatacatacatatgtacatatgggtgc
chr11-42	2608974	2608996	c	Tb927.11.9570	CDS	1964	3321	56117	140397	chr11-42	acaaggctctgcccctcgacatacatggtgggtatgtccttgt
chr11-43	2610668	2610698	c	Tb927.11.9590	CDS	3290	4235	69745	132834	chr11-43	gacaaagctcacaccgaaacaggcagaatacatcaactgtcctgtcgacgg
chr11-44	2648311	2648345	c	Tb927.11.9800	CDS	574	701	10777	19474	chr11-44	gacgtgaagatgtcattgcatgaagaagacatcagtagtgctctgatgtccagca
chr11-45	2720925	2720951		Tb927.11.10160	3'UTR	2287	3774	55665	135911	chr11-45	ggcatgtgactcacacattttcatgctcttttctcgttactccacag
chr11-46	3009690	3009714		Tb927.11.11230	CDS	3295	1883	86615	73236	chr11-46	aatggtaaaggcaaactacatccgtgctggccgccttgtgcgcat
chr11-47	3055849	3055881		Tb927.11.11420	3'UTR	222	586	4421	17266	chr11-47	tggctgattgtaggttgcacacattttgcacggcttgttaccacggcgtgtga
chr11-48	3059961	3059987		Tb927.11.11430	5'UTR	728	1173	17719	42242	chr11-48	gtggtttgacatttggcaccactaaacatgtgtgttgttgtctcagg
chr11-49	3118001	3118025		Tb927.11.11610	CDS	665	1327	17480	51611	chr11-49	tgggtggcggtatttgaatacattgaggccctctcgctcagcagt
chr11-5	489511	489534	c	Tb927.11.1570	3'UTR	866	694	23713	28116	chr11-5	aaatacatttcaagtgacggcaaacattcgggtcctgttgaaat
chr11-50	3191730	3191759		Tb927.11.11910	5'UTR	195	476	4271	15427	chr11-50	ggagcgcactcaatcatcgtgataaacatacgtggacatacacgtcaggc
chr11-51	3201050	3201079		Tb927.11.11960	CDS	1031	2093	22584	67837	chr11-51	aggatggggacggatacatttttacctgcgccatctcggaagggacgata
chr11-52	3277346	3277373		Tb927.11.12250	CDS	624	1959	14645	68029	chr11-52	ttccgttctgagataaacattattctgtgcggagacccgggcgttgcg
chr11-53	3295109	3295143		Tb927.11.12320	CDS	1288	2545	24184	70703	chr11-53	aactgtccatcgccgccgctatacattggtgtgcagatgcgtatatacgcgtaga
chr11-54	3351496	3351526		Tb927.11.12490	3'UTR	767	1980	16259	62104	chr11-54	tcggtttcatgacggcgaatacattgcggccggtaatgattcacttaaaat
chr11-55	3465197	3465223	c	Tb927.11.12930	CDS	241	374	5865	13468	chr11-55	ggctgcgcggctgcggttacacatgctcattgctacacgccgccctg
chr11-56	3470210	3470242	c	Tb927.11.12960	CDS	316	382	6292	11255	chr11-56	ccacggatgatgggtttgctgacaaatacattgggcaaacgagaacctaacgg
chr11-57	3539151	3539173	c	Tb927.11.13190	CDS	717	1331	20486	56268	chr11-57	ccgcaaagccatttggtttaaacatataccgcggtgtgcccat
chr11-58	3556947	3556968	c	Tb927.11.13270	3'UTR	506	871	15115	38495	chr11-58	taaatgaatgtatacatttgttttcatgcctctctgtgcgct
chr11-59	3560367	3560396	c	Tb927.11.13270	CDS	377	531	8258	17210	chr11-59	cagcacacggccgagcaatcaaaacattgacattgtgacgcagttgcgct
chr11-6	516238	516263	c	Tb927.11.1680	CDS	165	231	4170	8638	chr11-6	tattggaggattaagtgagcaactacatgagcttttccgtcgcgtt
chr11-60	3561739	3561772	c	Tb927.11.13280	3'UTR	497	564	9606	16129	chr11-60	gtgcacgcacacacgcgcttagaagacatatgcgtgtttatctatttgtgtact
chr11-61	3585811	3585836	c	Tb927.11.13380	3'UTR	408	548	10312	20493	chr11-61	agtttagaaaagaaaaaaaacatgaatgatcaccgtgtaagcaagg
chr11-62	3596968	3596993	c	Tb927.11.13410	CDS	132	198	3336	7404	chr11-62	ccgccaagctctacgaaaatacatacgaactgcggcgccgtggcta
chr11-63	3616474	3616504	c	Tb927.11.13520	CDS	1565	4310	33176	135186	chr11-63	atttggtgcccgtgagtggcttaaacatgcagcatgtgtacgagcgacatt
chr11-64	3676097	3676118		Tb927.11.13800	CDS	124	241	3704	10651	chr11-64	cccatgcattactttaaacattgcgtgaagagcttctatggc
chr11-65	3807843	3807873		Tb927.11.14320	3'UTR	309	711	6550	22301	chr11-65	ggaggtgcaggcgcaatagtaaacattgtgtgagtattgcttcgtgtcaca
chr11-66	3824539	3824568		Tb927.11.14370	CDS	96	168	2102	5445	chr11-66	tgcctactgatttgctaatggtttcacatatacttgaggcaagcgaagag
chr11-67	3827128	3827159		Tb927.11.14380	CDS	139	208	2854	6320	chr11-67	agaaaactgggcggagaaaaaacatgtaacgcttagtggtcgcaacgaaacc
chr11-68	3840176	3840205		Tb927.11.14440	CDS	149	379	3263	12283	chr11-68	gcagatgttaactgttataacattatgtttgacatgtgccttctctgcgg
chr11-69	3859141	3859173		Tb927.11.14540	CDS	189	451	3763	13288	chr11-69	gcaggcagtcggggaggaaagcgcgtaaacatggacctgtccccccatctgac
chr11-7	636170	636196		Tb927.11.2240	CDS	245	193	5963	6950	chr11-7	gatgcacgagccttataaaacatatgatggcgtgccaccgctttcac
chr11-70	3916473	3916495	c	Tb927.11.14730	CDS	241	383	6886	16191	chr11-70	gaagccccggtacgggaaaaacattactcgcccgagccgttgc
chr11-71	4092089	4092114	c	Tb927.11.15400	CDS	213	378	5383	14136	chr11-71	cgcggcgtttgacgcttccgccctttacatatgggcggaaaacggc
chr11-72	4100938	4100971	c	Tb927.11.15440	CDS	1134	2134	21918	61028	chr11-72	ggaggacgagcggctctcgcgtacgttatacatcaaccgtttgggcctcgtctc
chr11-73	4249385	4249410	c	Tb927.11.16050	3'UTR	396	250	10009	9349	chr11-73	agatatatacgtacgcgtgatacatccttggatgtgcacatacaca
chr11-74	4320458	4320481	c	Tb927.11.16280	CDS	1562	2052	42771	83135	chr11-74	acggtggtggtaaccatcaacacattggccacccctccaccgtc
chr11-75	4393277	4393306	c	Tb927.11.16550	3'UTR	459	986	10054	31957	chr11-75	tatattttgcaccaacatgttgaatacattagcgcatgcgtgcacctctc
chr11-8	651735	651763		Tb927.11.2290	CDS	1991	4422	45118	148265	chr11-8	ggttgctgaccttttaaacatgttgaggcagaggtctgtgaggttttac
chr11-9	677663	677685		Tb927.11.2360	CDS	274	269	7828	11372	chr11-9	ggacggcaagggtgaaaacattctctcccttccacccattatc
chr1-2	59472	59510	c	Tb927.1.120	3'UTR???	3734	14211	43523	186416	chr1-2	tatggttgcagttatggagcagctcttgatggtgttcttcgcagacacgcagctggtga
chr1-3	276096	276134	c	Tb927.1.880	CDS	119	217	1387	2846	chr1-3	tattgttgaacaattaattaagaaacatgtatttggcaatggagagccaccgcgaccga
chr1-4	293147	293175		Tb927.1.1010	CDS	165	303	2586	5345	chr1-4	tgaaccctgctactccaacaaaatacattcggggggtgcaacggtgtgt
chr1-5	309658	309696		Tb927.1.1100	CDS	346	998	4032	13091	chr1-5	ggaagagctagcgcaactccgcactaaacattgtatggaggttacacggctccgtcgtg
chr1-6	332426	332449		Tb927.1.1240	3'UTR	745	597	14110	12725	chr1-6	aagaaaaaagaaaaaaacattttaggtgtcacagcagggccatt
chr1-7	361280	361310		Tb927.1.1420	CDS	167	415	2448	6848	chr1-7	ttcatagccggtaccccctgttagacatggtcaaagagcttcgcgtaagcg
chr1-8	504687	504710		Tb927.1.1930	CDS	572	834	10834	17777	chr1-8	tgcagtccgtcaccgcagtatacatcgaggcggcaaacagcacg
chr1-9	661012	661036		Tb927.1.2980	CDS	97	212	1763	4338	chr1-9	gttcagtctggcacgtatacattagctacttccattgcgtgcaaa
chr2-1	45425	45451	c	Tb927.2.340	3'UTR	6471	19626	41856	133790	chr2-1	agctgttataattatattatacatgttagttatggttgcagttatgg
chr2-2	460644	460665	c	Tb927.2.2370	3'UTR	267	482	2119	4032	chr2-2	acacacacacacacatacatacatacacgtgtgcgtactgct
chr2-3	477164	477191	c	Tb927.2.2430	3'UTR	1114	3858	6948	25360	chr2-3	cagacggactggtgccctacacattcaggtaccttttgtttgttgaaa
chr2-4	742504	742524	c	Tb927.2.4210	CDS	2087	3623	17356	31754	chr2-4	acaatgtggactggggcagcgtaaacatgaagctgaccgaa
chr2-5	781428	781448	c	Tb927.2.4400	CDS	174	416	1447	3646	chr2-5	cagtcgggacttcacacattcattcgtgattccaaaccctc
chr2-7	859148	859178	c	Tb927.2.4830	CDS	342	331	1926	1965	chr2-7	gacaaatacggatgcacacatttttacacgtagtgcctctcctattcacat
chr2-9	978507	978539	c	Tb927.2.5500	3'UTR	262	356	1386	1985	chr2-9	cttgttgtgtttcttctgcactttcaaacatacaacgagtgccaccaagtact
chr3-1	166206	166225	c	Tb927.3.680	CDS	343	762	2727	6159	chr3-1	tgcgtgaaacattgcgtaaacatagcgttgttccgttggt
chr3-10	1018330	1018356		Tb927.3.3630	5'UTR	465	519	2738	3107	chr3-10	gaggggacacatatacatatacatacagtatcatcccactgaatgtt
chr3-11	1044415	1044444		Tb927.3.3740	CDS	180	197	954	1061	chr3-11	gctaaacagtggccccaacacatgcttcagggccgcgtgcatgtggcagc
chr3-12	1098432	1098461		Tb927.3.3940	CDS	382	435	2024	2344	chr3-12	tccagtgaagggcgtgtcaatacataaagacaccacgccaaacgccggtc
chr3-13	1135054	1135079	c	Tb927.3.4030	3'UTR	426	914	2605	5682	chr3-13	aggacatccgtgagcaaaagaaacatcgatgttccctgatgttgtt
chr3-14	1178178	1178193	c	Tb927.3.4190	5'UTR	243	151	2415	1525	chr3-14	ccatttttttttttacatatttacccacgtgcgcac
chr3-15	1361211	1361234	c	Tb927.3.4830	CDS	468	853	3100	5745	chr3-15	gagattcccggtgtattttcagacataccacgctgggagtacag
chr3-16	1481960	1481978		Tb927.3.5270	CDS	634	1522	5306	12949	chr3-16	gaactcatgcaggaaacatgtgcagatgagtgccgggtg
chr3-17	1521934	1521953		Tb927.3.5440	CDS	386	917	3069	7412	chr3-17	acgccctcgtgttaaaacattaccacgaaggtggtgctct
chr3-18	1566508	1566528		Tb927.3.5600	CDS	396	600	2998	4618	chr3-18	catagatggtttaaacatgcaccattcgaagtgcaacaact
chr3-19	1567633	1567658		Tb927.3.5610	CDS	648	1071	3963	6659	chr3-19	gcaggtgtaccggtaaaacatgtatgcgctggtttccccataaccc
chr3-2	171378	171403	c	Tb927.3.700	3'UTR	1584	779	9687	4843	chr3-2	agtgtgtttagtttcagaaacatttattaagctacagggttgcatg
chr3-20	1575725	1575753		Tb927.3.5640	3'UTR	213	338	1167	1884	chr3-20	ttttcgttgtcatctcactgaaacatgaatggggggagagagcggtccc
chr3-3	316570	316595		Tb927.3.1280	3'UTR	1406	3524	8599	21910	chr3-3	caatcattttgatattctttattcatacgatatcactgtgtatgcg
chr3-4	465648	465675	c	Tb927.3.1800	3'UTR	264	378	1499	2182	chr3-4	tcttttttgtacttcctcaaacattaccttgtttacacgaagtgtgca
chr3-5	552864	552892	c	Tb927.3.2100	3'UTR	121	480	663	2675	chr3-5	gaagaaaagtggggaacgacatgcatttctccctcgctttcttatttgt
chr3-6	742060	742090	c	Tb927.3.2870	CDS	327	621	1677	3238	chr3-6	ttccacaacttccagggccgactatacatgtcaaacctggagggaaactcg
chr3-7	871593	871622	c	Tb927.3.3410	CDS	961	2088	5093	11251	chr3-7	actcgttccagatgtgattgaatacatttctgcatctggaggacttcgtg
chr3-8	985526	985551		Tb927.3.3490	5'UTR	1257	1220	7687	7585	chr3-8	gaaagcagtttcaaggaaaagacatcggcccagagaccgctccgac
chr3-9	1004664	1004690		Tb927.3.3560	3'UTR	546	1154	3215	6909	chr3-9	agcggtaacaagcttatatccattcttaccccgctttctttcgcatc
chr4-1	158831	158848	c	Tb927.4.560	CDS	228	354	27458	145700	chr4-1	tgtcattccaaacacattacgattggggtctgcgttcc
chr4-10	672600	672624		Tb927.4.2560	5'UTR	374	582	32430	172470	chr4-10	catactctctcctgtgtgaagcaaacatttcaacggggagtaggt
chr4-11	832811	832837		Tb927.4.3160	CDS	1193	2086	95784	572375	chr4-11	aggactaccttccttggtgcccatatacatatgcatcatggttcaaa
chr4-12	918663	918689	c	Tb927.4.3610	CDS	372	255	29867	69969	chr4-12	tcagctacacgtttggggaagacatcgttaaggaaacatgtgaaagg
chr4-13	1313909	1313927	c	Tb927.4.4790	CDS	351	501	40047	195350	chr4-13	ggtgctggtaaccaacaaacatgcggttgaaggcattcc
chr4-14	1356007	1356048	c	Tb927.4.4940	3'UTR	207	568	10684	100191	chr4-14	gcacacaagcaaacaacatacatatggacatatacatacatatatatgtacttttgtatttg
chr4-2	194473	194485	c	Tb927.4.680	CDS	142	305	23697	173814	chr4-2	tgggggacacacaaacattacgtcaactctgcg
chr4-3	207862	207875	c	Tb927.4.750	5'UTR	337	61	52182	32279	chr4-3	gtttagtttagggaaacattatggcggagaatga
chr4-4	245406	245416	c	Tb927.4.870	CDS	695	791	136965	532738	chr4-4	ggtattttctcaaacattttccgtgccatca
chr4-5	279490	279501	c	Tb927.4.1030	CDS	277	262	50040	161752	chr4-5	cgcaacatgcactaaacatggtggggctgctg
chr4-6	339531	339555	c	Tb927.4.1280	CDS	579	530	50206	157060	chr4-6	agtgactggggtgtattgaaacatgaggcgcttcatgtccctcgg
chr4-7	356608	356620	c	Tb927.4.1360	3'UTR	910	433	151746	246760	chr4-7	ggaggataaaggaaaacatagcaggatcctcct
chr4-8	443842	443861	c	Tb927.4.1750	CDS	311	454	33709	168173	chr4-8	gattcctaggcacacatttagagggatcgcgtcaaagttt
chr4-9	654114	654134		Tb927.4.2490	CDS	1117	2644	115306	932766	chr4-9	agcactccagagccttcgtgtagacattcagcgaagcgctg
chr5-1	420008	420040		Tb927.5.1110	CDS	1560	1982	130455	310030	chr5-1	acggtggtggtaaccatcaacatattggccacccctccaccgtctcgcgccac
chr5-10	881918	881951		Tb927.5.2560	3'UTR	2785	3581	226045	543675	chr5-10	ataacgcgtggaatgtatacatgtacatgcatgttgccttgtttactaatatga
chr5-11	1111376	1111399	c	Tb927.5.3330	CDS	617	1981	70945	426076	chr5-11	tcgcaagcttgggctgcagaaacattggcatgtacaagtttgtg
chr5-12	1218000	1218021		Tb927.5.3710	CDS	1185	2283	148643	535670	chr5-12	atgtactggtgtacagtacacatcttgtagccgtgtatcagg
chr5-13	1363409	1363432	c	Tb927.5.4390	3'UTR	890	1412	102336	303695	chr5-13	acctccagagagtagaatatacatatctgcattggagaataaca
chr5-2	477986	478005		Tb927.5.1280	5'UTR	250	387	34495	99883	chr5-2	acactgcggaggttaacattgcttctggtgcgtgggacca
chr5-3	517466	517492	c	Tb927.5.1450	CDS	984	1700	100573	325012	chr5-3	tgtgacgcttgttttcacagacattgaaagcagcactgcgcagtggt
chr5-4	535802	535828	c	Tb927.5.1510	CDS	226	506	23099	96738	chr5-4	cggcggtacaagatgccaaaaaacatgggtgttgccccccgtttcga
chr5-5	546927	546947	c	Tb927.5.1560	CDS	75	110	9855	27038	chr5-5	accaacactcactgcatacattcaccgagtgggccgtaccg
chr5-6	595368	595399		Tb927.5.1700	CDS	532	542	45878	87430	chr5-6	actttcttgacgtgattctcacacatctacgactcacgcaggggtcgcgacg
chr5-7	611680	611711		Tb927.5.1770	CDS	1593	3914	137377	631371	chr5-7	gggaacgacagctacgtgaaacattgaaacgagctacaacccttgttagacg
chr5-8	709434	709467	c	Tb927.5.2060	CDS	1890	3712	153402	563564	chr5-8	gacgcgcaccgctcgtccagacgctgtaaacatggaagcgtctgagaaggagat
chr5-9	784662	784683		Tb927.5.2320	3'UTR	400	1300	50175	305024	chr5-9	ctggcagggatgcataaacattgttttacctgtttcttcttc
chr6-1	249692	249713	c	Tb927.6.620	3'UTR	781	1216	50003	106510	chr6-1	gttggagtttgagggcaagcacatacatttgtttgtctcttc
chr6-10	797529	797554		Tb927.6.2640	3'UTR	354	1225	19178	90790	chr6-10	tcacgcatatatattatacattatttatgcgtgtcaaatgggatat
chr6-11	825451	825470		Tb927.6.2750	CDS	106	254	7465	24472	chr6-11	atggttgagggatatatacatgtagtttgggtaaggccgg
chr6-12	883953	883974		Tb927.6.2960	CDS	114	244	7298	21372	chr6-12	ttcgcagacatcaggaagacattttggaatgtttgggggatg
chr6-13	905690	905711		Tb927.6.3050	CDS	206	293	13189	25664	chr6-13	ttatcaacgcaggtcaaacatgtatagcgcctgattacgttg
chr6-15	1138648	1138665	c	Tb927.6.3840	3'UTR	523	874	40926	93566	chr6-15	ggggagcgggaagggtgacatttccccccttttttggt
chr6-16	1204959	1204980	c	Tb927.6.4200	CDS	451	654	28875	57284	chr6-16	ttccgagcgcagtacgtatatacatcaccggaaactgcacga
chr6-17	1244171	1244191	c	Tb927.6.4420	CDS	247	346	16567	31749	chr6-17	ccatgcgaactcgatacacatatagagcagcacgaaaggcg
chr6-18	1318001	1318020		Tb927.6.4740	CDS	315	745	22184	71780	chr6-18	ggagtttcagaatcgcgtagacatacagagtggttttgtg
chr6-19	1345029	1345056		Tb927.6.4840	CDS	753	597	37880	41086	chr6-19	acttgcgcgcggtcttgcaatgacatacagcgagttgcgacgcaatgg
chr6-2	387653	387672	c	Tb927.6.900	CDS	147	195	10352	18788	chr6-2	tgtacgaaacgtatccaaacatagtcgtgattgtcgtcaa
chr6-20	1361875	1361895		Tb927.6.4920	CDS	576	492	38634	45146	chr6-20	cgcgcggtcttgcaatgacatacagcgagttgcgacgcaat
chr6-21	1435836	1435869		Tb927.6.5150	3'UTR??	3171	13933	131368	789669	chr6-21	atacgagctgttataattatattatacatgttagttatggttgcagttatggag
chr6-3	465474	465490	c	Tb927.6.1230	3'UTR	1259	536	104315	60756	chr6-3	gctcaatttgcaatgcatttgccacagcttctggtgt
chr6-4	516898	516916	c	Tb927.6.1470	3'UTR	334	502	24760	50913	chr6-4	tatgagaagtagaaacatggtagacaaaaggcgcacatg
chr6-5	526291	526310	c	Tb927.6.1500	CDS	200	175	14085	16861	chr6-5	tatggagatattgaaaacatgattctcgccatgcgggtgg
chr6-6	580478	580496	c	Tb927.6.1730	CDS	646	974	47890	98783	chr6-6	cgcatgggcgccgaaacatgtatggtgccgatggtgccg
chr6-8	681075	681094	c	Tb927.6.2130	CDS	241	552	16973	53184	chr6-8	actaatgagagacaaatagacatgaagactttcaggccac
chr6-9	752801	752815	c	Tb927.6.2460	CDS	149	207	13991	26592	chr6-9	aggaaagaggcaaatcatggtgcatggtcctggtg
chr7-1	104215	104237	c	Tb927.7.530	CDS	159	290	3616	6969	chr7-1	gggtctgttatcgttacaaacatggccggtagacccattttgg
chr7-10	586511	586535	c	Tb927.7.2270	CDS	299	968	6256	21402	chr7-10	agtggcttaagcatctctttattacatacggacagctttacaacg
chr7-11	612218	612243	c	Tb927.7.2380	3'UTR	1605	1988	32292	42263	chr7-11	gcggtgaggctggtagcacatacccatgcctctgtgtaacacacct
chr7-12	612219	612240	c	Tb927.7.2380	3'UTR	1592	1982	37855	49796	chr7-12	gtgaggctggtagcacatacccatgcctctgtgtaacacacc
chr7-14	769364	769387		Tb927.7.3040	3'UTR	1717	4089	37425	94173	chr7-14	gggcatgcctttcacacatgtttttgtgtgtttgttttcttttt
chr7-15	805848	805873		Tb927.7.3160	CDS	132	230	2655	4889	chr7-15	catattcgtgagtttgcagatacattgatgaaccatacacaaccca
chr7-16	815892	815909		Tb927.7.3160	CDS	270	772	7846	23706	chr7-16	gagggcttccgcctcattttatccatggaggcgaaggc
chr7-17	831935	831956		Tb927.7.3230	CDS	183	216	4351	5426	chr7-17	atgtgagagctcgcaggatacatacacagctgctttcgcgtc
chr7-18	962393	962412	c	Tb927.7.3690	3'UTR	542	1251	14176	34573	chr7-18	tgacacgcatatacacgtatacacatgtgtgcttgtgtgt
chr7-19	982546	982564	c	Tb927.7.3750	CDS	2264	3797	62334	110460	chr7-19	ggacgcttttggagcgtatacatgccagtcgcgttccgt
chr7-2	109290	109310	c	Tb927.7.540	CDS	183	262	4558	6896	chr7-2	cgcacagcgagccttgaagacattaagcgggcgtaccgcgc
chr7-20	1075654	1075671		Tb927.7.4050	3'UTR	999	1864	29033	56686	chr7-20	gagcaagatgcggttatacatgcgagtccagcagatga
chr7-21	1212419	1212443	c	Tb927.7.4570	3'UTR	554	1013	11592	22397	chr7-21	taccttggggcggtgcatcgtgcatacatagatgatgtactacct
chr7-22	1225864	1225893	c	Tb927.7.4620	3'UTR	2850	7727	49697	142367	chr7-22	gtttcgcttcgaaggaatgttatacacatggggcgctccttcggtcttgc
chr7-23	1385199	1385227		Tb927.7.5230	3'UTR	286	448	5159	8538	chr7-23	ttcttgtcatgcagttaatcatacatataaagtgccaaaaagcagttgg
chr7-24	1385204	1385225		Tb927.7.5230	3'UTR	258	437	6134	10979	chr7-24	gtcatgcagttaatcatacatataaagtgccaaaaagcagtt
chr7-25	1857902	1857921	c	Tb927.7.6730	3'UTR	212	358	5545	9894	chr7-25	gacgtgcaggggcatacacacataggataaaccgttgcct
chr7-26	1981034	1981052	c	Tb927.7.6950	CDS	113	137	3111	3985	chr7-26	tgaagcagaacgtatcaaacatcaaacgtccgccaattg
chr7-27	2121601	2121628	c	Tb927.7.7360	CDS	626	1095	11695	21616	chr7-27	cgaagctgttgctcatatttgaatacatggagcaagacttgcaaggga
chr7-28	2138776	2138803	c	Tb927.7.7450	3'UTR	436	653	8145	12890	chr7-28	gacgcaaaggaacatttctatacatgtgtaacgaccgcgtgctggtga
chr7-3	155435	155459	c	Tb927.7.710	3'UTR	1221	2208	25549	48817	chr7-3	tacatatatatatatatatacatacatatgcgttctttcttgaat
chr7-4	212580	212603	c	Tb927.7.900	5'UTR	268	443	5841	10202	chr7-4	ttcagtggacggtaacacacataacgtccgttcaacgaacatta
chr7-5	247906	247928		Tb927.7.960	3'UTR	125	372	2843	8939	chr7-5	aaaaaaaaggagagataaacatacgtatgagtgtaccactgct
chr7-6	274467	274486		Tb927.7.1070	CDS	592	609	15484	16830	chr7-6	gtgcacggtactgtacacatagctgccgcacacttactcg
chr7-7	344780	344803		Tb927.7.1350	CDS	242	367	5274	8452	chr7-7	ttggaaccaaaggatcacacattagtccttgcggctcttcgtgg
chr7-8	517293	517315	c	Tb927.7.2050	CDS	1962	3669	44624	88174	chr7-8	gtggatgtggctccacctcgtacacatggaggtgtggtcaacc
chr7-9	581349	581373	c	Tb927.7.2250	3'UTR	436	669	9123	14719	chr7-9	tgagttggtgcggaaaacatgtcttcgccgttctcacatctccgt
chr8-1	172696	172715	c	Tb927.8.610	CDS	239	479	12462	51015	chr8-1	actgttcggcgacataaacattctcactgggcaaacgaat
chr8-10	953430	953453		Tb927.8.3200	CDS	1186	3011	51536	267234	chr8-10	tgaggtgattctagacatgtttgattcacctgagacacgacagt
chr8-11	969211	969235		Tb927.8.3250	CDS	199	592	8301	50439	chr8-11	caacagagatgggcgctgaatacattgaggccttttttctcgtgg
chr8-12	1101653	1101666	c	Tb927.8.3680	CDS	317	733	23614	111524	chr8-12	tgcgtgcacaaacctcttatacatcggctgcgtg
chr8-13	1203038	1203056	c	Tb927.8.4050	3'UTR	294	800	16137	89687	chr8-13	tcagtgcagccggcatgtttatacatagacgccggctct
chr8-14	1212659	1212672	c	Tb927.8.4100	3'UTR	282	752	21006	114414	chr8-14	agtgcagccggcatgtttatacatagacgccggc
chr8-15	1308714	1308729	c	Tb927.8.4390	5'UTR	1366	1893	89037	252013	chr8-15	gcacggccgtcacaaacatcggcggtggtagcagtc
chr8-16	1375102	1375117	c	Tb927.8.4680	CDS	276	491	17898	65366	chr8-16	gaggcatggttagacatgggagcgaccctgtcacac
chr8-17	1439856	1439874	c	Tb927.8.4880	CDS	117	333	6422	37332	chr8-17	atcgctatcaggagctaaacattgttcgctggtctacga
chr8-18	1467897	1467925		Tb927.8.4950	3'UTR	691	1049	24849	77049	chr8-18	agtctctgacctgctagttgggaaacataccagccttcaagtcagggtg
chr8-19	1550183	1550204		Tb927.8.5200	CDS	196	306	9291	29627	chr8-19	gcccgcgtggcgctatacattataccaagcaggtgcgcacgg
chr8-2	231530	231551	c	Tb927.8.810	CDS	497	1827	23559	176892	chr8-2	catgcatatgtttatttatacacatatatggtatgcatatgt
chr8-20	1581872	1581889		Tb927.8.5310	5'UTR	769	1854	44554	219396	chr8-20	atatatatatctgcactggtgtggagctatgcgatttg
chr8-21	1618840	1618865		Tb927.8.5470	3'UTR	768	520	30805	42601	chr8-21	ctacagatctatctctgcgaacacatgtgaatatgcgtctgtattt
chr8-22	1673079	1673102		Tb927.8.5630	5'UTR	277	237	12036	21034	chr8-22	gaatctaagagcacattatacattatggcgcgcgttgaactgcc
chr8-23	1815990	1816011		Tb927.8.6240	3'UTR	744	1748	35268	169243	chr8-23	gtcccttattaaacatatttatcatctcgtgttcgggcactt
chr8-24	1869132	1869153		Tb927.8.6470	CDS	536	948	25408	91786	chr8-24	atggcgtgggttcctatacactgaaaccagccaaagcggggg
chr8-25	2042716	2042737		Tb927.8.7100	CDS	2076	5718	98411	553623	chr8-25	agcaagatgtatacatcgctcttactgcagcgtgcacactgc
chr8-26	2091400	2091422		Tb927.8.7290	CDS	123	190	5577	17596	chr8-26	cccccgagccgttttatgacattcaaagcggcgcggccgggca
chr8-27	2166570	2166590		Tb927.8.7520	CDS	185	259	9187	26270	chr8-27	ttcacgagttctactcacacattttgaggttgccttggctc
chr8-28	2192956	2192974		Tb927.8.7590	3'UTR	398	380	21845	42601	chr8-28	tgagacagggagtgaatacatgtgcttccgctgtgtgca
chr8-29	2281956	2281978		Tb927.8.7830	CDS	285	600	12922	55566	chr8-29	atcgtgctagcggctcaaatacatatgctgctaccaccgctaa
chr8-3	394265	394285	c	Tb927.8.1250	3'UTR	279	899	13855	91187	chr8-3	gttttcgctgccgtgtttacacatattcataggactgggtg
chr8-30	2349035	2349054		Tb927.8.7970	CDS	129	199	6726	21194	chr8-30	gccaccatgttcaaatacatttccatgttcagtggctgaa
chr8-31	2424396	2424414		Tb927.8.8190	CDS	164	286	9001	32063	chr8-31	ctgggcagtggaagcaaacattttcggacgtccaagtca
chr8-4	507551	507570		Tb927.8.1550	3'UTR	3987	13976	207901	1488490	chr8-4	gtatatgcatgtacatatacatatgcgtgcgtgcgtctct
chr8-5	562167	562187	c	Tb927.8.1690	CDS	95	141	4717	14301	chr8-5	gttggtggaggcgaagacacatcatcagcccgcccaccggg
chr8-6	577540	577557	c	Tb927.8.1760	CDS	1993	5055	115471	598193	chr8-6	aggagcgactgatttacacatttttcattgtctccttg
chr8-7	663378	663400		Tb927.8.2130	CDS	213	325	9658	30098	chr8-7	ggacggctcagctgcccgtatacatgtgggagctcgtgggttg
chr8-8	746555	746573		Tb927.8.2520	3'UTR	1124	2921	61695	327469	chr8-8	ggtcgttccacctgcctacacatgcggtggtgcgagtgt
chr8-9	813010	813031		Tb927.8.2740	3'UTR	211	258	10002	24979	chr8-9	caccgtgagtctcacatgcatccgtactcgggtccagccgtc
chr9-1	358080	358105	c	Tb927.9.1510	3'UTR	395	1159	17408	71036	chr9-1	aaccgccatatctttacacatattttttggtggatttaaccaacca
chr9-10	1403314	1403334	c	Tb927.9.8700	CDS	160	206	8730	15632	chr9-10	tatatgcaccccatacaaaacatagtggcgcgcgcggagcc
chr9-11	1409847	1409866	c	Tb927.9.8740	CDS	920	1537	52711	122465	chr9-11	attgacggccgccgtgtatacattcggtacagcaatcacc
chr9-12	1447905	1447919	c	Tb927.9.9030	CDS	205	418	15660	44407	chr9-12	gttaactatctgttatacatatctgcatggttaca
chr9-13	1466271	1466286	c	Tb927.9.9190	CDS	271	456	19408	45416	chr9-13	acgctataagaagggaaaacattacttgctttcggc
chr9-14	1487172	1487190	c	Tb927.9.9310	CDS	134	189	8081	15851	chr9-14	aggggcaaattgtataaacatgttgcgagggtggcatcc
chr9-15	1498409	1498424	c	Tb927.9.9380	CDS	124	173	8880	17230	chr9-15	tgcgttgcaaatcacacatgaacgtatgccggaccc
chr9-16	1500745	1500765	c	Tb927.9.9390	CDS	131	167	7148	12672	chr9-16	ttgcggttgcgttgcaaatcacacatgaacgtatgccggac
chr9-17	1503229	1503246	c	Tb927.9.9400	CDS	67	89	4265	7879	chr9-17	ttttgttgcaaatcacacatgaacgtatgccggacccc
chr9-18	1505571	1505588	c	Tb927.9.9410	CDS	128	187	8184	16555	chr9-18	tgcggttgcgttgcaaatcacacatgaacgtatgccgg
chr9-19	1541036	1541055	c	Tb927.9.9670	CDS	306	541	17532	43105	chr9-19	agctgggtttgacaagtacattactgtcttcagcccggaa
chr9-2	391372	391395	c	Tb927.9.1710	CDS	3419	5412	163242	359348	chr9-2	gtctttgcttacacatacatttgcaggcgatgcacagtttgttg
chr9-20	1566264	1566284	c	Tb927.9.9870	CDS	498	720	27174	54636	chr9-20	ggatgacaccgaacgcgtatacatggagtcatgtgcacctc
chr9-21	1576862	1576881	c	Tb927.9.9960	CDS	122	337	6989	26851	chr9-21	gctgcggcagcgacttacacatctgcgggtccttcgtgcg
chr9-22	1581916	1581940	c	Tb927.9.9990	CDS	295	218	13521	13895	chr9-22	acacagggcctgtggcgaaacatggccactccctccgcctcgcct
chr9-23	1608796	1608817	c	Tb927.9.10230	3'UTR	348	763	18126	55267	chr9-23	ccaactctcggaaactcatgaacattgggggcggggggtaga
chr9-24	1730072	1730093	c	Tb927.9.10970	CDS	301	500	15677	36217	chr9-24	gcgtcatagtggaaaatacatttacttccattggcgatatgg
chr9-25	1835627	1835650		Tb927.9.11790	CDS	413	846	19718	56173	chr9-25	tttggttgcctacacatattataccaagacttacgtgacaacat
chr9-26	1837444	1837465		Tb927.9.11800	CDS	429	788	22345	57078	chr9-26	tggttgcctacacatattataccaagacttacgtgacaacat
chr9-27	1866113	1866145		Tb927.9.11930	CDS	381	859	13229	41480	chr9-27	cagcagtatttggagggagctacacatggacatctttcctctcactgacaaat
chr9-28	2007882	2007904		Tb927.9.12750	CDS	283	864	14099	59862	chr9-28	tatacaggggtatatacatggggcctttgcattacgtatgttg
chr9-29	2040797	2040817		Tb927.9.12930	CDS	93	77	5074	5843	chr9-29	tagtggtaagcgaagatacatttccgcccacggactcattc
chr9-3	654900	654923	c	Tb927.9.2900	CDS	260	444	12413	29480	chr9-3	cttggccgcgaggagttaaaacatttgagtctcttcgtgggagg
chr9-30	2196637	2196657	c	Tb927.9.14070	CDS	215	405	11731	30732	chr9-30	agtgcatgaaccaaacacatccatggctcttgcgctacgct
chr9-31	2353090	2353113		Tb927.9.15070	CDS	255	723	12175	48006	chr9-31	gggactccacggaggagcttacacatatcccaatggagttcttc
chr9-32	2379878	2379897		Tb927.9.15330	CDS	602	1295	34491	103183	chr9-32	aagattggaaggtgtcatgcatcgcctctctcgtctcctc
chr9-4	713154	713174		Tb927.9.3470	CDS	204	283	11131	21475	chr9-4	cacgtacgacgtatacattagcattgactgcagttacgagc
chr9-5	1017677	1017702		Tb927.9.6110	3'UTR	359	316	15822	19367	chr9-5	gtagaaagttgtctacatatacatctctcccctctctctctacctt
chr9-6	1336066	1336083	c	Tb927.9.8070	CDS	3250	6426	206898	568901	chr9-6	ttgtctatgaggacaaaggacacatacgtcccacaggc
chr9-7	1356274	1356294	c	Tb927.9.8290	CDS	472	736	25755	55850	chr9-7	cgatgatcatccattcaaacattcatgggaagttaatcgaa
chr9-8	1373660	1373678	c	Tb927.9.8420	CDS	3295	6520	198722	546843	chr9-8	tgtctatgaggacaaaggacacatacgtcccacaggcac
chr9-9	1382248	1382267	c	Tb927.9.8520	5'UTR	1149	1370	65831	109159	chr9-9	tcttacacacggtacacatacatcgcactgcgtgctttta

## Sheet: 289 Unique transcripts
seCLIP ID	start	end	strand	Gene ID	seCLIP	total reads CB2	total reads CE2	RPKM CB2	RPKM CE2
chr1-4	293147	293175		Tb927.1.1010	CDS	165	303	2586	5345
chr1-5	309658	309696		Tb927.1.1100	CDS	346	998	4032	13091
chr1-2	59472	59510	c	Tb1.NT.1	ND	3734	14211	43523	186416
chr1-6	332426	332449		Tb927.1.1240	3'UTR	745	597	14110	12725
chr1-7	361280	361310		Tb927.1.1420	CDS	167	415	2448	6848
chr1-8	504687	504710		Tb927.1.1930	CDS	572	834	10834	17777
chr1-9	661012	661036		Tb927.1.2980	CDS	97	212	1763	4338
chr1-10	817011	817042		Tb927.1.3810	CDS	239	463	3395	7402
chr1-11	835960	835992		Tb927.1.3910	CDS	150	328	2066	5084
chr1-12	1006004	1006037		Tb927.1.5000	3'UTR	348	1088	4652	16370
chr1-3	276096	276134	c	Tb927.1.880	CDS	119	217	1387	2846
chr10-30	2768533	2768558		Tb927.10.11340	CDS	362	887	9894	36629
chr10-32	2800189	2800207		Tb927.10.11470	CDS	129	228	4824	12884
chr10-33	2821134	2821161		Tb927.10.11580	CDS	135	209	3426	8014
chr10-34	2852615	2852646		Tb927.10.11670	CDS	253	535	5618	17950
chr10-36	2902951	2902980		Tb927.10.11890	CDS	718	1511	17007	54078
chr10-38	2938174	2938197		Tb927.10.12060	CDS	116	280	3434	12526
chr10-39	3003792	3003814	c	Tb927.10.12380	CDS	225	386	6951	18019
chr10-40	3051390	3051408	c	Tb927.10.12590	CDS	229	443	8564	25034
chr10-41	3133167	3133190	c	Tb927.10.12890	CDS	2641	4447	78197	198947
chr10-42	3474081	3474097	c	Tb927.10.14300	CDS	188	263	7858	16610
chr10-43	3515711	3515729	c	Tb927.10.14420	CDS	85	152	3179	8589
chr10-44	3531108	3531135	c	Tb927.10.14470	CDS	157	446	3984	17102
chr10-45	3582923	3582954	c	Tb927.10.14630	CDS	479	1104	10637	37042
chr10-46	3598964	3598990	c	Tb927.10.14750	CDS	474	1108	12475	44061
chr10-47	3641940	3641960		Tb927.10.14900	3'UTR	122	275	4128	14060
chr10-5	408065	408087	c	Tb927.10.1510	CDS	1330	3265	41092	152418
chr10-48	3703735	3703756		Tb927.10.15180	3'UTR	281	438	9076	21376
chr10-49	3810862	3810885		Tb927.10.15530	CDS	550	1120	16285	50105
chr10-51	3907742	3907762		Tb927.10.15830	CDS	1268	1441	42907	73676
chr10-52	3955547	3955573		Tb927.10.16080	CDS	833	1063	21923	42271
chr10-7	511516	511543		Tb927.10.1960	CDS	80	146	2030	5598
chr10-8	564285	564305		Tb927.10.2190	3'UTR	432	1032	14618	52764
chr10-9	645571	645590		Tb927.10.2480	CDS	349	770	12400	41337
chr10-10	701072	701097		Tb927.10.2720	3'UTR	983	2306	26866	95228
chr10-11	742925	742946		Tb927.10.2880	CDS	180	372	5814	18155
chr10-12	779694	779717		Tb927.10.2990	CDS	784	950	23213	42500
chr10-13	783774	783793		Tb927.10.3000	CDS	533	1100	18938	59053
chr10-14	888557	888581		Tb927.10.3430	CDS	84	258	2387	11080
chr10-15	898393	898417		Tb927.10.3490	CDS	132	203	3752	8718
chr10-16	909297	909319		Tb927.10.3510	3'UTR	274	407	8465	18999
chr10-17	940174	940195		Tb927.10.3620	3'UTR	432	415	13954	20253
chr10-18	1005613	1005632	c	Tb927.10.3820	CDS	520	839	18476	45041
chr10-19	1110954	1110978		Tb927.10.4230	5'UTR	121	199	3439	8546
chr10-20	1156577	1156602	c	Tb927.10.4500	3'UTR	232	336	6340	13875
chr10-21	1343691	1343707		Tb927.10.5350	CDS	183	363	7649	22926
chr10-22	1499972	1499993	c	Tb927.10.5970	CDS	145	218	4683	10639
chr10-23	1532174	1532199	c	Tb927.10.6070	3'UTR	1583	1627	43265	67188
chr10-24	1571193	1571215	c	Tb927.10.6190	CDS	321	600	9917	28009
chr10-1	166648	166668		Tb927.10.620	3'UTR	159	204	5380	10430
chr10-25	1608405	1608436	c	Tb927.10.6350	3'UTR	312	549	6928	18420
chr10-2	173596	173619		Tb927.10.650	CDS	285	325	8438	14539
chr10-26	1694825	1694850		Tb927.10.6720	CDS	437	1111	11943	45879
chr10-3	197892	197910		Tb927.10.760	CDS	212	410	7929	23169
chr10-4	215665	215686		Tb927.10.830	CDS	192	488	6201	23861
chr10-27	2224658	2224686		Tb927.10.8950	3'UTR	275	535	6738	19807
chr10-28	2408124	2408145		Tb927.10.9740	CDS	327	643	10562	31381
chr10-29	2431685	2431706		Tb927.10.9820	3'UTR	294	507	9496	24743
chr11-45	2720925	2720951		Tb927.11.10160	3'UTR	2287	3774	55665	135911
chr11-46	3009690	3009714		Tb927.11.11230	CDS	3295	1883	86615	73236
chr11-47	3055849	3055881		Tb927.11.11420	3'UTR	222	586	4421	17266
chr11-48	3059961	3059987		Tb927.11.11430	5'UTR	728	1173	17719	42242
chr11-49	3118001	3118025		Tb927.11.11610	CDS	665	1327	17480	51611
chr11-50	3191730	3191759		Tb927.11.11910	5'UTR	195	476	4271	15427
chr11-51	3201050	3201079		Tb927.11.11960	CDS	1031	2093	22584	67837
chr11-52	3277346	3277373		Tb927.11.12250	CDS	624	1959	14645	68029
chr11-53	3295109	3295143		Tb927.11.12320	CDS	1288	2545	24184	70703
chr11-54	3351496	3351526		Tb927.11.12490	3'UTR	767	1980	16259	62104
chr11-55	3465197	3465223	c	Tb927.11.12930	CDS	241	374	5865	13468
chr11-56	3470210	3470242	c	Tb927.11.12960	CDS	316	382	6292	11255
chr11-57	3539151	3539173	c	Tb927.11.13190	CDS	717	1331	20486	56268
chr11-59	3560367	3560396	c	Tb927.11.13270	CDS	377	531	8258	17210
chr11-60	3561739	3561772	c	Tb927.11.13280	3'UTR	497	564	9606	16129
chr11-61	3585811	3585836	c	Tb927.11.13380	3'UTR	408	548	10312	20493
chr11-62	3596968	3596993	c	Tb927.11.13410	CDS	132	198	3336	7404
chr11-63	3616474	3616504	c	Tb927.11.13520	CDS	1565	4310	33176	135186
chr11-64	3676097	3676118		Tb927.11.13800	CDS	124	241	3704	10651
chr11-65	3807843	3807873		Tb927.11.14320	3'UTR	309	711	6550	22301
chr11-66	3824539	3824568		Tb927.11.14370	CDS	96	168	2102	5445
chr11-67	3827128	3827159		Tb927.11.14380	CDS	139	208	2854	6320
chr11-68	3840176	3840205		Tb927.11.14440	CDS	149	379	3263	12283
chr11-69	3859141	3859173		Tb927.11.14540	CDS	189	451	3763	13288
chr11-70	3916473	3916495	c	Tb927.11.14730	CDS	241	383	6886	16191
chr11-71	4092089	4092114	c	Tb927.11.15400	CDS	213	378	5383	14136
chr11-72	4100938	4100971	c	Tb927.11.15440	CDS	1134	2134	21918	61028
chr11-5	489511	489534	c	Tb927.11.1570	3'UTR	866	694	23713	28116
chr11-73	4249385	4249410	c	Tb927.11.16050	3'UTR	396	250	10009	9349
chr11-74	4320458	4320481	c	Tb927.11.16280	CDS	1562	2052	42771	83135
chr11-75	4393277	4393306	c	Tb927.11.16550	3'UTR	459	986	10054	31957
chr11-6	516238	516263	c	Tb927.11.1680	CDS	165	231	4170	8638
chr11-7	636170	636196		Tb927.11.2240	CDS	245	193	5963	6950
chr11-8	651735	651763		Tb927.11.2290	CDS	1991	4422	45118	148265
chr11-9	677663	677685		Tb927.11.2360	CDS	274	269	7828	11372
chr11-10	683214	683236		Tb927.11.2370	3'UTR	376	522	10743	22067
chr11-11	736760	736784	c	Tb927.11.2500	CDS	293	393	7702	15285
chr11-12	756069	756089	c	Tb927.11.2580	3'UTR	135	234	4224	10834
chr11-1	59255	59272	c	Tb927.11.260	CDS	175	329	6389	17772
chr11-13	783207	783233	c	Tb927.11.2670	3'UTR	355	1519	8640	54703
chr11-14	844700	844725	c	Tb927.11.2880	CDS	443	917	11197	34293
chr11-15	858676	858695	c	Tb927.11.2950	3'UTR	219	554	7196	26933
chr11-16	936448	936470		Tb927.11.3250	CDS	509	966	14543	40838
chr11-17	947264	947288		Tb927.11.3260	CDS	529	1518	13905	59040
chr11-18	979855	979879		Tb927.11.3350	CDS	356	680	9358	26447
chr11-19	1154548	1154570		Tb927.11.3940	CDS	201	257	5743	10864
chr11-20	1268589	1268615	c	Tb927.11.4380	CDS	150	363	3650	13072
chr11-21	1348791	1348818		Tb927.11.4670	CDS	294	738	6900	25628
chr11-22	1470813	1470839		Tb927.11.5150	CDS	238	304	5792	10947
chr11-23	1489909	1489940		Tb927.11.5220	CDS	393	802	8070	24396
chr11-24	1515321	1515349		Tb927.11.5310	CDS	195	448	4418	15021
chr11-25	1520473	1520496		Tb927.11.5330	CDS	180	397	4928	16084
chr11-26	1573227	1573250		Tb927.11.5550	CDS	164	420	4490	17015
chr11-27	1575863	1575893		Tb927.11.5560	CDS	411	744	8712	23336
chr11-28	1628112	1628131		Tb927.11.5740	3'UTR	148	334	4863	16238
chr11-29	1737569	1737585	c	Tb927.11.6170	3'UTR	495	798	19135	45642
chr11-30	1787224	1787246	c	Tb927.11.6350	CDS	219	284	6257	12006
chr11-31	1988774	1988793	c	Tb927.11.7080	CDS	125	296	4107	14390
chr11-32	2002533	2002558	c	Tb927.11.7150	CDS	358	916	9048	34256
chr11-33	2202301	2202323	c	Tb927.11.7770	CDS	497	973	14200	41134
chr11-34	2204294	2204315	c	Tb927.11.7780	CDS	319	302	9529	13347
chr11-2	199355	199385		Tb927.11.780	3'UTR	654	1300	13864	40775
chr11-35	2265556	2265588		Tb927.11.8070	3'UTR	250	259	4978	7631
chr11-36	2320249	2320276		Tb927.11.8250	CDS	142	279	3332	9688
chr11-3	219433	219457		Tb927.11.860	CDS	289	800	7596	31114
chr11-4	223244	223274		Tb927.11.870	CDS	435	1322	9221	41465
chr11-38	2419339	2419366		Tb927.11.8810	CDS	263	193	6172	6702
chr11-39	2570483	2570511		Tb927.11.9360	3'UTR	261	681	5914	22833
chr11-40	2571031	2571063		Tb927.11.9370	5'UTR	495	1824	9857	53743
chr11-41	2594229	2594248	c	Tb927.11.9510	3'UTR	103	222	3384	10792
chr11-42	2608974	2608996	c	Tb927.11.9570	CDS	1964	3321	56117	140397
chr11-43	2610668	2610698	c	Tb927.11.9590	CDS	3290	4235	69745	132834
chr11-44	2648311	2648345	c	Tb927.11.9800	CDS	574	701	10777	19474
chr2-2	460644	460665	c	Tb927.2.2370	3'UTR	267	482	2119	4032
chr2-3	477164	477191	c	Tb927.2.2430	3'UTR	1114	3858	6948	25360
chr2-4	742504	742524	c	Tb927.2.4210	CDS	2087	3623	17356	31754
chr2-5	781428	781448	c	Tb927.2.4400	CDS	174	416	1447	3646
chr2-7	859148	859178	c	Tb927.2.4830	CDS	342	331	1926	1965
chr2-9	978507	978539	c	Tb927.2.5500	3'UTR	262	356	1386	1985
chr3-3	316570	316595		Tb927.3.1280	3'UTR	1406	3524	8599	21910
chr3-4	465648	465675	c	Tb927.3.1800	3'UTR	264	378	1499	2182
chr3-5	552864	552892	c	Tb927.3.2100	3'UTR	121	480	663	2675
chr3-6	742060	742090	c	Tb927.3.2870	CDS	327	621	1677	3238
chr3-7	871593	871622	c	Tb927.3.3410	CDS	961	2088	5093	11251
chr3-8	985526	985551		Tb927.3.3490	5'UTR	1257	1220	7687	7585
chr3-9	1004664	1004690		Tb927.3.3560	3'UTR	546	1154	3215	6909
chr3-10	1018330	1018356		Tb927.3.3630	5'UTR	465	519	2738	3107
chr3-11	1044415	1044444		Tb927.3.3740	CDS	180	197	954	1061
chr3-12	1098432	1098461		Tb927.3.3940	CDS	382	435	2024	2344
chr3-13	1135054	1135079	c	Tb927.3.4030	3'UTR	426	914	2605	5682
chr3-14	1178178	1178193	c	Tb927.3.4190	5'UTR	243	151	2415	1525
chr3-15	1361211	1361234	c	Tb927.3.4830	CDS	468	853	3100	5745
chr3-16	1481960	1481978		Tb927.3.5270	CDS	634	1522	5306	12949
chr3-17	1521934	1521953		Tb927.3.5440	CDS	386	917	3069	7412
chr3-18	1566508	1566528		Tb927.3.5600	CDS	396	600	2998	4618
chr3-19	1567633	1567658		Tb927.3.5610	CDS	648	1071	3963	6659
chr3-20	1575725	1575753		Tb927.3.5640	3'UTR	213	338	1167	1884
chr3-1	166206	166225	c	Tb927.3.680	CDS	343	762	2727	6159
chr3-2	171378	171403	c	Tb927.3.700	3'UTR	1584	779	9687	4843
chr4-5	279490	279501	c	Tb927.4.1030	CDS	277	262	50040	161752
chr4-6	339531	339555	c	Tb927.4.1280	CDS	579	530	50206	157060
chr4-7	356608	356620	c	Tb927.4.1360	3'UTR	910	433	151746	246760
chr4-8	443842	443861	c	Tb927.4.1750	CDS	311	454	33709	168173
chr4-9	654114	654134		Tb927.4.2490	CDS	1117	2644	115306	932766
chr4-10	672600	672624		Tb927.4.2560	5'UTR	374	582	32430	172470
chr4-11	832811	832837		Tb927.4.3160	CDS	1193	2086	95784	572375
chr4-12	918663	918689	c	Tb927.4.3610	CDS	372	255	29867	69969
chr4-13	1313909	1313927	c	Tb927.4.4790	CDS	351	501	40047	195350
chr4-14	1356007	1356048	c	Tb927.4.4940	3'UTR	207	568	10684	100191
chr4-1	158831	158848	c	Tb927.4.560	CDS	228	354	27458	145700
chr4-2	194473	194485	c	Tb927.4.680	CDS	142	305	23697	173814
chr4-3	207862	207875	c	Tb927.4.750	5'UTR	337	61	52182	32279
chr4-4	245406	245416	c	Tb927.4.870	CDS	695	791	136965	532738
chr5-1	420008	420040		Tb927.5.1110	CDS	1560	1982	130455	310030
chr5-2	477986	478005		Tb927.5.1280	5'UTR	250	387	34495	99883
chr5-3	517466	517492	c	Tb927.5.1450	CDS	984	1700	100573	325012
chr5-4	535802	535828	c	Tb927.5.1510	CDS	226	506	23099	96738
chr5-5	546927	546947	c	Tb927.5.1560	CDS	75	110	9855	27038
chr5-6	595368	595399		Tb927.5.1700	CDS	532	542	45878	87430
chr5-7	611680	611711		Tb927.5.1770	CDS	1593	3914	137377	631371
chr5-8	709434	709467	c	Tb927.5.2060	CDS	1890	3712	153402	563564
chr5-9	784662	784683		Tb927.5.2320	3'UTR	400	1300	50175	305024
chr5-10	881918	881951		Tb927.5.2560	3'UTR	2785	3581	226045	543675
chr5-11	1111376	1111399	c	Tb927.5.3330	CDS	617	1981	70945	426076
chr5-12	1218000	1218021		Tb927.5.3710	CDS	1185	2283	148643	535670
chr5-13	1363409	1363432	c	Tb927.5.4390	3'UTR	890	1412	102336	303695
chr6-3	465474	465490	c	Tb927.6.1230	3'UTR	1259	536	104315	60756
chr6-4	516898	516916	c	Tb927.6.1470	3'UTR	334	502	24760	50913
chr6-5	526291	526310	c	Tb927.6.1500	CDS	200	175	14085	16861
chr6-6	580478	580496	c	Tb927.6.1730	CDS	646	974	47890	98783
chr6-8	681075	681094	c	Tb927.6.2130	CDS	241	552	16973	53184
chr6-9	752801	752815	c	Tb927.6.2460	CDS	149	207	13991	26592
chr6-10	797529	797554		Tb927.6.2640	3'UTR	354	1225	19178	90790
chr6-11	825451	825470		Tb927.6.2750	CDS	106	254	7465	24472
chr6-12	883953	883974		Tb927.6.2960	CDS	114	244	7298	21372
chr6-13	905690	905711		Tb927.6.3050	CDS	206	293	13189	25664
chr6-15	1138648	1138665	c	Tb927.6.3840	3'UTR	523	874	40926	93566
chr6-16	1204959	1204980	c	Tb927.6.4200	CDS	451	654	28875	57284
chr6-17	1244171	1244191	c	Tb927.6.4420	CDS	247	346	16567	31749
chr6-18	1318001	1318020		Tb927.6.4740	CDS	315	745	22184	71780
chr6-19	1345029	1345056		Tb927.6.4840	CDS	753	597	37880	41086
chr6-20	1361875	1361895		Tb927.6.4920	CDS	576	492	38634	45146
chr6-1	249692	249713	c	Tb927.6.620	3'UTR	781	1216	50003	106510
chr6-2	387653	387672	c	Tb927.6.900	CDS	147	195	10352	18788
chr7-6	274467	274486		Tb927.7.1070	CDS	592	609	15484	16830
chr7-7	344780	344803		Tb927.7.1350	CDS	242	367	5274	8452
chr7-8	517293	517315	c	Tb927.7.2050	CDS	1962	3669	44624	88174
chr7-9	581349	581373	c	Tb927.7.2250	3'UTR	436	669	9123	14719
chr7-10	586511	586535	c	Tb927.7.2270	CDS	299	968	6256	21402
chr7-11	612218	612243	c	Tb927.7.2380	3'UTR	1605	1988	32292	42263
chr7-14	769364	769387		Tb927.7.3040	3'UTR	1717	4089	37425	94173
chr7-15	805848	805873		Tb927.7.3160	CDS	132	230	2655	4889
chr7-17	831935	831956		Tb927.7.3230	CDS	183	216	4351	5426
chr7-18	962393	962412	c	Tb927.7.3690	3'UTR	542	1251	14176	34573
chr7-19	982546	982564	c	Tb927.7.3750	CDS	2264	3797	62334	110460
chr7-20	1075654	1075671		Tb927.7.4050	3'UTR	999	1864	29033	56686
chr7-21	1212419	1212443	c	Tb927.7.4570	3'UTR	554	1013	11592	22397
chr7-22	1225864	1225893	c	Tb927.7.4620	3'UTR	2850	7727	49697	142367
chr7-23	1385199	1385227		Tb927.7.5230	3'UTR	286	448	5159	8538
chr7-1	104215	104237	c	Tb927.7.530	CDS	159	290	3616	6969
chr7-2	109290	109310	c	Tb927.7.540	CDS	183	262	4558	6896
chr7-25	1857902	1857921	c	Tb927.7.6730	3'UTR	212	358	5545	9894
chr7-26	1981034	1981052	c	Tb927.7.6950	CDS	113	137	3111	3985
chr7-3	155435	155459	c	Tb927.7.710	3'UTR	1221	2208	25549	48817
chr7-27	2121601	2121628	c	Tb927.7.7360	CDS	626	1095	11695	21616
chr7-28	2138776	2138803	c	Tb927.7.7450	3'UTR	436	653	8145	12890
chr7-4	212580	212603	c	Tb927.7.900	5'UTR	268	443	5841	10202
chr7-5	247906	247928		Tb927.7.960	3'UTR	125	372	2843	8939
chr8-3	394265	394285	c	Tb927.8.1250	3'UTR	279	899	13855	91187
chr8-4	507551	507570		Tb927.8.1550	3'UTR	3987	13976	207901	1488490
chr8-5	562167	562187	c	Tb927.8.1690	CDS	95	141	4717	14301
chr8-6	577540	577557	c	Tb927.8.1760	CDS	1993	5055	115471	598193
chr8-7	663378	663400		Tb927.8.2130	CDS	213	325	9658	30098
chr8-8	746555	746573		Tb927.8.2520	3'UTR	1124	2921	61695	327469
chr8-9	813010	813031		Tb927.8.2740	3'UTR	211	258	10002	24979
chr8-10	953430	953453		Tb927.8.3200	CDS	1186	3011	51536	267234
chr8-11	969211	969235		Tb927.8.3250	CDS	199	592	8301	50439
chr8-12	1101653	1101666	c	Tb927.8.3680	CDS	317	733	23614	111524
chr8-13	1203038	1203056	c	Tb927.8.4050	3'UTR	294	800	16137	89687
chr8-14	1212659	1212672	c	Tb927.8.4100	3'UTR	282	752	21006	114414
chr8-15	1308714	1308729	c	Tb927.8.4390	5'UTR	1366	1893	89037	252013
chr8-16	1375102	1375117	c	Tb927.8.4680	CDS	276	491	17898	65366
chr8-17	1439856	1439874	c	Tb927.8.4880	CDS	117	333	6422	37332
chr8-18	1467897	1467925		Tb927.8.4950	3'UTR	691	1049	24849	77049
chr8-19	1550183	1550204		Tb927.8.5200	CDS	196	306	9291	29627
chr8-20	1581872	1581889		Tb927.8.5310	5'UTR	769	1854	44554	219396
chr8-21	1618840	1618865		Tb927.8.5470	3'UTR	768	520	30805	42601
chr8-22	1673079	1673102		Tb927.8.5630	5'UTR	277	237	12036	21034
chr8-1	172696	172715	c	Tb927.8.610	CDS	239	479	12462	51015
chr8-23	1815990	1816011		Tb927.8.6240	3'UTR	744	1748	35268	169243
chr8-24	1869132	1869153		Tb927.8.6470	CDS	536	948	25408	91786
chr8-25	2042716	2042737		Tb927.8.7100	CDS	2076	5718	98411	553623
chr8-26	2091400	2091422		Tb927.8.7290	CDS	123	190	5577	17596
chr8-27	2166570	2166590		Tb927.8.7520	CDS	185	259	9187	26270
chr8-28	2192956	2192974		Tb927.8.7590	3'UTR	398	380	21845	42601
chr8-29	2281956	2281978		Tb927.8.7830	CDS	285	600	12922	55566
chr8-30	2349035	2349054		Tb927.8.7970	CDS	129	199	6726	21194
chr8-2	231530	231551	c	Tb927.8.810	CDS	497	1827	23559	176892
chr8-31	2424396	2424414		Tb927.8.8190	CDS	164	286	9001	32063
chr9-23	1608796	1608817	c	Tb927.9.10230	3'UTR	348	763	18126	55267
chr9-24	1730072	1730093	c	Tb927.9.10970	CDS	301	500	15677	36217
chr9-25	1835627	1835650		Tb927.9.11790	CDS	413	846	19718	56173
chr9-26	1837444	1837465		Tb927.9.11800	CDS	429	788	22345	57078
chr9-27	1866113	1866145		Tb927.9.11930	CDS	381	859	13229	41480
chr9-28	2007882	2007904		Tb927.9.12750	CDS	283	864	14099	59862
chr9-29	2040797	2040817		Tb927.9.12930	CDS	93	77	5074	5843
chr9-30	2196637	2196657	c	Tb927.9.14070	CDS	215	405	11731	30732
chr9-31	2353090	2353113		Tb927.9.15070	CDS	255	723	12175	48006
chr9-1	358080	358105	c	Tb927.9.1510	3'UTR	395	1159	17408	71036
chr9-32	2379878	2379897		Tb927.9.15330	CDS	602	1295	34491	103183
chr9-2	391372	391395	c	Tb927.9.1710	CDS	3419	5412	163242	359348
chr9-3	654900	654923	c	Tb927.9.2900	CDS	260	444	12413	29480
chr9-4	713154	713174		Tb927.9.3470	CDS	204	283	11131	21475
chr9-5	1017677	1017702		Tb927.9.6110	3'UTR	359	316	15822	19367
chr9-6	1336066	1336083	c	Tb927.9.8070	CDS	3250	6426	206898	568901
chr9-7	1356274	1356294	c	Tb927.9.8290	CDS	472	736	25755	55850
chr9-8	1373660	1373678	c	Tb927.9.8420	CDS	3295	6520	198722	546843
chr9-9	1382248	1382267	c	Tb927.9.8520	5'UTR	1149	1370	65831	109159
chr9-10	1403314	1403334	c	Tb927.9.8700	CDS	160	206	8730	15632
chr9-11	1409847	1409866	c	Tb927.9.8740	CDS	920	1537	52711	122465
chr9-12	1447905	1447919	c	Tb927.9.9030	CDS	205	418	15660	44407
chr9-13	1466271	1466286	c	Tb927.9.9190	CDS	271	456	19408	45416
chr9-14	1487172	1487190	c	Tb927.9.9310	CDS	134	189	8081	15851
chr9-15	1498409	1498424	c	Tb927.9.9380	CDS	124	173	8880	17230
chr9-16	1500745	1500765	c	Tb927.9.9390	CDS	131	167	7148	12672
chr9-17	1503229	1503246	c	Tb927.9.9400	CDS	67	89	4265	7879
chr9-18	1505571	1505588	c	Tb927.9.9410	CDS	128	187	8184	16555
chr9-19	1541036	1541055	c	Tb927.9.9670	CDS	306	541	17532	43105
chr9-20	1566264	1566284	c	Tb927.9.9870	CDS	498	720	27174	54636
chr9-21	1576862	1576881	c	Tb927.9.9960	CDS	122	337	6989	26851
chr9-22	1581916	1581940	c	Tb927.9.9990	CDS	295	218	13521	13895

## Sheet: 289 Annotated Normalized
seCLIP ID	start	end	strand	Gene ID	seCLIP	Product Description	Gene Name or Symbol	total reads CB2	total reads CE2	RPKM CB2	RPKM CE2	CSD1 Uninduced - linear total RPKM	Reads CB2+CE2	Reads/CSD1 uninduced RPKM
chr11-47	3055849	3055881		Tb927.11.11420	3'UTR	hypothetical protein	N/A	222	586	4421	17266	0.151	808	5350.99
chr4-9	654114	654134		Tb927.4.2490	CDS	hypothetical protein, conserved	N/A	1117	2644	115306	932766	14.807	3761	254.001
chr7-8	517293	517315	c	Tb927.7.2050	CDS	R3H domain containing protein, putative	N/A	1962	3669	44624	88174	22.448	5631	250.846
chr9-2	391372	391395	c	Tb927.9.1710	CDS	hypothetical protein, conserved	N/A	3419	5412	163242	359348	40.011	8831	220.714
chr8-6	577540	577557	c	Tb927.8.1760	CDS	hypothetical protein	N/A	1993	5055	115471	598193	42.994	7048	163.93
chr5-3	517466	517492	c	Tb927.5.1450	CDS	receptor-type adenylate cyclase GRESAG 4, putative	N/A	984	1700	100573	325012	17.107	2684	156.895
chr11-40	2571031	2571063		Tb927.11.9370	5'UTR	hypothetical protein, conserved	N/A	495	1824	9857	53743	14.906	2319	155.575
chr11-51	3201050	3201079		Tb927.11.11960	CDS	hypothetical protein, conserved	N/A	1031	2093	22584	67837	20.242	3124	154.333
chr3-3	316570	316595		Tb927.3.1280	3'UTR	NPL4 family, putative	N/A	1406	3524	8599	21910	34.935	4930	141.119
chr8-4	507551	507570		Tb927.8.1550	3'UTR	paraflagellar rod component, putative	PFC3	3987	13976	207901	1488490	130.075	17963	138.097
chr3-15	1361211	1361234	c	Tb927.3.4830	CDS	hypothetical protein	N/A	468	853	3100	5745	9.649	1321	136.905
chr5-11	1111376	1111399	c	Tb927.5.3330	CDS	hypothetical protein, conserved	N/A	617	1981	70945	426076	20.458	2598	126.992
chr7-14	769364	769387		Tb927.7.3040	3'UTR	F-box and WD40 domain containing protein	N/A	1717	4089	37425	94173	46.5	5806	124.86
chr11-52	3277346	3277373		Tb927.11.12250	CDS	DNA replication licensing factor MCM4	MCM4	624	1959	14645	68029	20.816	2583	124.087
chr7-22	1225864	1225893	c	Tb927.7.4620	3'UTR	hypothetical protein, conserved	N/A	2850	7727	49697	142367	85.598	10577	123.566
chr4-11	832811	832837		Tb927.4.3160	CDS	dihydroxyacetone phosphate acyltransferase, putative	DAT	1193	2086	95784	572375	27.459	3279	119.414
chr5-8	709434	709467	c	Tb927.5.2060	CDS	Cell division cycle 5-like protein	CDC5L	1890	3712	153402	563564	49.893	5602	112.28
chr2-3	477164	477191	c	Tb927.2.2430	3'UTR	casein kinase II, alpha chain	CK2A2	1114	3858	6948	25360	46.779	4972	106.287
chr8-10	953430	953453		Tb927.8.3200	CDS	Rapamycin-insensitive companion of TOR2	AVO3	1186	3011	51536	267234	39.489	4197	106.283
chr8-28	2192956	2192974		Tb927.8.7590	3'UTR	receptor-type adenylate cyclase GRESAG 4, putative	N/A	398	380	21845	42601	7.518	778	103.485
chr7-11	612218	612243	c	Tb927.7.2380	3'UTR	hypothetical protein, conserved	N/A	1605	1988	32292	42263	34.839	3593	103.132
chr5-7	611680	611711		Tb927.5.1770	CDS	RNA pseudouridylate synthase, putative	N/A	1593	3914	137377	631371	60.822	5507	90.5429
chr8-15	1308714	1308729	c	Tb927.8.4390	5'UTR	translation initiation factor eIF-2B subunit beta, putative	EIF2BB	1366	1893	89037	252013	37.203	3259	87.6005
chr9-32	2379878	2379897		Tb927.9.15330	CDS	U3 small nucleolar RNA-associated protein 6, putative	N/A	602	1295	34491	103183	21.777	1897	87.1103
chr7-19	982546	982564	c	Tb927.7.3750	CDS	TFIIF-stimulated CTD phosphatase, putative	N/A	2264	3797	62334	110460	71.816	6061	84.3962
chr11-42	2608974	2608996	c	Tb927.11.9570	CDS	hypothetical protein, conserved	N/A	1964	3321	56117	140397	62.717	5285	84.2674
chr10-10	701072	701097		Tb927.10.2720	3'UTR	hypothetical protein, conserved	N/A	983	2306	26866	95228	39.654	3289	82.9425
chr11-18	979855	979879		Tb927.11.3350	CDS	phospholipid-transporting ATPase 1-like protein, putative	N/A	356	680	9358	26447	12.554	1036	82.5235
chr11-72	4100938	4100971	c	Tb927.11.15440	CDS	NADH dehydrogenase (ubiquinone) 1 beta subcomplex subunit, putative	TAP151	1134	2134	21918	61028	39.606	3268	82.5128
chr8-25	2042716	2042737		Tb927.8.7100	CDS	acetyl-CoA carboxylase	ACC	2076	5718	98411	553623	100.322	7794	77.6898
chr11-63	3616474	3616504	c	Tb927.11.13520	CDS	hypothetical protein, conserved	N/A	1565	4310	33176	135186	77.286	5875	76.0164
chr11-69	3859141	3859173		Tb927.11.14540	CDS	hypothetical protein, conserved	N/A	189	451	3763	13288	8.505	640	75.2499
chr11-8	651735	651763		Tb927.11.2290	CDS	hypothetical protein, conserved	N/A	1991	4422	45118	148265	86.342	6413	74.2744
chr10-51	3907742	3907762		Tb927.10.15830	CDS	SUMO-interacting motif-containing protein	N/A	1268	1441	42907	73676	37.492	2709	72.2554
chr8-12	1101653	1101666	c	Tb927.8.3680	CDS	kinetoplastid kinetochore protein 4	KKT4	317	733	23614	111524	15.231	1050	68.9383
chr11-54	3351496	3351526		Tb927.11.12490	3'UTR	hypothetical protein, conserved	N/A	767	1980	16259	62104	40.95	2747	67.0818
chr8-2	231530	231551	c	Tb927.8.810	CDS	radial spoke protein RSP9, putative	N/A	497	1827	23559	176892	35.691	2324	65.1145
chr10-5	408065	408087	c	Tb927.10.1510	CDS	CCR4-NOT transcription complex subunit 1	NOT1	1330	3265	41092	152418	71.428	4595	64.3305
chr5-12	1218000	1218021		Tb927.5.3710	CDS	Inositol phosphosphingolipids phospholipase C	ISCL	1185	2283	148643	535670	54.425	3468	63.7207
chr6-6	580478	580496	c	Tb927.6.1730	CDS	hypothetical protein, conserved	N/A	646	974	47890	98783	25.907	1620	62.5314
chr11-48	3059961	3059987		Tb927.11.11430	5'UTR	cullin 1, putative	CUL1	728	1173	17719	42242	30.482	1901	62.3647
chr7-20	1075654	1075671		Tb927.7.4050	3'UTR	hypothetical protein, conserved	N/A	999	1864	29033	56686	46.956	2863	60.972
chr11-53	3295109	3295143		Tb927.11.12320	CDS	hypothetical protein, conserved	N/A	1288	2545	24184	70703	63.684	3833	60.1878
chr5-10	881918	881951		Tb927.5.2560	3'UTR	hypothetical protein, conserved	N/A	2785	3581	226045	543675	108.525	6366	58.6593
chr4-13	1313909	1313927	c	Tb927.4.4790	CDS	hypothetical protein, conserved	N/A	351	501	40047	195350	14.598	852	58.3642
chr8-20	1581872	1581889		Tb927.8.5310	5'UTR	Polyketide cyclase / dehydrase and lipid transport, putative	N/A	769	1854	44554	219396	45.302	2623	57.9003
chr11-49	3118001	3118025		Tb927.11.11610	CDS	Cactus-binding C-terminus of cactin protein, putative	N/A	665	1327	17480	51611	34.535	1992	57.6806
chr10-26	1694825	1694850		Tb927.10.6720	CDS	Plasma-membrane choline transporter, putative	N/A	437	1111	11943	45879	27.22	1548	56.8699
chr8-8	746555	746573		Tb927.8.2520	3'UTR	acetyl-CoA synthetase, putative	ACS	1124	2921	61695	327469	76.275	4045	53.0318
chr11-17	947264	947288		Tb927.11.3260	CDS	mitochondrial DNA polymerase I protein D, putative	POLID	529	1518	13905	59040	39.147	2047	52.2901
chr1-5	309658	309696		Tb927.1.1100	CDS	Basal body protein	BBP109	346	998	4032	13091	25.808	1344	52.0769
chr10-9	645571	645590		Tb927.10.2480	CDS	hypothetical protein, conserved	N/A	349	770	12400	41337	22.099	1119	50.6358
chr11-2	199355	199385		Tb927.11.780	3'UTR	hypothetical protein, conserved	N/A	654	1300	13864	40775	40.816	1954	47.8734
chr11-14	844700	844725	c	Tb927.11.2880	CDS	kinesin, putative	KIN-A	443	917	11197	34293	28.69	1360	47.4033
chr6-1	249692	249713	c	Tb927.6.620	3'UTR	hypothetical protein, conserved	N/A	781	1216	50003	106510	42.187	1997	47.3369
chr9-27	1866113	1866145		Tb927.9.11930	CDS	DNA-repair protein, putative	N/A	381	859	13229	41480	26.589	1240	46.6358
chr8-3	394265	394285	c	Tb927.8.1250	3'UTR	Sel1 repeat, putative	N/A	279	899	13855	91187	25.263	1178	46.6295
chr10-41	3133167	3133190	c	Tb927.10.12890	CDS	bifunctional aminoacyl-tRNA synthetase, putative	N/A	2641	4447	78197	198947	157.427	7088	45.024
chr6-3	465474	465490	c	Tb927.6.1230	3'UTR	kinetoplastid-specific phospho-protein phosphatase	N/A	1259	536	104315	60756	40.374	1795	44.4593
chr10-38	2938174	2938197		Tb927.10.12060	CDS	hypothetical protein, conserved	N/A	116	280	3434	12526	9.104	396	43.4974
chr7-10	586511	586535	c	Tb927.7.2270	CDS	hypothetical protein, conserved	N/A	299	968	6256	21402	29.157	1267	43.4544
chr3-16	1481960	1481978		Tb927.3.5270	CDS	DNA-directed RNA polymerases II subunit, putative	RPB4	634	1522	5306	12949	51.234	2156	42.0814
chr8-29	2281956	2281978		Tb927.8.7830	CDS	hypothetical protein, conserved	N/A	285	600	12922	55566	21.243	885	41.6608
chr7-18	962393	962412	c	Tb927.7.3690	3'UTR	hypothetical protein	N/A	542	1251	14176	34573	44.148	1793	40.6134
chr9-1	358080	358105	c	Tb927.9.1510	3'UTR	D-ala D-ala ligase C-terminus/SET domain containing protein, putative	N/A	395	1159	17408	71036	38.444	1554	40.4224
chr11-33	2202301	2202323	c	Tb927.11.7770	CDS	oxidoreductase-like protein	N/A	497	973	14200	41134	36.565	1470	40.2024
chr11-27	1575863	1575893		Tb927.11.5560	CDS	hypothetical protein, conserved	N/A	411	744	8712	23336	28.845	1155	40.0416
chr9-9	1382248	1382267	c	Tb927.9.8520	5'UTR	hypothetical protein, conserved	N/A	1149	1370	65831	109159	63.862	2519	39.4444
chr1-8	504687	504710		Tb927.1.1930	CDS	phosphatidylinositol 3-kinase, putative	TOR4	572	834	10834	17777	36.247	1406	38.7894
chr10-47	3641940	3641960		Tb927.10.14900	3'UTR	hypothetical protein, conserved	N/A	122	275	4128	14060	10.237	397	38.7809
chr3-1	166206	166225	c	Tb927.3.680	CDS	cytochrome P450, putative	N/A	343	762	2727	6159	28.709	1105	38.4897
chr7-9	581349	581373	c	Tb927.7.2250	3'UTR	carnitine O-palmitoyltransferase II, putative	N/A	436	669	9123	14719	29.461	1105	37.5072
chr3-19	1567633	1567658		Tb927.3.5610	CDS	Mitochondrial ribosomal protein L3	MRPL3	648	1071	3963	6659	46.829	1719	36.708
chr8-24	1869132	1869153		Tb927.8.6470	CDS	SET domain containing protein, putative	N/A	536	948	25408	91786	40.608	1484	36.5445
chr3-17	1521934	1521953		Tb927.3.5440	CDS	SNF2 DNA repair protein, putative	N/A	386	917	3069	7412	36.347	1303	35.8489
chr4-4	245406	245416	c	Tb927.4.870	CDS	dynein heavy chain, putative	N/A	695	791	136965	532738	41.539	1486	35.7736
chr11-13	783207	783233	c	Tb927.11.2670	3'UTR	Nucleoporin NUP59	NUP59	355	1519	8640	54703	52.713	1874	35.551
chr11-4	223244	223274		Tb927.11.870	CDS	mitochondrial ribosomal protein l23	MRPL23	435	1322	9221	41465	50.93	1757	34.4983
chr7-27	2121601	2121628	c	Tb927.7.7360	CDS	cdc2-related kinase 2	CRK2	626	1095	11695	21616	50.615	1721	34.0018
chr9-7	1356274	1356294	c	Tb927.9.8290	CDS	mitochondrial ribosomal protein l30	MRPL30	472	736	25755	55850	35.621	1208	33.9126
chr9-28	2007882	2007904		Tb927.9.12750	CDS	hypothetical protein, conserved	N/A	283	864	14099	59862	34.119	1147	33.6176
chr4-5	279490	279501	c	Tb927.4.1030	CDS	Protein of unknown function (DUF501), putative	N/A	277	262	50040	161752	16.266	539	33.1366
chr7-6	274467	274486		Tb927.7.1070	CDS	KREX1	KREX1	592	609	15484	16830	36.305	1201	33.0808
chr11-3	219433	219457		Tb927.11.860	CDS	leucine-rich repeat protein (LRRP), putative	N/A	289	800	7596	31114	32.985	1089	33.015
chr10-36	2902951	2902980		Tb927.10.11890	CDS	hypothetical protein, conserved	N/A	718	1511	17007	54078	68.631	2229	32.478
chr3-9	1004664	1004690		Tb927.3.3560	3'UTR	U-box domain containing protein, putative	N/A	546	1154	3215	6909	52.674	1700	32.274
chr9-24	1730072	1730093	c	Tb927.9.10970	CDS	Serine peptidase, Clan SC, Family S09X	N/A	301	500	15677	36217	25.791	801	31.0573
chr4-10	672600	672624		Tb927.4.2560	5'UTR	cardiolipin synthetase	CLS	374	582	32430	172470	30.804	956	31.0349
chr10-18	1005613	1005632	c	Tb927.10.3820	CDS	hypothetical protein, conserved	N/A	520	839	18476	45041	44.22	1359	30.7327
chr5-13	1363409	1363432	c	Tb927.5.4390	3'UTR	hypothetical protein, conserved	N/A	890	1412	102336	303695	75.535	2302	30.4759
chr2-2	460644	460665	c	Tb927.2.2370	3'UTR	Vps51/Vps67, putative	N/A	267	482	2119	4032	25.239	749	29.6763
chr7-25	1857902	1857921	c	Tb927.7.6730	3'UTR	hypothetical protein, conserved	N/A	212	358	5545	9894	19.633	570	29.0328
chr8-26	2091400	2091422		Tb927.8.7290	CDS	Regulator of chromosome condensation (RCC1) repeat, putative	N/A	123	190	5577	17596	10.843	313	28.8665
chr3-13	1135054	1135079	c	Tb927.3.4030	3'UTR	hypothetical protein, conserved	N/A	426	914	2605	5682	46.803	1340	28.6306
chr9-20	1566264	1566284	c	Tb927.9.9870	CDS	Kinesin-13 6, putative	KIN13-6	498	720	27174	54636	43.259	1218	28.156
chr10-12	779694	779717		Tb927.10.2990	CDS	nuclear cap binding complex subunit CBP110	CBP110	784	950	23213	42500	62.124	1734	27.9119
chr11-24	1515321	1515349		Tb927.11.5310	CDS	PPPDE putative peptidase domain containing protein, putative	N/A	195	448	4418	15021	23.603	643	27.2423
chr11-44	2648311	2648345	c	Tb927.11.9800	CDS	hypothetical protein, conserved	N/A	574	701	10777	19474	46.994	1275	27.1311
chr4-14	1356007	1356048	c	Tb927.4.4940	3'UTR	SUMO-interacting motif-containing protein	N/A	207	568	10684	100191	28.787	775	26.9219
chr11-61	3585811	3585836	c	Tb927.11.13380	3'UTR	VSG Exclusion Protein 2	VEX2	408	548	10312	20493	36.274	956	26.355
chr3-6	742060	742090	c	Tb927.3.2870	CDS	multicopper oxidase, putative	N/A	327	621	1677	3238	36.001	948	26.3326
chr9-3	654900	654923	c	Tb927.9.2900	CDS	U3 small nucleolar RNA-associated protein 10, putative	UTP10	260	444	12413	29480	26.908	704	26.1632
chr11-75	4393277	4393306	c	Tb927.11.16550	3'UTR	Zinc finger protein, C3H1 type-like	ZC3H46	459	986	10054	31957	55.285	1445	26.1373
chr11-39	2570483	2570511		Tb927.11.9360	3'UTR	prenyltransferase, putative	N/A	261	681	5914	22833	36.133	942	26.0704
chr8-18	1467897	1467925		Tb927.8.4950	3'UTR	Kinesin Localized to the Ingressing Furrow	KLIF	691	1049	24849	77049	67.084	1740	25.9376
chr8-7	663378	663400		Tb927.8.2130	CDS	cyclic nucleotide-binding domain containing protein, putative	N/A	213	325	9658	30098	20.864	538	25.786
chr7-1	104215	104237	c	Tb927.7.530	CDS	FYVE zinc finger, putative	N/A	159	290	3616	6969	17.503	449	25.6527
chr5-9	784662	784683		Tb927.5.2320	3'UTR	Mak10 subunit, NatC N(alpha)-terminal acetyltransferase, putative	N/A	400	1300	50175	305024	67.3	1700	25.26
chr11-5	489511	489534	c	Tb927.11.1570	3'UTR	hypothetical protein, conserved	N/A	866	694	23713	28116	62.208	1560	25.0772
chr8-1	172696	172715	c	Tb927.8.610	CDS	hypothetical protein, conserved	TZP96.2	239	479	12462	51015	29.786	718	24.1053
chr11-15	858676	858695	c	Tb927.11.2950	3'UTR	Nucleoporin NUP89	NUP89	219	554	7196	26933	32.186	773	24.0167
chr6-16	1204959	1204980	c	Tb927.6.4200	CDS	LSU ribosomal protein, mitochondrial, putative	N/A	451	654	28875	57284	46.136	1105	23.9509
chr6-18	1318001	1318020		Tb927.6.4740	CDS	importin-alpha re-exporter protein, putative	N/A	315	745	22184	71780	44.727	1060	23.6993
chr10-13	783774	783793		Tb927.10.3000	CDS	Orofaciodigital syndrome 1-like protein, putative	OFD1	533	1100	18938	59053	69.783	1633	23.4011
chr9-31	2353090	2353113		Tb927.9.15070	CDS	hypothetical protein, conserved	N/A	255	723	12175	48006	41.975	978	23.2996
chr4-8	443842	443861	c	Tb927.4.1750	CDS	hypothetical protein, conserved	N/A	311	454	33709	168173	32.994	765	23.186
chr11-35	2265556	2265588		Tb927.11.8070	3'UTR	Domain of unknown function (DUF4539), putative	N/A	250	259	4978	7631	22.035	509	23.0996
chr11-73	4249385	4249410	c	Tb927.11.16050	3'UTR	CS domain/TPR repeat, putative	DYX1C1	396	250	10009	9349	28.289	646	22.8357
chr11-55	3465197	3465223	c	Tb927.11.12930	CDS	Mitoribosomal LSU assembly factor 2	mt-LAF2	241	374	5865	13468	27.49	615	22.3718
chr2-4	742504	742524	c	Tb927.2.4210	CDS	Phosphoenolpyruvate carboxykinase [ATP], glycosomal	PEPCK	2087	3623	17356	31754	256.377	5710	22.2719
chr10-49	3810862	3810885		Tb927.10.15530	CDS	ABC transport system ATP-binding protein, putative	N/A	550	1120	16285	50105	75.006	1670	22.2649
chr9-5	1017677	1017702		Tb927.9.6110	3'UTR	Nucleus and spindle associated protein 2	NuSAP2	359	316	15822	19367	30.378	675	22.22
chr9-13	1466271	1466286	c	Tb927.9.9190	CDS	hypothetical protein, conserved	N/A	271	456	19408	45416	32.838	727	22.139
chr11-71	4092089	4092114	c	Tb927.11.15400	CDS	synaptobrevin, putative	N/A	213	378	5383	14136	27.1	591	21.8081
chr11-29	1737569	1737585	c	Tb927.11.6170	3'UTR	protein transport protein SEC31, putative	SEC31	495	798	19135	45642	59.327	1293	21.7945
chr11-26	1573227	1573250		Tb927.11.5550	CDS	DNA polymerase theta	POLQ	164	420	4490	17015	26.993	584	21.6352
chr1-4	293147	293175		Tb927.1.1010	CDS	E3 ubiquitin-protein ligase KCMF1, putative	N/A	165	303	2586	5345	21.794	468	21.4738
chr3-18	1566508	1566528		Tb927.3.5600	CDS	hypothetical protein, conserved	N/A	396	600	2998	4618	47.055	996	21.1667
chr10-46	3598964	3598990	c	Tb927.10.14750	CDS	fibrillarin, putative	N/A	474	1108	12475	44061	75.25	1582	21.0233
chr3-10	1018330	1018356		Tb927.3.3630	5'UTR	Elongation factor Ts, mitochondrial, putative	EF-Ts	465	519	2738	3107	47.054	984	20.9121
chr9-25	1835627	1835650		Tb927.9.11790	CDS	membrane transporter protein, putative	N/A	413	846	19718	56173	60.549	1259	20.7931
chr11-28	1628112	1628131		Tb927.11.5740	3'UTR	formin-like protein	N/A	148	334	4863	16238	23.317	482	20.6716
chr3-7	871593	871622	c	Tb927.3.3410	CDS	aspartyl aminopeptidase, putative	N/A	961	2088	5093	11251	147.659	3049	20.6489
chr9-26	1837444	1837465		Tb927.9.11800	CDS	MATE efflux family protein, putative	N/A	429	788	22345	57078	59.15	1217	20.5748
chr11-25	1520473	1520496		Tb927.11.5330	CDS	hypothetical protein, conserved	N/A	180	397	4928	16084	28.701	577	20.1038
chr11-23	1489909	1489940		Tb927.11.5220	CDS	chaperone protein DnaJ, putative	N/A	393	802	8070	24396	59.465	1195	20.0959
chr11-68	3840176	3840205		Tb927.11.14440	CDS	Pentatricopeptide repeat protein (PPR), putative	PPR8	149	379	3263	12283	26.389	528	20.0083
chr7-28	2138776	2138803	c	Tb927.7.7450	3'UTR	GTP-binding protein, putative	N/A	436	653	8145	12890	54.738	1089	19.8948
chr10-52	3955547	3955573		Tb927.10.16080	CDS	hypothetical protein, conserved	N/A	833	1063	21923	42271	96.636	1896	19.62
chr10-17	940174	940195		Tb927.10.3620	3'UTR	Laminin-like protein, putative	N/A	432	415	13954	20253	43.326	847	19.5495
chr11-21	1348791	1348818		Tb927.11.4670	CDS	hypothetical protein, conserved	N/A	294	738	6900	25628	53.502	1032	19.289
chr4-6	339531	339555	c	Tb927.4.1280	CDS	Tetratricopeptide repeat, putative	N/A	579	530	50206	157060	57.62	1109	19.2468
chr1-2	59472	59510	c	Tb1.NT.1	ND	novel transcript		3734	14211	43523	186416	949.954	17945	18.8904
chr11-32	2002533	2002558	c	Tb927.11.7150	CDS	NGG1 interacting factor 3-like	N/A	358	916	9048	34256	67.805	1274	18.7892
chr10-45	3582923	3582954	c	Tb927.10.14630	CDS	fibrillarin, putative	N/A	479	1104	10637	37042	85.017	1583	18.6198
chr6-10	797529	797554		Tb927.6.2640	3'UTR	importin alpha subunit, putative	KAP60	354	1225	19178	90790	85.069	1579	18.5614
chr10-16	909297	909319		Tb927.10.3510	3'UTR	tRNA pseudouridine synthase D (TruD), putative	N/A	274	407	8465	18999	36.728	681	18.5417
chr11-50	3191730	3191759		Tb927.11.11910	5'UTR	hypothetical protein, conserved	N/A	195	476	4271	15427	37.238	671	18.0192
chr3-4	465648	465675	c	Tb927.3.1800	3'UTR	hypothetical protein, conserved	N/A	264	378	1499	2182	35.836	642	17.9149
chr1-12	1006004	1006037		Tb927.1.5000	3'UTR	hypothetical protein, conserved	N/A	348	1088	4652	16370	82.688	1436	17.3665
chr6-12	883953	883974		Tb927.6.2960	CDS	epsilon-adaptin, putative	N/A	114	244	7298	21372	20.644	358	17.3416
chr10-30	2768533	2768558		Tb927.10.11340	CDS	hypothetical protein, conserved	N/A	362	887	9894	36629	72.039	1249	17.3378
chr10-34	2852615	2852646		Tb927.10.11670	CDS	hypothetical protein, conserved	N/A	253	535	5618	17950	45.849	788	17.1869
chr10-22	1499972	1499993	c	Tb927.10.5970	CDS	predicted zinc finger protein	N/A	145	218	4683	10639	21.135	363	17.1753
chr5-4	535802	535828	c	Tb927.5.1510	CDS	Mitochondrial SSU ribosomal protein, putative	mS23	226	506	23099	96738	42.638	732	17.1678
chr7-3	155435	155459	c	Tb927.7.710	3'UTR	heat shock 70 kDa protein, putative	HSP70.4	1221	2208	25549	48817	200.819	3429	17.0751
chr10-20	1156577	1156602	c	Tb927.10.4500	3'UTR	cap guanine-N7 methyltransferase	CMT1	232	336	6340	13875	33.465	568	16.973
chr9-30	2196637	2196657	c	Tb927.9.14070	CDS	short-chain dehydrogenase, putative	N/A	215	405	11731	30732	36.692	620	16.8974
chr10-28	2408124	2408145		Tb927.10.9740	CDS	Regulatory particle triple-A ATPase subunit 6	RPT6	327	643	10562	31381	57.679	970	16.8172
chr8-21	1618840	1618865		Tb927.8.5470	3'UTR	flagellar calcium-binding 24 kDa protein	Tb-17	768	520	30805	42601	77.362	1288	16.649
chr6-20	1361875	1361895		Tb927.6.4920	CDS	S-adenosylmethionine synthetase	METK1	576	492	38634	45146	65.774	1068	16.2374
chr8-22	1673079	1673102		Tb927.8.5630	5'UTR	dihydroorotase, putative	PYR3	277	237	12036	21034	31.992	514	16.0665
chr9-21	1576862	1576881	c	Tb927.9.9960	CDS	katanin P80 subunit, putative	KAT80	122	337	6989	26851	28.792	459	15.9419
chr6-8	681075	681094	c	Tb927.6.2130	CDS	nuclear movement protein, putative	NUDC2	241	552	16973	53184	50.209	793	15.794
chr3-8	985526	985551		Tb927.3.3490	5'UTR	High mobility group protein TDP1	TDP1	1257	1220	7687	7585	157.803	2477	15.6968
chr10-25	1608405	1608436	c	Tb927.10.6350	3'UTR	trypanin	trypanin	312	549	6928	18420	55.467	861	15.5227
chr11-20	1268589	1268615	c	Tb927.11.4380	CDS	ATP-dependent RNA helicase, putative	N/A	150	363	3650	13072	33.293	513	15.4086
chr10-40	3051390	3051408	c	Tb927.10.12590	CDS	hypothetical protein, conserved	N/A	229	443	8564	25034	43.699	672	15.3779
chr11-38	2419339	2419366		Tb927.11.8810	CDS	hypothetical protein, conserved	N/A	263	193	6172	6702	29.671	456	15.3685
chr7-17	831935	831956		Tb927.7.3230	CDS	hypothetical protein, conserved	N/A	183	216	4351	5426	26.467	399	15.0754
chr10-3	197892	197910		Tb927.10.760	CDS	hypothetical protein, conserved	N/A	212	410	7929	23169	41.356	622	15.0401
chr10-24	1571193	1571215	c	Tb927.10.6190	CDS	aldehyde dehydrogenase, putative	ALDH	321	600	9917	28009	61.27	921	15.0318
chr11-22	1470813	1470839		Tb927.11.5150	CDS	hypothetical protein, conserved	N/A	238	304	5792	10947	36.062	542	15.0297
chr10-44	3531108	3531135	c	Tb927.10.14470	CDS	intraflagellar transport protein 140	IFT140	157	446	3984	17102	40.129	603	15.0265
chr10-2	173596	173619		Tb927.10.650	CDS	Component of motile flagella 17	CMF17	285	325	8438	14539	40.63	610	15.0135
chr5-6	595368	595399		Tb927.5.1700	CDS	replication Factor A 28 kDa subunit, putative	RPA2	532	542	45878	87430	71.915	1074	14.9343
chr1-11	835960	835992		Tb927.1.3910	CDS	Anaphase-promoting complex subunit CDC23	CDC23	150	328	2066	5084	32.43	478	14.7394
chr1-10	817011	817042		Tb927.1.3810	CDS	hypothetical protein, conserved	N/A	239	463	3395	7402	47.825	702	14.6785
chr4-2	194473	194485	c	Tb927.4.680	CDS	hypothetical protein, conserved	N/A	142	305	23697	173814	30.47	447	14.6702
chr10-32	2800189	2800207		Tb927.10.11470	CDS	hypothetical protein, conserved	N/A	129	228	4824	12884	24.432	357	14.612
chr8-23	1815990	1816011		Tb927.8.6240	3'UTR	STOP axonemal protein	SAXO1	744	1748	35268	169243	170.549	2492	14.6116
chr3-2	171378	171403	c	Tb927.3.700	3'UTR	hypothetical protein, conserved	N/A	1584	779	9687	4843	166.537	2363	14.189
chr8-13	1203038	1203056	c	Tb927.8.4050	3'UTR	FLA1-binding protein	FLA1BP-2	294	800	16137	89687	77.688	1094	14.082
chr9-12	1447905	1447919	c	Tb927.9.9030	CDS	hypothetical protein, conserved	N/A	205	418	15660	44407	44.607	623	13.9664
chr10-27	2224658	2224686		Tb927.10.8950	3'UTR	kinetoplast-associated protein 4 isoform 1	KAP4-1	275	535	6738	19807	58.056	810	13.952
chr10-42	3474081	3474097	c	Tb927.10.14300	CDS	MEKK-related kinase 1, putative	MRK1	188	263	7858	16610	32.369	451	13.9331
chr4-1	158831	158848	c	Tb927.4.560	CDS	Cytoplasmic dynein 2 heavy chain (DYNC2H1), putative	DYNC2H1	228	354	27458	145700	41.78	582	13.9301
chr11-16	936448	936470		Tb927.11.3250	CDS	dynein heavy chain, putative	OADbeta	509	966	14543	40838	106.209	1475	13.8877
chr9-4	713154	713174		Tb927.9.3470	CDS	Mitoribosomal SSU assembly factor 26	mt-SAF26	204	283	11131	21475	35.181	487	13.8427
chr10-39	3003792	3003814	c	Tb927.10.12380	CDS	chaperone protein DnaJ, putative	J42	225	386	6951	18019	44.648	611	13.6848
chr7-5	247906	247928		Tb927.7.960	3'UTR	CMGC/SRPK protein kinase, putative	N/A	125	372	2843	8939	36.517	497	13.6101
chr8-14	1212659	1212672	c	Tb927.8.4100	3'UTR	FLA1-binding protein	FLA1BP-1	282	752	21006	114414	76.063	1034	13.594
chr8-30	2349035	2349054		Tb927.8.7970	CDS	hypothetical protein	N/A	129	199	6726	21194	24.188	328	13.5604
chr7-7	344780	344803		Tb927.7.1350	CDS	Pentatricopeptide repeat protein (PPR), putative	N/A	242	367	5274	8452	45.096	609	13.5045
chr8-16	1375102	1375117	c	Tb927.8.4680	CDS	Spinocerebellar ataxia type 10 protein domain containing protein, putative	N/A	276	491	17898	65366	56.801	767	13.5033
chr9-8	1373660	1373678	c	Tb927.9.8420	CDS	QM-like protein	N/A	3295	6520	198722	546843	730.443	9815	13.4371
chr3-12	1098432	1098461		Tb927.3.3940	CDS	RNA-binding protein, putative	DRBD11	382	435	2024	2344	60.907	817	13.4139
chr6-2	387653	387672	c	Tb927.6.900	CDS	Substrate of Polo-like kinase in the basal body 1	SPBB1	147	195	10352	18788	25.64	342	13.3385
chr2-5	781428	781448	c	Tb927.2.4400	CDS	SSU ribosomal protein, mitochondrial, putative	mS49	174	416	1447	3646	44.265	590	13.3288
chr11-62	3596968	3596993	c	Tb927.11.13410	CDS	hypothetical protein, conserved	N/A	132	198	3336	7404	25.402	330	12.9911
chr7-15	805848	805873		Tb927.7.3160	CDS	Cytoplasmic dynein 1 heavy chain (DYNC1H1), putative	N/A	132	230	2655	4889	27.926	362	12.9628
chr4-7	356608	356620	c	Tb927.4.1360	3'UTR	Glucose-6-phosphate 1-epimerase, putative	N/A	910	433	151746	246760	105.048	1343	12.7846
chr9-22	1581916	1581940	c	Tb927.9.9990	CDS	kinetoplastid-specific dual specificity phosphatase, putative	N/A	295	218	13521	13895	40.909	513	12.54
chr8-17	1439856	1439874	c	Tb927.8.4880	CDS	DNA polymerase alpha catalytic subunit	N/A	117	333	6422	37332	36.052	450	12.482
chr9-11	1409847	1409866	c	Tb927.9.8740	CDS	Double RNA binding domain protein 3	DRBD3	920	1537	52711	122465	197.163	2457	12.4618
chr10-8	564285	564305		Tb927.10.2190	3'UTR	Protein of unknown function (DUF667), putative	N/A	432	1032	14618	52764	118.713	1464	12.3323
chr5-2	477986	478005		Tb927.5.1280	5'UTR	alanine racemase, putative	N/A	250	387	34495	99883	51.75	637	12.3092
chr8-27	2166570	2166590		Tb927.8.7520	CDS	aminopeptidase, putative	N/A	185	259	9187	26270	36.274	444	12.2402
chr9-6	1336066	1336083	c	Tb927.9.8070	CDS	QM-like protein	QM	3250	6426	206898	568901	806.01	9676	12.0048
chr11-36	2320249	2320276		Tb927.11.8250	CDS	hypothetical protein, conserved	N/A	142	279	3332	9688	35.175	421	11.9687
chr8-11	969211	969235		Tb927.8.3250	CDS	dynein heavy chain, putative	N/A	199	592	8301	50439	67.059	791	11.7956
chr11-19	1154548	1154570		Tb927.11.3940	CDS	hypothetical protein, conserved	N/A	201	257	5743	10864	39.307	458	11.6519
chr1-9	661012	661036		Tb927.1.2980	CDS	hypothetical protein, conserved	N/A	97	212	1763	4338	27.169	309	11.3733
chr6-13	905690	905711		Tb927.6.3050	CDS	Aldehyde dehydrogenase 3, putative	ALDH3	206	293	13189	25664	43.96	499	11.3512
chr4-12	918663	918689	c	Tb927.4.3610	CDS	protein phosphatase 1, putative	N/A	372	255	29867	69969	55.332	627	11.3316
chr11-10	683214	683236		Tb927.11.2370	3'UTR	mRNA export factor MEX67	MEX67	376	522	10743	22067	79.354	898	11.3164
chr8-31	2424396	2424414		Tb927.8.8190	CDS	hypothetical protein, conserved	N/A	164	286	9001	32063	39.814	450	11.3026
chr1-6	332426	332449		Tb927.1.1240	3'UTR	cytidine triphosphate synthase, putative	N/A	745	597	14110	12725	119.995	1342	11.1838
chr8-19	1550183	1550204		Tb927.8.5200	CDS	Mitochondrial SSU ribosomal protein, putative	N/A	196	306	9291	29627	45.195	502	11.1074
chr7-26	1981034	1981052	c	Tb927.7.6950	CDS	hypothetical protein, conserved	N/A	113	137	3111	3985	22.526	250	11.0983
chr10-29	2431685	2431706		Tb927.10.9820	3'UTR	mitochondrial intermediate peptidase	MIP	294	507	9496	24743	72.323	801	11.0753
chr3-20	1575725	1575753		Tb927.3.5640	3'UTR	nuclear transcription factor, putative	N/A	213	338	1167	1884	50.632	551	10.8824
chr1-7	361280	361310		Tb927.1.1420	CDS	conserved protein, unknown function	N/A	167	415	2448	6848	53.555	582	10.8673
chr11-67	3827128	3827159		Tb927.11.14380	CDS	kinetoplast polyadenylation/uridylation factor 2	KPAF2	139	208	2854	6320	32.33	347	10.7331
chr11-43	2610668	2610698	c	Tb927.11.9590	CDS	S-adenosylhomocysteine hydrolase, putative	N/A	3290	4235	69745	132834	704.481	7525	10.6816
chr11-57	3539151	3539173	c	Tb927.11.13190	CDS	elongation factor 1 gamma, putative	N/A	717	1331	20486	56268	195.405	2048	10.4808
chr7-23	1385199	1385227		Tb927.7.5230	3'UTR	lanosterol synthase	N/A	286	448	5159	8538	70.522	734	10.4081
chr11-1	59255	59272	c	Tb927.11.260	CDS	Putative intraflagellar transport protein F6	PIFTF6	175	329	6389	17772	48.452	504	10.402
chr10-21	1343691	1343707		Tb927.10.5350	CDS	dynein heavy chain, putative	N/A	183	363	7649	22926	53.355	546	10.2333
chr3-11	1044415	1044444		Tb927.3.3740	CDS	Zinc-finger double-stranded RNA-binding, putative	N/A	180	197	954	1061	37.338	377	10.097
chr11-70	3916473	3916495	c	Tb927.11.14730	CDS	Metalloprotease M41 FtsH, putative	N/A	241	383	6886	16191	62.793	624	9.93741
chr10-15	898393	898417		Tb927.10.3490	CDS	kinetoplastid-specific dual specificity phosphatase, putative	N/A	132	203	3752	8718	34.337	335	9.75624
chr7-4	212580	212603	c	Tb927.7.900	5'UTR	hypothetical protein, conserved	N/A	268	443	5841	10202	73.199	711	9.71325
chr10-33	2821134	2821161		Tb927.10.11580	CDS	predicted WD40 repeat protein	N/A	135	209	3426	8014	35.827	344	9.6017
chr9-10	1403314	1403334	c	Tb927.9.8700	CDS	hypothetical protein, conserved	N/A	160	206	8730	15632	38.165	366	9.58994
chr9-14	1487172	1487190	c	Tb927.9.9310	CDS	Mitoribosomal SSU assembly factor 3	mt-SAF3	134	189	8081	15851	33.766	323	9.56584
chr11-59	3560367	3560396	c	Tb927.11.13270	CDS	hypothetical protein, conserved	N/A	377	531	8258	17210	95.566	908	9.50129
chr7-21	1212419	1212443	c	Tb927.7.4570	3'UTR	inosine-guanine nucleoside hydrolase	IG-NH	554	1013	11592	22397	166.471	1567	9.41305
chr11-6	516238	516263	c	Tb927.11.1680	CDS	vesicular-fusion protein SEC18, putative	N/A	165	231	4170	8638	42.888	396	9.23335
chr10-1	166648	166668		Tb927.10.620	3'UTR	hypothetical protein, conserved	N/A	159	204	5380	10430	40.053	363	9.06299
chr6-9	752801	752815	c	Tb927.6.2460	CDS	ubiquitin fusion degradation protein 2, putative	N/A	149	207	13991	26592	39.534	356	9.00491
chr10-11	742925	742946		Tb927.10.2880	CDS	Voltage-dependent calcium channel subunit, putative	FAZ26	180	372	5814	18155	62.487	552	8.83384
chr10-19	1110954	1110978		Tb927.10.4230	5'UTR	hypothetical protein, conserved	N/A	121	199	3439	8546	36.402	320	8.79073
chr6-11	825451	825470		Tb927.6.2750	CDS	hypothetical protein, conserved	N/A	106	254	7465	24472	41.07	360	8.76552
chr7-2	109290	109310	c	Tb927.7.540	CDS	chaperone protein DnaJ, putative	J21	183	262	4558	6896	50.949	445	8.73422
chr11-65	3807843	3807873		Tb927.11.14320	3'UTR	hypothetical protein, conserved	N/A	309	711	6550	22301	118.045	1020	8.64077
chr9-19	1541036	1541055	c	Tb927.9.9670	CDS	proteasome alpha 1 subunit, putative	TbPSA6	306	541	17532	43105	99.468	847	8.5153
chr11-56	3470210	3470242	c	Tb927.11.12960	CDS	hypothetical protein, conserved	N/A	316	382	6292	11255	83.182	698	8.39124
chr10-4	215665	215686		Tb927.10.830	CDS	adenylate kinase, putative	ADKB	192	488	6201	23861	82.008	680	8.29187
chr11-41	2594229	2594248	c	Tb927.11.9510	3'UTR	nucleic acid binding protein, putative	N/A	103	222	3384	10792	40.132	325	8.09828
chr10-14	888557	888581		Tb927.10.3430	CDS	hypothetical protein, conserved	N/A	84	258	2387	11080	42.571	342	8.03364
chr1-3	276096	276134	c	Tb927.1.880	CDS	Midasin, putative	MDN1	119	217	1387	2846	42.078	336	7.98517
chr2-7	859148	859178	c	Tb927.2.4830	CDS	TFIIF-stimulated CTD phosphatase, putative	N/A	342	331	1926	1965	85.147	673	7.90398
chr6-17	1244171	1244191	c	Tb927.6.4420	CDS	tRNA (Guanine-1)-methyltransferase, putative	N/A	247	346	16567	31749	76.334	593	7.76849
chr2-9	978507	978539	c	Tb927.2.5500	3'UTR	hypothetical protein, conserved	N/A	262	356	1386	1985	79.691	618	7.75495
chr6-19	1345029	1345056		Tb927.6.4840	CDS	S-adenosylmethionine synthetase	METK1	753	597	37880	41086	174.567	1350	7.73342
chr6-4	516898	516916	c	Tb927.6.1470	3'UTR	hypothetical protein, conserved	N/A	334	502	24760	50913	110.263	836	7.58187
chr8-5	562167	562187	c	Tb927.8.1690	CDS	Serine/threonine-protein kinase NEK14, putative	NEK14	95	141	4717	14301	31.305	236	7.53873
chr3-14	1178178	1178193	c	Tb927.3.4190	5'UTR	endosomal integral membrane protein, putative	N/A	243	151	2415	1525	52.287	394	7.53533
chr9-17	1503229	1503246	c	Tb927.9.9400	CDS	ceramide phosphorylethanolamine synthase	N/A	67	89	4265	7879	20.933	156	7.45235
chr9-15	1498409	1498424	c	Tb927.9.9380	CDS	sphingomyelin/ceramide phosphorylethanolamine synthase, bifunctional	SLS4	124	173	8880	17230	40.056	297	7.41462
chr11-9	677663	677685		Tb927.11.2360	CDS	phenylalanyl-tRNA synthetase (beta subunit), putative	N/A	274	269	7828	11372	74.919	543	7.24783
chr10-43	3515711	3515729	c	Tb927.10.14420	CDS	Serine/threonine-protein kinase NEK16, putative	NEK16	85	152	3179	8589	32.942	237	7.19446
chr11-66	3824539	3824568		Tb927.11.14370	CDS	Microtubule-associated protein 103 kDa	MAP103	96	168	2102	5445	37.107	264	7.11456
chr10-23	1532174	1532199	c	Tb927.10.6070	3'UTR	universal minicircle sequence binding protein 1	UMSBP1	1583	1627	43265	67188	455.847	3210	7.04184
chr9-16	1500745	1500765	c	Tb927.9.9390	CDS	sphingomyelin/ceramide phosphorylethanolamine synthase, bifunctional	SLS3	131	167	7148	12672	42.75	298	6.97076
chr11-30	1787224	1787246	c	Tb927.11.6350	CDS	AAA ATPase, putative	N/A	219	284	6257	12006	72.93	503	6.89702
chr11-12	756069	756089	c	Tb927.11.2580	3'UTR	Present in the outer mitochondrial membrane proteome 11	POMP11	135	234	4224	10834	54.078	369	6.82348
chr6-15	1138648	1138665	c	Tb927.6.3840	3'UTR	reticulon domain protein	N/A	523	874	40926	93566	207.469	1397	6.73354
chr10-7	511516	511543		Tb927.10.1960	CDS	hypothetical protein, conserved	N/A	80	146	2030	5598	33.66	226	6.7142
chr11-11	736760	736784	c	Tb927.11.2500	CDS	Metallocarboxypeptidase 1	MCP1	293	393	7702	15285	103.15	686	6.65051
chr5-5	546927	546947	c	Tb927.5.1560	CDS	ATP-dependent DEAD/H RNA helicase, putative	N/A	75	110	9855	27038	28.009	185	6.60502
chr11-34	2204294	2204315	c	Tb927.11.7780	CDS	Mitochondrial import receptor subunit ATOM46	ATOM46	319	302	9529	13347	94.267	621	6.58767
chr11-60	3561739	3561772	c	Tb927.11.13280	3'UTR	Guide RNA binding protein 25	gBP25	497	564	9606	16129	164.381	1061	6.45452
chr8-9	813010	813031		Tb927.8.2740	3'UTR	mitochondrial RNA binding protein	RBP38	211	258	10002	24979	73.413	469	6.38851
chr11-31	1988774	1988793	c	Tb927.11.7080	CDS	acidocalcisomal pyrophosphatase	N/A	125	296	4107	14390	73.149	421	5.75538
chr11-7	636170	636196		Tb927.11.2240	CDS	hypothetical protein, conserved	N/A	245	193	5963	6950	78.461	438	5.58239
chr6-5	526291	526310	c	Tb927.6.1500	CDS	alkyl-dihydroxyacetone phosphate synthase	ADS	200	175	14085	16861	72.09	375	5.20183
chr3-5	552864	552892	c	Tb927.3.2100	3'UTR	hypothetical protein, conserved	N/A	121	480	663	2675	117.689	601	5.10668
chr9-18	1505571	1505588	c	Tb927.9.9410	CDS	inositol phosphorylceramide synthase	SLS1	128	187	8184	16555	69.85	315	4.50966
chr11-64	3676097	3676118		Tb927.11.13800	CDS	hypothetical protein, conserved	N/A	124	241	3704	10651	81.91	365	4.45611
chr11-46	3009690	3009714		Tb927.11.11230	CDS	60S ribosomal protein L14, putative	N/A	3295	1883	86615	73236	1298.78	5178	3.98683
chr11-45	2720925	2720951		Tb927.11.10160	3'UTR	60S ribosomal protein L22, putative	N/A	2287	3774	55665	135911	1570.54	6061	3.85917
chr11-74	4320458	4320481	c	Tb927.11.16280	CDS	60S ribosomal protein L8, putative	N/A	1562	2052	42771	83135	1061.57	3614	3.40438
chr10-48	3703735	3703756		Tb927.10.15180	3'UTR	nucleosome assembly protein, putative	N/A	281	438	9076	21376	214.278	719	3.35545
chr9-29	2040797	2040817		Tb927.9.12930	CDS	selenocysteine lyase	N/A	93	77	5074	5843	51.321	170	3.31248
chr5-1	420008	420040		Tb927.5.1110	CDS	60S ribosomal protein L8, putative	N/A	1560	1982	130455	310030	1086.3	3542	3.26062
chr9-23	1608796	1608817	c	Tb927.9.10230	3'UTR	Co-chaperone protein P23	P23	348	763	18126	55267	362.465	1111	3.06512
chr4-3	207862	207875	c	Tb927.4.750	5'UTR	50S ribosomal protein L7Ae, putative	N/A	337	61	52182	32279	132.806	398	2.99685

## Sheet: CSD2 Initial Peaks
seCLIP ID	start	end	strand	Gene ID	seCLIP	Product Description	Gene Name or Symbol
chr1 -2	59514	59546	c	Tb1.NT.1	ND	novel transcript	N/A
chr1 -3	309662	309693		Tb927.1.1100	3'UTR	Basal body protein	BBP109
chr1 -4	1006010	1006037		Tb927.1.5000	3'UTR	hypothetical protein, conserved	N/A
chr10-13	3133167	3133190	c	Tb927.10.12890	CDS	bifunctional aminoacyl-tRNA synthetase, putative	N/A
chr10-2	408065	408089	c	Tb927.10.1510	CDS	CCR4-NOT transcription complex subunit 1, NO, Deadenylation complex	NOT1
chr10-14	3810862	3810885		Tb927.10.15530	CDS	ABC transport system ATP-binding protein, putative	N/A
chr10-15	3907739	3907764		Tb927.10.15830	CDS	SUMO-interacting motif-containing protein	N/A
chr10-16	3955548	3955572		Tb927.10.16080	CDS	hypothetical protein, conserved	N/A
chr10-4	701071	701092		Tb927.10.2720	3'UTR	hypothetical protein, conserved	N/A
chr10-5	742924	742944		Tb927.10.2880	CDS	Voltage-dependent calcium channel subunit, putative	FAZ26
chr10-6	779689	779711		Tb927.10.2990	CDS	nuclear cap binding complex subunit CBP110	CBP110
chr10-7	783773	783800		Tb927.10.3000	CDS	Orofaciodigital syndrome 1-like protein, putative	OFD1
chr10-8	1005611	1005638	c	Tb927.10.3820	CDS	hypothetical protein, conserved	N/A
chr10-9	1156578	1156603	c	Tb927.10.4500	3'UTR	cap guanine-N7 methyltransferase	CMT1
chr10-10	1499972	1499995	c	Tb927.10.5970	CDS	predicted zinc finger protein	N/A
chr10-11	1532175	1532200	c	Tb927.10.6070	3'UTR	universal minicircle sequence binding protein 1	UMSBP1
chr10-1	173595	173615	c	Tb927.10.650	CDS	Component of motile flagella 17	CMF17
chr10-12	1694823	1694855		Tb927.10.6720	CDS	Plasma-membrane choline transporter, putative	N/A
chr11-15	2720925	2720948		Tb927.11.10160	3'UTR	60S ribosomal protein L22, putative	N/A
chr11-16	3059965	3059993		Tb927.11.11430	5'UTR	cullin 1, putative	CUL1
chr11-17	3118001	3118023		Tb927.11.11610	CDS	Cactus-binding C-terminus of cactin protein, putative	N/A
chr11-18	3191739	3191759		Tb927.11.11910	5'UTR	hypothetical protein, conserved	N/A
chr11-19	3201048	3201070		Tb927.11.11960	CDS	hypothetical protein, conserved	N/A
chr11-20	3277346	3277368		Tb927.11.12250	CDS	DNA replication licensing factor MCM4	MCM4
chr11-21	3295113	3295134		Tb927.11.12320	CDS	hypothetical protein, conserved	N/A
chr11-22	3351498	3351520		Tb927.11.12490	3'UTR	hypothetical protein, conserved	N/A
chr11-23	3556947	3556970	c	Tb927.11.13270	3'UTR	hypothetical protein, conserved	N/A
chr11-24	3561744	3561767	c	Tb927.11.13280	3'UTR	Guide RNA binding protein 25	gBP25
chr11-25	3585808	3585834	c	Tb927.11.13380	3'UTR	VSG Exclusion Protein 2	VEX2
chr11-26	3616475	3616497	c	Tb927.11.13520	CDS	hypothetical protein, conserved	N/A
chr11-27	4100936	4100956	c	Tb927.11.15440	CDS	NADH dehydrogenase (ubiquinone) 1 beta subcomplex subunit, putative	TAP151
chr11-28	4393278	4393300	c	Tb927.11.16550	3'UTR	Zinc finger protein, C3H1 type-like	ZC3H46
chr11-4	636170	636199		Tb927.11.2240	CDS	hypothetical protein, conserved	N/A
chr11-5	651733	651751		Tb927.11.2290	CDS	hypothetical protein, conserved	N/A
chr11-6	683214	683236		Tb927.11.2370	3'UTR	mRNA export factor MEX67	MEX67
chr11-7	736761	736783	c	Tb927.11.2500	CDS	Metallocarboxypeptidase 1	MCP1
chr11-8	783206	783230	c	Tb927.11.2670	3'UTR	Nucleoporin NUP59	NUP59
chr11-9	979859	979878		Tb927.11.3350	CDS	phospholipid-transporting ATPase 1-like protein, putative	N/A
chr11-10	1348793	1348812		Tb927.11.4670	CDS	hypothetical protein, conserved	N/A
chr11-11	1575867	1575886		Tb927.11.5560	CDS	hypothetical protein, conserved	N/A
chr11-12	2204300	2204317	c	Tb927.11.7780	CDS	Mitochondrial import receptor subunit ATOM46	ATOM46
chr11-1	199349	199377		Tb927.11.780	3'UTR	hypothetical protein, conserved	N/A
chr11-2	219435	219457		Tb927.11.860	CDS	leucine-rich repeat protein (LRRP), putative	N/A
chr11-3	223244	223269		Tb927.11.870	CDS	mitochondrial ribosomal protein l23	MRPL23
chr11-13	2571039	2571057		Tb927.11.9370	5'UTR	hypothetical protein, conserved	N/A
chr11-14	2608973	2608992	c	Tb927.11.9570	CDS	hypothetical protein, conserved	N/A
chr2-2	460646	460665	c	Tb927.2.2370	3'UTR	Vps51/Vps67, putative	N/A
chr2-3	477158	477194	c	Tb927.2.2430	3'UTR	casein kinase II, alpha chain	CK2A2
chr2-4	859145	859180	c	Tb927.2.4830	CDS	TFIIF-stimulated CTD phosphatase, putative	N/A
chr3-2	316567	316601		Tb927.3.1280	3'UTR	NPL4 family, putative	N/A
chr3-3	552862	552891	c	Tb927.3.2100	3'UTR	hypothetical protein, conserved	N/A
chr3-4	871581	871620	c	Tb927.3.3410	CDS	aspartyl aminopeptidase, putative	N/A
chr3-5	1361211	1361233	c	Tb927.3.4830	CDS	hypothetical protein	N/A
chr3-6	1481952	1481980		Tb927.3.5270	CDS	DNA-directed RNA polymerases II subunit, putative	RPB4
chr3-7	1566508	1566529		Tb927.3.5600	CDS	hypothetical protein, conserved	N/A
chr3-8	1567632	1567658		Tb927.3.5610	CDS	Mitochondrial ribosomal protein L3	MRPL3
chr3-9	1575726	1575754		Tb927.3.5640	3'UTR	nuclear transcription factor, putative	N/A
chr3-1	171372	171405	c	Tb927.3.700	3'UTR	hypothetical protein, conserved	N/A
chr4-1	356605	356624	c	Tb927.4.1360	3'UTR	Glucose-6-phosphate 1-epimerase, putative	N/A
chr4-2	654117	654148		Tb927.4.2490	CDS	hypothetical protein, conserved	N/A
chr4-3	672598	672630		Tb927.4.2560	5'UTR	cardiolipin synthetase	CLS
chr4-4	832811	832843		Tb927.4.3160	CDS	dihydroxyacetone phosphate acyltransferase, putative	DAT
chr4-5	918662	918691	c	Tb927.4.3610	CDS	protein phosphatase 1, putative	N/A
chr5-1	517472	517491	c	Tb927.5.1450	CDS	receptor-type adenylate cyclase GRESAG 4, putative	N/A
chr5-2	611681	611703		Tb927.5.1770	CDS	RNA pseudouridylate synthase, putative	N/A
chr5-3	709434	709460	c	Tb927.5.2060	CDS	Cell division cycle 5-like protein, NO,	CDC5L
chr5-4	784659	784687		Tb927.5.2320	3'UTR	Mak10 subunit, NatC N(alpha)-terminal acetyltransferase, putative	N/A
chr5-5	881921	881936		Tb927.5.2560	3'UTR	hypothetical protein, conserved	N/A
chr5-6	1111376	1111398	c	Tb927.5.3330	CDS	hypothetical protein, conserved	N/A
chr5-7	1218001	1218022		Tb927.5.3710	CDS	Inositol phosphosphingolipids phospholipase C	ISCL
chr5-8	1363409	1363433	c	Tb927.5.4390	3'UTR	hypothetical protein, conserved	N/A
chr6-1	580475	580498	c	Tb927.6.1730	CDS	hypothetical protein, conserved	N/A
chr6-3	797529	797554		Tb927.6.2640	3'UTR	importin alpha subunit, putative	KAP60
chr6-4	883951	883975		Tb927.6.2960	CDS	epsilon-adaptin, putative	N/A
chr6-5	905688	905713		Tb927.6.3050	CDS	Aldehyde dehydrogenase 3, putative	ALDH3
chr6-6	1204957	1204980	c	Tb927.6.4200	CDS	LSU ribosomal protein, mitochondrial, putative	N/A
chr6-7	1244172	1244191	c	Tb927.6.4420	CDS	tRNA (Guanine-1)-methyltransferase, putative	N/A
chr7-3	344779	344803		Tb927.7.1350	CDS	Pentatricopeptide repeat protein (PPR), putative	N/A
chr7-4	517281	517322	c	Tb927.7.2050	CDS	R3H domain containing protein, putative	N/A
chr7-5	581343	581377	c	Tb927.7.2250	3'UTR	carnitine O-palmitoyltransferase II, putative	N/A
chr7-6	769365	769395		Tb927.7.3040	3'UTR	F-box and WD40 domain containing protein	N/A
chr7-7	982541	982570	c	Tb927.7.3750	CDS	TFIIF-stimulated CTD phosphatase, putative	N/A
chr7-8	1225859	1225894	c	Tb927.7.4620	3'UTR	hypothetical protein, conserved	N/A
chr7-9	1857897	1857924		Tb927.7.6730	3'UTR	hypothetical protein, conserved	N/A
chr7-1	155436	155461	c	Tb927.7.710	3'UTR	heat shock 70 kDa protein, putative	HSP70.4
chr7-10	2121600	2121624	c	Tb927.7.7360	CDS	cdc2-related kinase 2	CRK2
chr7-2	212580	212604	c	Tb927.7.900	5'UTR	hypothetical protein, conserved	N/A
chr8-2	394264	394286	c	Tb927.8.1250	3'UTR	Sel1 repeat, putative	N/A
chr8-3	507550	507573		Tb927.8.1550	3'UTR	paraflagellar rod component, putative	PFC3
chr8-4	577539	577556	c	Tb927.8.1760	CDS	hypothetical protein	N/A
chr8-5	746553	746573		Tb927.8.2520	3'UTR	acetyl-CoA synthetase, putative	ACS
chr8-6	953427	953446		Tb927.8.3200	CDS	Rapamycin-insensitive companion of TOR2	AVO3
chr8-7	1212656	1212671	c	Tb927.8.4100	3'UTR	FLA1-binding protein	FLA1BP-1
chr8-8	1308711	1308735	c	Tb927.8.4390	5'UTR	translation initiation factor eIF-2B subunit beta, putative	EIF2BB
chr8-9	1581860	1581880		Tb927.8.5310	5'UTR	Polyketide cyclase / dehydrase and lipid transport, putative	N/A
chr8-10	1673082	1673101		Tb927.8.5630	5'UTR	dihydroorotase, putative	PYR3
chr8-11	1815987	1816005		Tb927.8.6240	3'UTR	STOP axonemal protein	SAXO1
chr8-12	1869133	1869150		Tb927.8.6470	CDS	SET domain containing protein, putative	N/A
chr8-13	2042709	2042732		Tb927.8.7100	CDS	acetyl-CoA carboxylase	ACC
chr8-1	231527	231550	c	Tb927.8.810	3'UTR	radial spoke protein RSP9, putative	N/A
chr9-8	1835627	1835650		Tb927.9.11790	CDS	membrane transporter protein, putative	N/A
chr9-9	1837437	1837461		Tb927.9.11800	CDS	MATE efflux family protein, putative	N/A
chr9-10	1866112	1866136		Tb927.9.11930	CDS	DNA-repair protein, putative	N/A
chr9-11	2007880	2007901		Tb927.9.12750	CDS	hypothetical protein, conserved	N/A
chr9-1	358083	358101	c	Tb927.9.1510	3'UTR	D-ala D-ala ligase C-terminus/SET domain containing protein, putative	N/A
chr9-12	2379881	2379897		Tb927.9.15330	CDS	U3 small nucleolar RNA-associated protein 6, putative	N/A
chr9-2	391375	391397	c	Tb927.9.1710	CDS	hypothetical protein, conserved	N/A
chr9-3	1336064	1336082	c	Tb927.9.8070	CDS	QM-like protein	QM
chr9-4	1373659	1373676	c	Tb927.9.8420	CDS	QM-like protein	N/A
chr9-5	1382230	1382252	c	Tb927.9.8520	5'UTR	hypothetical protein, conserved	N/A
chr9-6	1466266	1466286	c	Tb927.9.9190	CDS	hypothetical protein, conserved	N/A
chr9-7	1541035	1541055	c	Tb927.9.9670	CDS	proteasome alpha 1 subunit, putative	TbPSA6
