# Supplementary material for: Two cold shock domain containing proteins trigger the development of infectious Trypanosoma brucei
Source: PLoS Pathog. 2023 Jun 5;19(6):e1011438. doi: 10.1371/journal.ppat.1011438 (PMC10270622; doi:10.1371/journal.ppat.1011438)
Supplement: S5 Table — (XLSX) [file ppat.1011438.s014.xlsx]

## Sheet: Sheet1
	CSD1/CSD2/CSD3/RBP16 Overexpression constructs
CSD1f	GCATGTAAGCTTATGCTTTTTCACACGACACCATGC
CSD1r	GCATACAGATCTTCATTTCCCATCAAATCCACCAAAGAGC
CSD1r 3xFLAG	GCATACAGATCTTCACTTGTCGTCGTCGTCCTTGTAGTCGATGTCGTGGTCCTTGTAGTCACCGTCGTGGTCCTTGTAGTCCTTGTCGTCGTCGTCTTTCCCATCAAATCCACCAAAGAGC
CSD2f	TGATCAAGCTTATGCTCTTCCATCCCACTGTATGCACTCAC
CSD2r	CATCGGATCCTCAATTGTCATCAAAGCTACCAAATGGCCTGT
CSD2r 3xFLAG	CATCGGATCCTCACTTGTCGTCGTCGTCCTTGTAGTCGATGTCGTGGTCCTTGTAGTCACCGTCGTGGTCCTTGTAGTCGATCTTGTCGTCGTCGTCATTGTCATCAAAGCTACCAAATGGCCTGT
CSD3f	GCACTGAAGCTTATGTTCCGACTCGCGGGCTC
CSD3r	gcatcaggatccTCACTCAAGTAGATTGAATTCATCGTC
CS16f	CACTGAAGCTTATGATTCGCGCTTCCATAGTTAAG
CS16r	gcatcaggatccCTAAAAGTCATCGCTGAAGCTCTG
	Domain Truncation Constructs
NTCSD1f	GCATGTAAGCTTATGGGAAACGGAATGATGTATCAACTTG
NTCSD1r	GCATACTCTAGATCACTTGTCGTCGTCGTCCTTGTAGTCGATGTCGTGGTCCTTGTAGTCACCGTCGTGGTCCTTGTAGTCCTTGTCGTCGTCGTCTTTCCCATCAAATCCACCAAAGAGC
CTCSD1f	GCATGTAAGCTTATGCTTTTTCACACGACACCATG
CTCSD1r	GCATACTCTAGATCACTTGTCGTCGTCGTCCTTGTAGTCGATGTCGTGGTCCTTGTAGTCACCGTCGTGGTCCTTGTAGTCCTTGTCGTCGTCGTCTAGTAATTGAACTGAAACAGCCTGATTC
NTCSD2f	GCATGTAAGCTTATGGGCAATGGAATGATGTACGGCCTT
NTCSD2r	GCATACGGATCCTCACTTGTCGTCGTCGTCCTTGTAGTCGATGTCGTGGTCCTTGTAGTCACCGTCGTGGTCCTTGTAGTCCTTGTCGTCGTCGTCATTGTCATCAAAGCTACCAAATGGCC
CTCSD2f	GCATGTACCGGTATGCTCTTCCATCCCACTGTATG
CTCSD2r	GCATACGGATCCTCACTTGTCGTCGTCGTCCTTGTAGTCGATGTCGTGGTCCTTGTAGTCACCGTCGTGGTCCTTGTAGTCCTTGTCGTCGTCGTCGAGAAGTTGAACAGAAACGGCC
	Domain Swap Constructs
C2NTDAGEI	GCATGTACCGGTATGCTCTTCCATCCCACTGTATGC
C2NTDr	CAAGTTGATACATCATTCCGTTTCCATGCCTGCTCACTACAGCGGC
CSD1midf	GATAGCCGCTGTAGTGAGCAGGCATGGAAACGGAATGATGTATCAACTTGG
CSD1midr	ATGGCAACACCGGTCGTGCGGTGGCTAGTAATTGAACTGAAACAGCCTGATTC
CSD2CTDf	GAATCAGGCTGTTTCAGTTCAATTACTAGCCACCGCACGACCGGTG
C2CTDBAMHI	GCATACGGATCCTCACTTGTCGTCGTCGTCCTTGTAGTCGATGTCGTGGTCCTTGTAGTCACCGTCGTGGTCCTTGTAGTCCTTGTCGTCGTCGTCATTGTCATCAAAGCTACCAAATGGC
	CSD1 with CTD swap with CSD2
H3C1NTDf	GCATGTAAGCTTATGCTTTTTCACACGACACCATGC
C1NTDrC2Cr	GATGGCAACACCGGTCGTGCGGTGGCTAGTAATTGAACTGAAACAGCCTGATTC
C2CTDC2Cf	GAATCAGGCTGTTTCAGTTCAATTACTAGCCACCGCACGACCGGTG
C2CTDC2Cr	GCATACAGATCTTCACTTGTCGTCGTCGTCCTTGTAGTCGATGTCGTGGTCCTTGTAGTCACCGTCGTGGTCCTTGTAGTCCTTGTCGTCGTCGTCATTGTCATCAAAGCTACCAAATGGCCT
	CSD1 with NTD swap with CSD2
H3C2NTDf	GCATGTAAGCTTATGCTCTTCCATCCCACTGTATGC
C2NTDr	CCCAAGTTGATACATCATTCCGTTTCCATGCCTGCTCACTACAGCGGC
C1CTDC2Nf	CGATAGCCGCTGTAGTGAGCAGGCATGGAAACGGAATGATGTATCAACTTG
C1CTDC2Nr	GCATACAGATCTTCACTTGTCGTCGTCGTCCTTGTAGTCGATGTCGTGGTCCTTGTAGTCACCGTCGTGGTCCTTGTAGTCCTTGTCGTCGTCGTCTTTCCCATCAAATCCACCAAAGAGCC
	CSD1 with no loop
NCSD1r	CACATCACCGACCGTTACGGGCGTCCTGACCTGCAGATGATGTGTTGCCG
CCSD1f	TTACGGCAACACATCATCTGCAGGTCAGGACGCCCGTAACGGTCG
	CSD1 with CSD2 loop
NCSD1CSD2Lr	CTCTAGAGTGGGTTGCGGTGGTGTGGTTTGCTGCTGCTGCTGTGACCTGCCGTCAGCATTACCATCACTGAAAGTCCCACTACCTCCACTAGGCGAAGTGACCTGCAGATGATGTGTTGCC
CCSD1CSD2Lf	ACTTCGCCTAGTGGAGGTAGTGGGACTTTCAGTGATGGTAATGCTGACGGCAGGTCACAGCAGCAGCAGCAAACCACACCACCGCAACCCACTCTAGAGAGGACGCCCGTAACGGTCG
	CSD2 with CSD1 loop
F/LCS1/CS2	ATCCCGCCCGATGTGGATAACAGGGCGGGATCTGTGAGTGATGCTGATGGCCAAAACTCGCAACAAACCGCATCACCACCCCAAGCCACATTACTGAGGACACCAGTGGCTGTCGGCGATGTT
R/CS2/LCS1	CGCCCTGTTATCCACATCGGGCGGGATAACTTGTAGATGATGCGTTGCCGTAAG
	CSD2 with CTD swap with CSD1
F/CS2/CTCS1	AATCAGGCCGTTTCTGTTCAACTTCTCTCCACGGCTAAGCCGGCAACTGGTGCA
R/CS2/CTCS1	TGCACCAGTTGCCGGCTTAGCCGTGGAGAGAAGTTGAACAGAAACGGCCTGATT
	CSD2 with NTD swap with CSD1
F/NCS1/CS2	TGCCCACTACTTTGCCATCCCGCCGCGGCAATGGAATGATGTACGGTCTTGGC
R/NCS1/CS2	GCCAAGACCGTACATCATTCCATTGCCGCGGCGGGATGGCAAAGTAGTGGGCA
	CSD2 with no loop
F/CS2/NoL	CTTACGGCAACGCATCATCTACAAGTTAGGACACCAGTGGCTGTCGGCGATGTT
R/CS2/NoL	AACATCGCCGACAGCCACTGGTGTCCTAACTTGTAGATGATGCGTTGCCGTAAG
	CSD2 with no loop + E (site-directed mutagenesis)
CSD2Aadd1	cactggtgtcctagcaacttgtagatgatgcgttgccg
CSD2Aadd2	cggcaacgcatcatctacaagttgctaggacaccagtg
	PLD Deletion Construct
CSD1PLKf	GTTTCGTGGCCACAGTGGCATAATTGGTGCCATGCCAGCGTGTG
CSD1PLKr	CACACGCTGGCATGGCACCAATTATGCCACTGTGGCCACGAAAC
CSD2PLKf	CGAAAAGCTCCTGATCGCTGGTGGTAACCCCATGCCGCCGGCCACCGT
CSD2PLKr	ACGGTGGCCGGCGGCATGGGGTTACCACCAGCGATCAGGAGCTTTTCG
	Site-directed mutagenesis primers
	CSD1
K222,R223-1	cacgcatcgggttgtactcctctacgactccctcatacc
K222,R223-2	ggtatgagggagtcgtagaggagtacaacccgatgcgtg
R228-1	cgtaaggaaaccgaagccctccatcgggttgtaccgctt
R228-2	aagcggtacaacccgatggagggcttcggtttccttacg
F230,F232-1	gatgatgtgttgccgtaagggcaccggcgccacgcatcgggttgtac
F230,F232-2	gtacaacccgatgcgtggcgccggtgcccttacggcaacacatcatc
F283-1	gatgtatgactggtgcacggccacatcaccgaccgttac
F283-2	gtaacggtcggtgatgtggccgtgcaccagtcatacatc
	CSD2
F227F229-1	gatgcgttgccgtaagagcgccggcgccacgcatcgggttg
F227F229-2	caacccgatgcgtggcgccggcgctcttacggcaacgcatc
F281A-1	acgactggtgcacagcaacatcgccgacagccac
F281A-2	gtggctgtcggcgatgttgctgtgcaccagtcgt
K219R220-1	gcatcgggttgtattcctcaacaatcccttcgtaccactcgcc
K219R220-2	ggcgagtggtacgaagggattgttgaggaatacaacccgatgc
R225E-1	ccgtaagaaagccgaagccttccatcgggttgtatcgctta
R225E-2	taagcgatacaacccgatggaaggcttcggctttcttacgg
	Endogenous tagging CSD1 and CSD2
F/CS1-FLA	CGCCAACTCAGCGCCGCCACCTTCCATTTTGCCCTCGCCTGGAAGAAGTCGCCGCAGCTCTTGAGGCCACTGATTTTCTTGGGGAAGCCGAACTGACATCACCGCCTGCTCAATGGGGTTTATTGTCGCCAAGTACCGACGCTCGGGGGCTCTTTGGTGGATTTGATGGGAAAGACGACGACGACAAGGGATCCGACTAC
R/3UCS1Pu	CAAAAAGTAATGACAGAGTGAAAGAAGGATATATAATCAAAGAAAGAAAGAAAGACACGAAAAACAAAAAAAAACAAAAAAGGAAAAAAGAAGGAAAAAACAAAAAAACAAAAAAACAAAGAAAGAAAAAGAACACAGACAAAATAAGGATCGAGGTTGAAGAGGAAACTCACTTAGGCTCCCGGCTTACGTGTCATGCA
F/CS2-FLA	CAGATGATGTTGTGACTCAATGCCACAACCTCTCATTCACCGCCCCATCAGATGACGTTGCAACAATTTCTGAGTCTGCTAACTTGGGCGTTGATGCCAAAGTAACCGCCTCTTGGGGGTTTTCGGCTACAAACATCAATGGACACAGGCCATTTGGTAGCTTTGATGACAATGACGACGACGACAAGGGATCCGACTAC
R/3UCS2Pu	ATGTGGGAGGAGATAACACCACGTAGGTTGCGAGGGGTTTCGAAACTGTTCCTTTCGTCAGCCAGTAACAACGTGAACAGCGAAGATAATCGTGACCTAGCAAAGTAGGGAAAAGTATTGAAATACAAAATTAGAAAGACAATGTCGATGATGGAAGAAAACAAGAAATTCACTTAGGCTCCCGGCTTACGTGTCATGCA
